# Supplementary material for: Behavioral assessment and gene expression changes in a mouse model with dysfunctional STAT1 signaling
Source: Cell Commun Signal. 2025 Jul 1;23:305. doi: 10.1186/s12964-025-02313-w (PMC12210716; doi:10.1186/s12964-025-02313-w)
Supplement: Supplementary file 2 — Supplementary Material 2: Additional file 2: Tables summarizing differentially up- and down-regulated genes in the hippocampus between STAT1−/− and WT mice at 7 months of age [file 12964_2025_2313_MOESM2_ESM.xlsx]

## Sheet: Legend
Additional file 2:
Table S1	Differentially expressed genes: Down-regulated between STAT1-/- and WT mice
Table S2	Differentially expressed genes: Up-regulated between STAT1-/- and WT mice
		Biotypes STAT1-/- vs WT mice
Biotypes (https://www.ensembl.org/info/genome/genebuild/biotypes.html)
Protein coding:		Gene/transcipt that contains an open reading frame (ORF).
TEC:		(To be Experimentally Confirmed): Regions with EST clusters that have polyA features that could indicate the presence of protein coding genes.
lncRNA:		A non-coding gene/transcript >200bp in length
pseudogene:		A gene that has homology to known protein-coding genes but contain a frameshift and/or stop codon(s) which disrupts the ORF.
IG C gene:		Constant chain immunoglobulin gene that undergoes somatic recombination before transcription

## Sheet: Table S1
	baseMean	log2FoldChange	lfcSE	stat	pvalue	padj	gene_symbol	gene_biotype
ENSMUSG00000028037	13.5049920272203	-4.95112791832909	0.91841125955646	-5.39097040330298	7.00782170701575e-08	4.51860221420313e-05	Ifi44	protein_coding
ENSMUSG00000030107	12.7349157700248	-4.76916099871198	0.904494110142367	-5.2727385897088	1.34402938483664e-07	7.01551338185089e-05	Usp18	protein_coding
ENSMUSG00000032690	15.2555683952809	-4.47409685644713	0.919499802088205	-4.86579425714541	1.13998061000232e-06	0.000462811016908906	Oas2	protein_coding
ENSMUSG00000073409	14.3870469445478	-3.13248750779043	0.730554992343058	-4.28781890565668	1.80436100908239e-05	0.00362908315615718	H2-Q6	protein_coding
ENSMUSG00000060550	10.6635597806672	-2.89423797150724	0.784373894514992	-3.68987034339899	0.000224368376656356	0.0200575609781583	H2-Q7	protein_coding
ENSMUSG00000073555	10.9950252416303	-2.81039770972422	0.765927876796237	-3.66927199657453	0.000243242170949866	0.0210774629001341	Iigp1c	protein_coding
ENSMUSG00000034459	35.2218919994208	-2.45751509053995	0.357992135604911	-6.86471809328269	6.66226853310331e-12	1.0432636646516e-08	Ifit1	protein_coding
ENSMUSG00000076609	13.968731226675	-2.14487599371473	0.464220053792974	-4.62038633658697	3.83026138381007e-06	0.00117839860081348	Igkc	IG_C_gene
ENSMUSG00000029561	72.5809447344011	-1.78986218644919	0.339222373925954	-5.27636831773331	1.31769120280185e-07	7.01551338185089e-05	Oasl2	protein_coding
ENSMUSG00000033355	26.7676969855638	-1.69895609093299	0.342686133013974	-4.95776142439854	7.13100538552712e-07	0.000306535355033159	Rtp4	protein_coding
ENSMUSG00000025498	23.1464889759804	-1.6277755788298	0.45031389771263	-3.61475758820256	0.000300628782697384	0.0242814985418144	Irf7	protein_coding
ENSMUSG00000037921	40.2981789934553	-1.58382909583034	0.294920725426561	-5.37035535071181	7.85816428661708e-08	4.78540376820851e-05	Ddx60	protein_coding
ENSMUSG00000028268	47.1288619801326	-1.47566854521011	0.25510750186301	-5.7844968667465	7.27296786183687e-09	8.85807080194721e-06	Gbp3	protein_coding
ENSMUSG00000035929	29.6961919395077	-1.40591780605102	0.341122959083777	-4.12143999286115	3.76511548567497e-05	0.00616449377369932	H2-Q4	protein_coding
ENSMUSG00000106874	10.104090957266	-1.39922268204917	0.384845690557116	-3.63580187171542	0.000277117266070825	0.0230997787987479	Gm20186	lncRNA
ENSMUSG00000111971	41.4801286711446	-1.35201336215412	0.354054286885427	-3.81866118342364	0.000134177901472843	0.0145967095450652	Gm48678	lncRNA
ENSMUSG00000069874	54.5571841906712	-1.31634568756966	0.21620152298253	-6.088512557222	1.13964516608799e-09	1.46967299859688e-06	Irgm2	protein_coding
ENSMUSG00000074151	37.3207840945349	-1.24120923920059	0.342908751802515	-3.61964876275721	0.000295003174672864	0.0241319201431089	Nlrc5	protein_coding
ENSMUSG00000004328	190.176259042566	-1.17064086815815	0.334564297210173	-3.49900117232997	0.000467004527812517	0.0329200651550926	Hif3a	protein_coding
ENSMUSG00000010358	25.5542456118691	-1.15357659561823	0.26840698705601	-4.2978635104514	1.724522958587e-05	0.00358685730337628	Ifi35	protein_coding
ENSMUSG00000036594	26.7760040448512	-1.14994222405795	0.321520094752522	-3.57657963787015	0.000348119295822506	0.0265917049558076	H2-Aa	protein_coding
ENSMUSG00000111236	17.9067601257018	-1.03749443234563	0.269241694010346	-3.85339438662781	0.000116491524002837	0.0132340870565737	Gm31614	lncRNA
ENSMUSG00000037860	46.8650949427266	-1.02445725666045	0.193525076269217	-5.29366672479849	1.19887837552915e-07	6.57075265668142e-05	Aim2	protein_coding
ENSMUSG00000030921	76.5547833147393	-1.01890196652476	0.216521018422811	-4.70578779809311	2.52887464218554e-06	0.000827470429561695	Trim30a	protein_coding
ENSMUSG00000033880	391.227554941086	-0.975537293886348	0.171616398056377	-5.68440606454099	1.3126804835648e-08	1.35572918439262e-05	Lgals3bp	protein_coding
ENSMUSG00000002289	20.6297348050654	-0.967680868961728	0.272556589408377	-3.55038515510566	0.000384667927813864	0.0286839285083787	Angptl4	protein_coding
ENSMUSG00000024066	103.66042904152	-0.938528137141822	0.227945531914711	-4.11733508991518	3.83278600103043e-05	0.00616449377369932	Xdh	protein_coding
ENSMUSG00000026222	68.7687380613879	-0.917053406335997	0.200331036840822	-4.57769011131643	4.70138460473271e-06	0.00133855135960461	Sp100	protein_coding
ENSMUSG00000056999	1202.02614956808	-0.863557681209319	0.103703946490119	-8.32714385938629	8.28160832672195e-17	3.6311539869345e-13	Ide	protein_coding
ENSMUSG00000109674	35.3099239379103	-0.862699434519399	0.236191059162734	-3.65254907437036	0.000259649954459002	0.021978015257161	Gm45470	lncRNA
ENSMUSG00000098204	27.2756805518524	-0.844155578211259	0.223630749736481	-3.77477417218331	0.000160152680438002	0.0161056294185428	Gm26984	lncRNA
ENSMUSG00000075602	89.0067345729373	-0.834298693025958	0.154381652829324	-5.40413111102206	6.51232979481452e-08	4.32635776035512e-05	Ly6a	protein_coding
ENSMUSG00000031297	60.2314372432794	-0.825210127276884	0.194296056997593	-4.24717897022021	2.16479030067636e-05	0.00419988475767502	Slc7a3	protein_coding
ENSMUSG00000086228	45.725805493938	-0.787916705201779	0.183277144071682	-4.29904508384097	1.71535579991431e-05	0.00358685730337628	Ubap1l	protein_coding
ENSMUSG00000040253	85.2138859406271	-0.782568148165969	0.189117721776747	-4.13799479400344	3.50354318808429e-05	0.0059541222722769	Gbp7	protein_coding
ENSMUSG00000107756	97.9092067551293	-0.748234878757233	0.155068583708423	-4.82518677132016	1.39872128767324e-06	0.000511069446494339	Gm44164	TEC
ENSMUSG00000079259	65.2756958355234	-0.687595015842525	0.168255447412437	-4.08661369612037	4.3771503000347e-05	0.00671050811382243	Trim71	protein_coding
ENSMUSG00000097141	93.2414899112308	-0.684852277500906	0.176608667702484	-3.87779539028409	0.000105407307726812	0.0122047375006728	Gm10524	TEC
ENSMUSG00000034422	112.777811521416	-0.684528015952034	0.161550664402004	-4.23723429727686	2.26289964460245e-05	0.00431387381814082	Parp14	protein_coding
ENSMUSG00000034009	510.340157473025	-0.677512418026235	0.106437816713909	-6.36533554467113	1.94863262767768e-10	2.84799153977185e-07	Rxfp1	protein_coding
ENSMUSG00000040565	1296.36766953022	-0.647282870254291	0.0900622344548082	-7.18706208182174	6.6200314650522e-13	1.81413687260424e-09	Btaf1	protein_coding
ENSMUSG00000027313	54.8062919713868	-0.563500784252016	0.163243441730886	-3.4519045805281	0.000556644540620968	0.0367569827229924	Chac1	protein_coding
ENSMUSG00000061232	235.310535973089	-0.548879258674847	0.154935162007354	-3.54263842734933	0.00039614544922568	0.0293401914978871	H2-K1	protein_coding
ENSMUSG00000072572	110.663324467402	-0.547614138330525	0.145976986823205	-3.75137307768757	0.000175868776766569	0.0169848951235837	Slc39a2	protein_coding
ENSMUSG00000023272	116.397184626789	-0.541534642826492	0.15637969872687	-3.46294721907815	0.00053429319189812	0.0359303976870628	Creld2	protein_coding
ENSMUSG00000002325	132.140116184795	-0.535205142344371	0.148218697014712	-3.6109151755075	0.000305118449341897	0.0242814985418144	Irf9	protein_coding
ENSMUSG00000070327	465.822058051521	-0.512417323781764	0.153152100626871	-3.34580669598637	0.00082043570234229	0.046839614329297	Rnf213	protein_coding
ENSMUSG00000031320	130.077064602746	-0.498884315020327	0.123221994758886	-4.04866287058993	5.15110816668012e-05	0.00733297041156678	Rps4x	protein_coding
ENSMUSG00000031654	160.063797434245	-0.487199422075625	0.128363982014621	-3.79545269965317	0.00014737429207217	0.0153851743099913	Cbln1	protein_coding
ENSMUSG00000042406	1051.0170282274	-0.473741433146281	0.0837743278787449	-5.65497145894115	1.55872171951384e-08	1.48573288073486e-05	Atf4	protein_coding
ENSMUSG00000064215	218.519081639473	-0.472068157724553	0.110387258980243	-4.27647322784818	1.89877379321732e-05	0.00378425616988212	Ifi27	protein_coding
ENSMUSG00000085334	444.367641520918	-0.467045188676948	0.103769311900274	-4.50080259880488	6.76973546619602e-06	0.00172573151890018	Gm12940	lncRNA
ENSMUSG00000031770	431.044373045424	-0.462380286506997	0.0803366293153984	-5.75553505850626	8.63677946340759e-09	9.96547979875182e-06	Herpud1	protein_coding
ENSMUSG00000020484	743.842398531355	-0.460680116983996	0.0820658128364283	-5.613544800954	1.9822324942676e-08	1.73825931887314e-05	Xbp1	protein_coding
ENSMUSG00000070427	156.119199272908	-0.432592662216064	0.105304692039479	-4.10800937582043	3.99083907264878e-05	0.00629432841652368	Il18bp	protein_coding
ENSMUSG00000079179	368.45675059324	-0.431996637346748	0.0955061369811147	-4.52323432819998	6.09017503327938e-06	0.0016483321883282	Rab10os	lncRNA
ENSMUSG00000003865	226.90455397614	-0.420358073058511	0.0943219631951039	-4.45662981154246	8.32581931427916e-06	0.00198398844377111	Gys1	protein_coding
ENSMUSG00000055866	716.577203079111	-0.416413253488105	0.0965561720873546	-4.31265287848584	1.61307269777761e-05	0.00352871979468404	Per2	protein_coding
ENSMUSG00000040957	252.742767605068	-0.415358518105619	0.111338825000571	-3.73058111672625	0.000191038621873662	0.0180968462565969	Cables1	protein_coding
ENSMUSG00000029822	351.240765379515	-0.406147447483471	0.0810919438998054	-5.00848084225597	5.48613350566821e-07	0.000240545009689528	Osbpl3	protein_coding
ENSMUSG00000025324	193.350748616183	-0.400673632064697	0.10260771535593	-3.90490744945274	9.42614524165848e-05	0.0110120214947956	Atp10a	protein_coding
ENSMUSG00000001985	1322.96332842625	-0.399501479532589	0.0752085038945089	-5.31191898316378	1.08476830605504e-07	6.09778860862683e-05	Grik3	protein_coding
ENSMUSG00000025316	378.549092433681	-0.385925452479387	0.102180148173313	-3.77691224155205	0.000158784647703423	0.0161056294185428	Banp	protein_coding
ENSMUSG00000109812	246.928613079725	-0.384816010908144	0.112698379037743	-3.41456562369249	0.000638838023033347	0.0395628417484748	Gm45640	TEC
ENSMUSG00000072437	307.546126066041	-0.382882498908169	0.0696654395969488	-5.49601784074493	3.8846322607537e-08	3.04152832330369e-05	Nanos1	protein_coding
ENSMUSG00000007682	1046.45881868333	-0.382049340295094	0.0928502328447122	-4.11468370719171	3.87710676959808e-05	0.00616449377369932	Dio2	protein_coding
ENSMUSG00000010755	436.768215018404	-0.372407248394914	0.0685162868635984	-5.43530984299103	5.47012942616615e-08	3.7596556307288e-05	Cars1	protein_coding
ENSMUSG00000027951	2128.41606349236	-0.370999915013141	0.0505511544862332	-7.33909875617534	2.15036905448143e-13	6.73464868305662e-10	Adar	protein_coding
ENSMUSG00000027296	1096.84115819794	-0.370925134231201	0.0808457051299386	-4.58806232978034	4.47379077952426e-06	0.00129051204288829	Itpka	protein_coding
ENSMUSG00000018347	132.771875890272	-0.369817315591109	0.10203317837725	-3.62448099209234	0.00028954231268381	0.0239533438527063	Zkscan6	protein_coding
ENSMUSG00000066687	2074.28499514578	-0.369452503242204	0.0764936531647033	-4.82984519574078	1.36639239399105e-06	0.000507718990736708	Zbtb16	protein_coding
ENSMUSG00000030276	140.696567386812	-0.362513751141598	0.108194640905799	-3.35057030650182	0.00080645334489421	0.0461615579115294	Ttll3	protein_coding
ENSMUSG00000047344	122.275933230394	-0.361654790783112	0.107848929107953	-3.35334614608095	0.000798407880610719	0.0460618314911284	Lancl3	protein_coding
ENSMUSG00000014361	838.757061749473	-0.357903399793022	0.0906679146177025	-3.94740963550454	7.90013212699242e-05	0.00976872310841945	Mertk	protein_coding
ENSMUSG00000015961	913.259716908855	-0.354587010423923	0.0688045506710851	-5.15354009241335	2.55614393101833e-07	0.000119230517871734	Adss2	protein_coding
ENSMUSG00000030500	434.761291523123	-0.348822029216333	0.0880847709595615	-3.9600719331662	7.49271902819206e-05	0.00949496411878928	Slc17a6	protein_coding
ENSMUSG00000090053	389.449625701867	-0.34314780014329	0.0746488789294583	-4.59682456139171	4.28978527065577e-06	0.00125393283318115	Pakap	protein_coding
ENSMUSG00000040055	486.044692472143	-0.342756126719598	0.096982899693713	-3.53419136571576	0.000409024819550988	0.0298340893947125	Gjb6	protein_coding
ENSMUSG00000036264	304.248350311682	-0.334113864943241	0.0999228538807696	-3.34371819826037	0.000826636592652233	0.0470710494044543	Fstl4	protein_coding
ENSMUSG00000013846	473.754990658287	-0.332019373728652	0.0978690405641611	-3.39248624299107	0.000692614098915971	0.0412613556808012	St3gal1	protein_coding
ENSMUSG00000040010	619.540351670365	-0.331454287966242	0.0826819482917605	-4.00878661925862	6.10315319729659e-05	0.00815850167953251	Slc7a5	protein_coding
ENSMUSG00000023805	1219.85131469973	-0.327331318113364	0.0644079456322034	-5.0821574093135	3.73171959590434e-07	0.000170438518127106	Synj2	protein_coding
ENSMUSG00000021366	1446.35551680106	-0.323234138054586	0.0752643452155914	-4.29465156613926	1.7496791402347e-05	0.00358685730337628	Hivep1	protein_coding
ENSMUSG00000079470	1424.41523491844	-0.322385477743571	0.0652489078657028	-4.94085630378848	7.77802170066704e-07	0.000327918403353314	Utp14b	protein_coding
ENSMUSG00000103509	340.426475524031	-0.322353098342988	0.0867402705248091	-3.71630266302651	0.000202159398341444	0.0185436840579057	Gm38372	TEC
ENSMUSG00000022449	326.075726777604	-0.321749941711866	0.0880408342260391	-3.65455353235062	0.000257629906767825	0.0219767332531946	Adamts20	protein_coding
ENSMUSG00000029624	264.872555978728	-0.320872934429053	0.0950791618897005	-3.3747976743978	0.000738699779242076	0.0433076309933865	Ptcd1	protein_coding
ENSMUSG00000029168	411.760521104782	-0.320569739051531	0.0735009791295313	-4.36143494750715	1.2921221506728e-05	0.00298180988517892	Dpysl5	protein_coding
ENSMUSG00000023868	1447.97200731089	-0.317733243183	0.0563493296868116	-5.63863394558472	1.71404465140569e-08	1.56570837053196e-05	Pde10a	protein_coding
ENSMUSG00000041592	669.736202349767	-0.316141162244366	0.0736886010978172	-4.2902315627448	1.78486912324631e-05	0.00362311905453044	Sdk2	protein_coding
ENSMUSG00000031026	559.040433372147	-0.30772894405455	0.0797185568466949	-3.86019210867473	0.000113297916597819	0.0130043467307538	Trim66	protein_coding
ENSMUSG00000042846	461.122549880269	-0.306213270640609	0.0848795103883417	-3.6076229615324	0.000309015102548293	0.0242814985418144	Lrrtm3	protein_coding
ENSMUSG00000066189	749.634256583742	-0.304599461473826	0.0798036794587322	-3.81685986836408	0.000135160882983544	0.0145967095450652	Cacng3	protein_coding
ENSMUSG00000028634	2064.96554943968	-0.303446779848272	0.0625585264441361	-4.85060625779358	1.23084672521204e-06	0.000481854513514705	Hivep3	protein_coding
ENSMUSG00000052105	969.18770433815	-0.302734226959346	0.07931487223932	-3.81686584636855	0.000135157609581902	0.0145967095450652	Mtcl1	protein_coding
ENSMUSG00000013089	595.571770100069	-0.302584434793591	0.0718502914594574	-4.21131812616694	2.53884913284195e-05	0.00467724281842806	Etv5	protein_coding
ENSMUSG00000051359	6147.69753291258	-0.300279370007552	0.0436167324525717	-6.88449943686341	5.7991083497527e-12	9.77952710397142e-09	Ncald	protein_coding
ENSMUSG00000023017	434.331397979644	-0.296449485837345	0.0821704867350061	-3.60773676311999	0.000308879633469889	0.0242814985418144	Asic1	protein_coding
ENSMUSG00000019916	794.712170980672	-0.29098230750628	0.0742817708250714	-3.91727747298222	8.95546487814534e-05	0.0106938778673025	P4ha1	protein_coding
ENSMUSG00000030314	268.471004313345	-0.289534319300503	0.086837559509361	-3.33420608474483	0.000855432526419114	0.0480862750684262	Atg7	protein_coding
ENSMUSG00000051223	1753.4643945194	-0.286609097218916	0.05047455684031	-5.67828853110452	1.36049090255156e-08	1.35572918439262e-05	Bzw1	protein_coding
ENSMUSG00000039959	830.754070432809	-0.285284823607057	0.0590128376039644	-4.83428411834057	1.3362562629696e-06	0.000505081828501425	Hip1	protein_coding
ENSMUSG00000021113	690.095345367946	-0.284941469154001	0.0601046750878588	-4.74075383882342	2.12924502258227e-06	0.000718145209693401	Snapc1	protein_coding
ENSMUSG00000024213	2192.08617517884	-0.283448024704025	0.0698766466097908	-4.05640565848661	4.98336777923604e-05	0.00718752446211787	Nudt3	protein_coding
ENSMUSG00000023809	605.917557383826	-0.282645938354589	0.0673871031682781	-4.19436249765434	2.73640081198264e-05	0.00487724512204028	Rps6ka2	protein_coding
ENSMUSG00000025475	1026.04887560344	-0.282443519281171	0.0666149805498535	-4.23993997971365	2.23579559930598e-05	0.0042995918354022	Adgra1	protein_coding
ENSMUSG00000026610	413.705093710666	-0.277191573711704	0.0734808244463095	-3.77229809001722	0.000161750847492173	0.0161920722811457	Esrrg	protein_coding
ENSMUSG00000031700	826.059607917958	-0.270149353538373	0.0601271337742676	-4.49296909033751	7.02369823891721e-06	0.00176989122404347	Gpt2	protein_coding
ENSMUSG00000014039	379.434520979618	-0.266630332047573	0.0778637523019491	-3.42431907228928	0.000616342096553311	0.0387183936555236	Prdm15	protein_coding
ENSMUSG00000022377	1718.65160880578	-0.265457836150347	0.0659515220272426	-4.02504488130986	5.69644500905784e-05	0.00780519774584843	Asap1	protein_coding
ENSMUSG00000046434	509.099045051026	-0.259579576138458	0.0752544728706468	-3.44935744330631	0.000561922342788824	0.0368833039549682	Hnrnpa1	protein_coding
ENSMUSG00000022228	1285.31075724941	-0.259494386366358	0.0618078846213647	-4.19840264645881	2.68804368633901e-05	0.00487024642443058	Zscan26	protein_coding
ENSMUSG00000032525	3761.54147442378	-0.253617114921788	0.0533147483708907	-4.75697855980617	1.96512031431318e-06	0.000673145822666997	Nktr	protein_coding
ENSMUSG00000002028	5283.05097266918	-0.250853713218293	0.0497822690189093	-5.03901726783503	4.67928270725659e-07	0.000209354928145278	Kmt2a	protein_coding
ENSMUSG00000054720	729.016632707831	-0.248713125787312	0.0745817741708608	-3.33477084116464	0.000853697198062812	0.0480862750684262	Lrrc8c	protein_coding
ENSMUSG00000047248	698.53719762894	-0.247258392450332	0.0705834487877072	-3.50306476514073	0.000459937618291294	0.0326317553585762	C2cd3	protein_coding
ENSMUSG00000079481	2434.34494534296	-0.246598096095779	0.0549380930367499	-4.4886540916304	7.16745701479291e-06	0.00178559272881028	Nhsl2	protein_coding
ENSMUSG00000041313	659.463414984334	-0.246173789463227	0.0595620320394485	-4.13306566337737	3.57956405797268e-05	0.00603652175714884	Slc7a1	protein_coding
ENSMUSG00000021448	1013.86835931175	-0.244734276839027	0.0639734827825588	-3.82555812493219	0.00013047614345217	0.0143740125271453	Shc3	protein_coding
ENSMUSG00000025782	386.321034530876	-0.244539450566606	0.0731576565649059	-3.34263646553043	0.000829865394816067	0.0471324845869239	Taf3	protein_coding
ENSMUSG00000042216	1085.61129671136	-0.241076193998263	0.0634230573013703	-3.80108125114073	0.0001440660473073	0.0151211480859006	Sgsm1	protein_coding
ENSMUSG00000039501	874.493081812981	-0.240810458603864	0.0659119662554862	-3.65351653553227	0.000258673121804696	0.021978015257161	Znfx1	protein_coding
ENSMUSG00000024843	1194.76892984483	-0.235805062944604	0.0595867675114368	-3.95733940256693	7.57892086909708e-05	0.00954900472489743	Chka	protein_coding
ENSMUSG00000024298	3691.95269804389	-0.233899787372799	0.0369560329298546	-6.32913678307297	2.46536494299866e-10	3.37801222783498e-07	Zfp871	protein_coding
ENSMUSG00000028804	1226.9650863871	-0.233877900247661	0.0611598277643397	-3.82404445527277	0.000131280228458341	0.0143902822424611	Csmd2	protein_coding
ENSMUSG00000028842	2134.69859300598	-0.233309128011901	0.0516532372025832	-4.51683458089695	6.27709025133987e-06	0.00167820304366005	Ago3	protein_coding
ENSMUSG00000047787	717.922813787919	-0.231317585158034	0.0673265353141525	-3.43575655688626	0.000590901683322118	0.0375012236817821	Flrt1	protein_coding
ENSMUSG00000040177	447.342985993642	-0.23112296114029	0.0645191665771406	-3.5822372389754	0.000340664204001617	0.0263900400859628	2310057M21Rik	protein_coding
ENSMUSG00000007594	985.062965499481	-0.230804419781796	0.0583517187592524	-3.95540053814094	7.64065316266532e-05	0.00957177367343496	Hapln4	protein_coding
ENSMUSG00000048148	1651.47403927874	-0.229094113727681	0.058199059330291	-3.93638860084538	8.27169907191329e-05	0.0100744699307531	Nwd1	protein_coding
ENSMUSG00000058013	1966.02842139249	-0.227129090305456	0.0542426267824765	-4.18728044304137	2.82316903779153e-05	0.00495138678524029	Septin11	protein_coding
ENSMUSG00000001995	1242.62541519361	-0.226467589336433	0.0657669616833328	-3.44348565814659	0.000574267051216238	0.0372475046266674	Sipa1l2	protein_coding
ENSMUSG00000038172	1248.84098834521	-0.225721495521772	0.0651026605359832	-3.46716238112899	0.00052598403848694	0.0356942645020754	Ttc39b	protein_coding
ENSMUSG00000022136	1121.08983683026	-0.225190759276463	0.0629790743386928	-3.57564415865209	0.000349366594124035	0.0265943188992403	Dnajc3	protein_coding
ENSMUSG00000033361	601.840523516168	-0.224907520559702	0.0675579555170328	-3.3291048972463	0.00087125583496416	0.048725871606937	Prrg3	protein_coding
ENSMUSG00000039205	617.738968298299	-0.224852678933549	0.0598163415987673	-3.75905100385113	0.000170559068722173	0.016653866834729	Ciz1	protein_coding
ENSMUSG00000085133	1431.8487386362	-0.224849340231044	0.0589805266677315	-3.81226402907081	0.000137699668476951	0.0147258040586351	B930095G15Rik	lncRNA
ENSMUSG00000078671	1817.57971531987	-0.224658857117499	0.0641640476810414	-3.50131990167259	0.000462959761030735	0.0327402156163768	Chd2	protein_coding
ENSMUSG00000037172	1326.61334678124	-0.223741481637605	0.0519649431307095	-4.30562352536054	1.66516040350725e-05	0.00354420500253296	Dennd11	protein_coding
ENSMUSG00000029752	836.128347548736	-0.221422762080951	0.0558672326230062	-3.96337444482204	7.38977362679771e-05	0.00949496411878928	Asns	protein_coding
ENSMUSG00000050556	3793.11356503887	-0.221320379777136	0.0639037312722333	-3.46334048686921	0.000533512818823593	0.0359303976870628	Kcnb1	protein_coding
ENSMUSG00000039485	6141.93736073981	-0.217639493996228	0.0395209571101364	-5.50693884739971	3.65127023862707e-08	2.96469620153412e-05	Tspyl4	protein_coding
ENSMUSG00000062590	503.229005389895	-0.217542552161305	0.0612717409585618	-3.55045488765252	0.00038456603820819	0.0286839285083787	Armc9	protein_coding
ENSMUSG00000040447	705.08258185017	-0.217097882270833	0.0619387919240909	-3.5050390155639	0.000456540373571444	0.0324958915902817	Spns2	protein_coding
ENSMUSG00000029777	1184.33918498861	-0.216883897786701	0.0493577912091961	-4.3941167640073	1.11224025792151e-05	0.00262189711552831	Gars1	protein_coding
ENSMUSG00000069237	1102.41875358326	-0.214583425817102	0.0474284154986361	-4.52436421417605	6.05773293077596e-06	0.0016483321883282	Fam8a1	protein_coding
ENSMUSG00000025555	1151.79506292931	-0.214057734756402	0.059133170909084	-3.61992653980134	0.000294686665748741	0.0241319201431089	Farp1	protein_coding
ENSMUSG00000024587	1768.26674203388	-0.213180842650462	0.0614495468982785	-3.46920121320592	0.000522008339891487	0.0356942645020754	Nars1	protein_coding
ENSMUSG00000044477	844.052650094249	-0.212494727668832	0.0584211669439018	-3.63729002320131	0.000275521639367317	0.0230544309154568	Zfand3	protein_coding
ENSMUSG00000029020	2308.18552541632	-0.212421842806439	0.0471195857716757	-4.50814325566777	6.53974159327697e-06	0.0017067947017787	Mfn2	protein_coding
ENSMUSG00000005045	4201.01390193395	-0.211647517869241	0.0591460658563776	-3.57838707959339	0.000345721177555976	0.0265836071418571	Chd5	protein_coding
ENSMUSG00000022462	1918.83165906973	-0.211190526716781	0.057555595568522	-3.66933092483338	0.00024318611232164	0.0210774629001341	Slc38a2	protein_coding
ENSMUSG00000030310	4234.44387329258	-0.209700187503	0.0499741643379754	-4.19617196767508	2.71464160893972e-05	0.00487724512204028	Slc6a1	protein_coding
ENSMUSG00000017412	3592.46642166188	-0.209402599130798	0.0606347631284228	-3.45350733352894	0.000553347258074005	0.0367569827229924	Cacnb4	protein_coding
ENSMUSG00000034111	981.051871481391	-0.20939833411231	0.0524935673792975	-3.9890284575114	6.6344463006661e-05	0.00876186543671705	Tmed8	protein_coding
ENSMUSG00000025425	776.875374056017	-0.207887734763609	0.0549349866070062	-3.78425021290704	0.000154172659872188	0.0158682029219623	St8sia5	protein_coding
ENSMUSG00000041229	637.624438274918	-0.206794475122996	0.0606193951129672	-3.41135827465161	0.000646400952488752	0.039918445299749	Phf8	protein_coding
ENSMUSG00000033417	1018.52184431176	-0.205890103567401	0.0499112510146947	-4.12512408288031	3.70534934250955e-05	0.00615396769968461	Cacul1	protein_coding
ENSMUSG00000067879	2780.02638042539	-0.204659677624405	0.0583032326670448	-3.51026295219624	0.000447663758234017	0.0320723286658966	Vxn	protein_coding
ENSMUSG00000024097	1161.71720476245	-0.198093210193909	0.0439907241411677	-4.50306772760142	6.69795267009912e-06	0.00172573151890018	Srsf7	protein_coding
ENSMUSG00000027351	3086.84221152925	-0.195737814059379	0.0583554437471862	-3.35423400955318	0.000795850271132625	0.0460354234671254	Spred1	protein_coding
ENSMUSG00000024423	3710.64393334537	-0.195249082018776	0.0453046107768358	-4.30969560649238	1.63479405685277e-05	0.00352871979468404	Impact	protein_coding
ENSMUSG00000042359	1672.11339488373	-0.194937841905405	0.0520163750902403	-3.74762450415312	0.000178517231518256	0.0171650581867312	Osbpl6	protein_coding
ENSMUSG00000006740	4200.22914402273	-0.194719733041124	0.0447947424022812	-4.34693275591217	1.38054520719928e-05	0.00312017449251855	Kif5b	protein_coding
ENSMUSG00000026618	711.920494866439	-0.194555028305139	0.0487243164670534	-3.99297604178181	6.52491633820385e-05	0.00866943884136018	Iars2	protein_coding
ENSMUSG00000055805	1316.04023483903	-0.193754679205759	0.0539087640360464	-3.59412208145236	0.000325487205520367	0.0253037447043369	Fmnl1	protein_coding
ENSMUSG00000020271	1873.33838724591	-0.193522344619235	0.0413944245921567	-4.67508236981032	2.93835659235415e-06	0.000920251308202573	Fbxw11	protein_coding
ENSMUSG00000056258	5394.37417175484	-0.193233734736019	0.056783114416464	-3.40301402488751	0.000666468593636529	0.0406991392153026	Kcnq3	protein_coding
ENSMUSG00000033618	720.327336796142	-0.190976390493081	0.0553183926121073	-3.45231272051248	0.000555803157467315	0.0367569827229924	Map3k13	protein_coding
ENSMUSG00000018401	1413.9801367205	-0.190317312457036	0.0560335320474501	-3.39648966436512	0.000682561350628502	0.0410182888289142	Mtmr4	protein_coding
ENSMUSG00000052512	2518.5197915007	-0.18946784172359	0.0483746434735831	-3.91667675705054	8.97779968601546e-05	0.0106938778673025	Nav2	protein_coding
ENSMUSG00000046785	3247.95994225793	-0.185735414586784	0.0396695337430897	-4.68206699351838	2.83996628860522e-06	0.000902327260073802	Epm2aip1	protein_coding
ENSMUSG00000073725	2389.85544974967	-0.184028878388463	0.035079863001658	-5.24599763630106	1.55438894471465e-07	7.57263751888427e-05	Lmbrd1	protein_coding
ENSMUSG00000062296	6482.19108359468	-0.18303895517753	0.0423505258090245	-4.32199958987348	1.54621476438459e-05	0.00342400669490944	Trank1	protein_coding
ENSMUSG00000058006	1956.7180846275	-0.182227649097556	0.0482663308269126	-3.77546098855206	0.000159712019921084	0.0161056294185428	Mdn1	protein_coding
ENSMUSG00000036698	3135.9569500264	-0.180870110233057	0.0500628117880658	-3.61286359621083	0.000302834028542799	0.0242814985418144	Ago2	protein_coding
ENSMUSG00000049044	6018.31122751124	-0.179979553035956	0.0442907892146381	-4.06358875575133	4.83239351258646e-05	0.00705316910199206	Rapgef4	protein_coding
ENSMUSG00000001376	1032.662601522	-0.178055540296757	0.0478585257371043	-3.72045602229473	0.000198863370211693	0.0183877893225024	Vps50	protein_coding
ENSMUSG00000027665	1309.48838637561	-0.177666483009092	0.0447864018245631	-3.96697380836812	7.27909882700274e-05	0.00944258482747817	Pik3ca	protein_coding
ENSMUSG00000055254	10175.3300696013	-0.177402048282675	0.0476623877619134	-3.72205541125732	0.00019760764294662	0.0183877893225024	Ntrk2	protein_coding
ENSMUSG00000027784	2825.32358399776	-0.17655803842189	0.0515602402474003	-3.42430596860518	0.000616371818901506	0.0387183936555236	Ppm1l	protein_coding
ENSMUSG00000055319	831.314595349034	-0.175705827001599	0.0498387952005527	-3.52548303574662	0.00042271124967173	0.0306857573726932	Sec23ip	protein_coding
ENSMUSG00000039068	1125.095896534	-0.173464352673518	0.0463831697268487	-3.73981238658446	0.000184157655215276	0.0175534272838456	Zzz3	protein_coding
ENSMUSG00000030020	5318.47451683117	-0.167066283023219	0.0306781519495167	-5.44577402505014	5.15805871622032e-08	3.7596556307288e-05	Prickle2	protein_coding
ENSMUSG00000021559	2163.4653261347	-0.166389521183582	0.0500369376074311	-3.32533382616269	0.000883127264347044	0.0491390837976656	Dapk1	protein_coding
ENSMUSG00000024780	2708.99442275347	-0.16503293064274	0.041831243643213	-3.94520736821355	7.97309487998149e-05	0.00976872310841945	Cdc37l1	protein_coding
ENSMUSG00000031441	1339.5354981613	-0.162861967567666	0.0443179822294371	-3.67485068982875	0.000237988550618599	0.0207865457976556	Atp11a	protein_coding
ENSMUSG00000039704	2747.22593265039	-0.161832188157361	0.040055112688015	-4.04023799453155	5.33969878875761e-05	0.00750398824012392	Lmbrd2	protein_coding
ENSMUSG00000034342	2140.41251785103	-0.160102460179222	0.0412959993407546	-3.87694843895491	0.000105774762812016	0.0122047375006728	Cbl	protein_coding
ENSMUSG00000054263	2086.81310531923	-0.153527956605357	0.045125618342339	-3.40223496641397	0.000668371473185594	0.0407019661295772	Lifr	protein_coding
ENSMUSG00000027475	1280.66366139602	-0.151880707282386	0.0438141581337836	-3.46647553557069	0.000527329721203125	0.0356942645020754	Kif3b	protein_coding
ENSMUSG00000030275	6531.2757467256	-0.148942286439251	0.0410807819181509	-3.6255952171505	0.000288296643263305	0.0239406337509903	Etnk1	protein_coding
ENSMUSG00000027894	6533.93155625782	-0.146053469430983	0.0429948570374154	-3.39699860622593	0.000681293139701498	0.0410182888289142	Slc6a17	protein_coding
ENSMUSG00000024589	4284.70667717517	-0.140651910278381	0.0407104347570431	-3.45493510736943	0.00055042528466992	0.0367569827229924	Nedd4l	protein_coding
ENSMUSG00000025217	1337.89585315192	-0.140632385565717	0.039773099886506	-3.53586685390418	0.000406439486224542	0.0298340893947125	Btrc	protein_coding
ENSMUSG00000020716	5014.26358970257	-0.130582833667113	0.0346865035520547	-3.76465830495554	0.00016677698369303	0.0165441258529516	Nf1	protein_coding
ENSMUSG00000038664	7578.2605256176	-0.130131437381262	0.0377678181120364	-3.445564077735	0.000569868840113797	0.0370719127056818	Herc1	protein_coding
ENSMUSG00000037234	3711.74378312271	-0.123645636362507	0.0362711393925232	-3.40892617197447	0.000652191273525631	0.0400836742623997	Hook3	protein_coding
ENSMUSG00000032336	5534.31904879616	-0.116027851116945	0.0339314588851395	-3.41947723231433	0.000627415827404823	0.0392995348119884	Nptn	protein_coding
ENSMUSG00000005610	8169.8924061376	-0.11577958310247	0.0335882108792813	-3.44703037379964	0.000566784856465116	0.036981025024657	Eif4g2	protein_coding
ENSMUSG00000022812	6023.84022764359	-0.115722444583061	0.0342704636331419	-3.37673997707897	0.000733503555302701	0.0433076309933865	Gsk3b	protein_coding
ENSMUSG00000030451	7327.93298952735	-0.109613210334353	0.0311202813776141	-3.52224354928877	0.000427910827748492	0.0309606900222118	Herc2	protein_coding

## Sheet: Table S2
	baseMean	log2FoldChange	lfcSE	stat	pvalue	padj	gene_symbol	gene_biotype
ENSMUSG00000020932	9819.9719250234	0.795222640177772	0.192647824566362	4.1278568391196	3.66159949844198e-05	0.00612772868735447	Gfap	protein_coding
ENSMUSG00000026872	9286.30109210923	0.250222704738352	0.0574046159568053	4.35893003668268	1.30699885131646e-05	0.00298472248098028	Zeb2	protein_coding
ENSMUSG00000025658	8358.72925151313	0.297452796019214	0.0760762755193158	3.9099284762395	9.23234538036528e-05	0.0108817584824596	Cnksr2	protein_coding
ENSMUSG00000027438	7760.11516361298	0.181768485590063	0.0472479527402433	3.84711876489924	0.000119515042814648	0.013368001447069	Napb	protein_coding
ENSMUSG00000053963	7118.80311376626	0.193645082972683	0.0515140527809182	3.75907296201733	0.00017054410199517	0.016653866834729	Stum	protein_coding
ENSMUSG00000063659	6964.66150136006	0.132333244960376	0.0394768416908762	3.35217406692796	0.000801795893469603	0.0461358828675436	Zbtb18	protein_coding
ENSMUSG00000006476	5740.03159018674	0.171191260839628	0.0493101211933271	3.47172662927452	0.000517122638891708	0.0355388075624543	Nsmf	protein_coding
ENSMUSG00000013698	5179.65654209499	0.19591105788567	0.0399458940785635	4.9044103882207	9.37083892113435e-07	0.000387616795600053	Pea15a	protein_coding
ENSMUSG00000041571	4730.02597496169	0.251632996739194	0.0741625659450298	3.39299205108015	0.00069133644358406	0.0412613556808012	Selenow	protein_coding
ENSMUSG00000051177	4031.14582373844	0.267243218832344	0.0497481189995745	5.37192609904769	7.79000359265167e-08	4.78540376820851e-05	Plcb1	protein_coding
ENSMUSG00000040855	3946.18361177772	0.310121147947008	0.0662173363212657	4.6833830107934	2.82178534570052e-06	0.000902327260073802	Reps2	protein_coding
ENSMUSG00000022594	3856.73876063992	0.242863543164088	0.0505632840671172	4.80315999336027	1.56180989890729e-06	0.000561304236290894	Lynx1	protein_coding
ENSMUSG00000054452	3794.70774674368	0.194671803688348	0.0467905148980297	4.16049714589795	3.17555585608718e-05	0.00552521516134915	Tle5	protein_coding
ENSMUSG00000023175	3646.68609841036	0.208477399118052	0.0619267108899416	3.36651819743124	0.000761235595068981	0.044502847868526	Bsg	protein_coding
ENSMUSG00000053192	3290.50094937254	0.270615681024632	0.0586541521336344	4.61375147675949	3.95465257511148e-06	0.00117839860081348	Mllt11	protein_coding
ENSMUSG00000033350	2952.76253935704	0.198238963731759	0.0549340072205593	3.60867473104288	0.000307765195201958	0.0242814985418144	Chst2	protein_coding
ENSMUSG00000062098	2926.18468488261	0.154828574046429	0.0451100803895041	3.43223892995884	0.000598619919268244	0.0378200129398205	Btbd3	protein_coding
ENSMUSG00000063887	2789.34377270341	0.179048710274192	0.0484646924097548	3.69441548829791	0.000220393177886094	0.0198834553036907	Nlgn1	protein_coding
ENSMUSG00000047187	2586.06576498358	0.212756337244404	0.0516889957483286	4.11608571929517	3.85361034722512e-05	0.00616449377369932	Rab2a	protein_coding
ENSMUSG00000026426	2571.58378376522	0.289455618842118	0.0544798710103031	5.31307459937593	1.07790884789523e-07	6.09778860862683e-05	Arl8a	protein_coding
ENSMUSG00000000560	2498.55990393711	1.35363387687325	0.14180829726666	9.54551957088829	1.35427038323718e-21	9.8965565372362e-18	Gabra2	protein_coding
ENSMUSG00000028289	2462.58815151921	0.238272706635346	0.0690568092072619	3.45038685352827	0.000559783763925934	0.0368532716412861	Epha7	protein_coding
ENSMUSG00000063873	2302.07097079848	0.181009482390672	0.0501275275867651	3.61097965738216	0.000305042590256667	0.0242814985418144	Slc24a3	protein_coding
ENSMUSG00000042520	2260.86375183285	0.216816933703876	0.0620948721984871	3.49170432319785	0.000479949222476411	0.0337241243729178	Ubap2l	protein_coding
ENSMUSG00000001383	2203.64195410717	0.240040867722407	0.0626160121676158	3.83353809054217	0.000126313231024906	0.0139856816351465	Zmat2	protein_coding
ENSMUSG00000032366	2195.61029773561	0.240941735766158	0.060729888885054	3.96743251452671	7.2651074903413e-05	0.00944258482747817	Tpm1	protein_coding
ENSMUSG00000034040	2138.3186714345	0.172269904256676	0.0496745860329801	3.46796859348364	0.000524408572778225	0.0356942645020754	Galnt17	protein_coding
ENSMUSG00000045733	2102.7608867383	0.151067454606588	0.045367547941339	3.32985716578557	0.000868905447305111	0.0487187061925062	Sprn	protein_coding
ENSMUSG00000038255	1937.21642064771	0.287308112495557	0.0697372395897064	4.11986643271101	3.79092091670221e-05	0.00616449377369932	Neurod2	protein_coding
ENSMUSG00000022658	1507.50999716897	0.311096845270862	0.0681533242351378	4.56466135382535	5.00301281260272e-06	0.00138836772013531	Tagln3	protein_coding
ENSMUSG00000036751	1464.8956550201	0.225871128944081	0.0639172014418356	3.53380817446494	0.000409618250595651	0.0298340893947125	Cox6b1	protein_coding
ENSMUSG00000026678	1428.5590867637	0.224646691042089	0.060597626283936	3.70718631765352	0.000209574758801962	0.0191437809883976	Rgs5	protein_coding
ENSMUSG00000038390	1418.53051505253	0.163233928346711	0.0489069776637348	3.33764088774905	0.000844928740807429	0.0478640123636208	Gpr162	protein_coding
ENSMUSG00000054863	1310.84939115374	0.164439236746571	0.0434056140093531	3.78843245279602	0.000151600797582018	0.0156770956858046	Tafa5	protein_coding
ENSMUSG00000023236	1308.79384603551	0.21782244336342	0.054066916092999	4.02875656878136	5.60726430096256e-05	0.00778025666265837	Scg5	protein_coding
ENSMUSG00000031328	1282.81612065576	0.242909409047727	0.0638852375797836	3.80227761921316	0.000143371939628855	0.0151211480859006	Flna	protein_coding
ENSMUSG00000025885	1264.39748904282	0.27963088601313	0.0656308701994745	4.2606609536524	2.03823235204183e-05	0.00398965784409046	Myo5b	protein_coding
ENSMUSG00000038116	1251.70558255495	0.147912397609552	0.0430043701943497	3.43947363816959	0.000582846545445107	0.0375012236817821	Phf20	protein_coding
ENSMUSG00000025468	1220.7844891319	0.19060481119457	0.0465521764754373	4.09443393683517	4.23201056182103e-05	0.00658002606714911	Caly	protein_coding
ENSMUSG00000026109	1164.61934760797	0.210585876655888	0.0581727269450269	3.62001040203756	0.000294591172698533	0.0241319201431089	Tmeff2	protein_coding
ENSMUSG00000109125	1161.70997060429	0.334165476339149	0.092828542117556	3.59981390115951	0.000318445005100884	0.0249331065958096	Gm45159	lncRNA
ENSMUSG00000073755	1107.94722903024	0.200584417207923	0.0477310142479514	4.2023916811391	2.64109636046497e-05	0.00482506295920614	5730409E04Rik	protein_coding
ENSMUSG00000058317	1067.41778082386	0.187235452651275	0.054501939641599	3.43539062797622	0.000591700251312609	0.0375012236817821	Ube2e2	protein_coding
ENSMUSG00000078591	1051.89518768107	0.319715169073303	0.0562637049175435	5.68244074118221	1.32785929440626e-08	1.35572918439262e-05	Hs3st4	protein_coding
ENSMUSG00000026024	1023.78501499144	0.169346836166412	0.0470980904476524	3.59562000405587	0.000323619902133108	0.0252481107276304	Als2	protein_coding
ENSMUSG00000042604	997.425512090889	0.241902368999359	0.0676131511942828	3.5777413820614	0.00034657611088557	0.0265836071418571	Kcna4	protein_coding
ENSMUSG00000033423	992.353170264553	0.150012691675678	0.0442078097433106	3.39335272538304	0.000690426729917158	0.0412613556808012	Eri3	protein_coding
ENSMUSG00000000567	967.041885611397	0.260534001622182	0.0704863504073799	3.69623338584578	0.000218821828139519	0.0198232683400937	Sox9	protein_coding
ENSMUSG00000025264	948.876068822705	0.222776889100495	0.0546774926659915	4.07438011946474	4.61370714838075e-05	0.00687372579748943	Tsr2	protein_coding
ENSMUSG00000021091	862.090726607659	0.685342905681085	0.181182784950852	3.78260498571646	0.000155195600770916	0.0158988465219663	Serpina3n	protein_coding
ENSMUSG00000021748	822.186724084274	0.194598237477513	0.0583507618297213	3.33497338124544	0.000853075648446192	0.0480862750684262	Pdhb	protein_coding
ENSMUSG00000020154	744.06445382437	0.271841930427624	0.0768244176901165	3.53848344837629	0.000402432510241685	0.0297054812189511	Ptprb	protein_coding
ENSMUSG00000037395	723.47148287629	0.181898336512775	0.0527475627671557	3.44846902814698	0.000563774121990166	0.0368943882877326	Rcor3	protein_coding
ENSMUSG00000070003	716.492532683113	0.274627113716298	0.0767635460569152	3.5775720094103	0.000346800695277614	0.0265836071418571	Ssbp4	protein_coding
ENSMUSG00000015568	656.986637830588	0.350810592455443	0.0735103754413509	4.77225956675098	1.8217051583605e-06	0.000633924479154558	Lpl	protein_coding
ENSMUSG00000022965	636.712110636415	0.249979492735579	0.0582088233021247	4.29452922348379	1.75064421594336e-05	0.00358685730337628	Ifngr2	protein_coding
ENSMUSG00000036242	608.790276201834	0.249228769865769	0.061189894952758	4.07303804097372	4.64038415375832e-05	0.00687372579748943	Armh4	protein_coding
ENSMUSG00000109394	604.395184086867	0.345535248510433	0.0846687016884762	4.08102689210672	4.48371664991327e-05	0.00677907035283093	A230057D06Rik	lncRNA
ENSMUSG00000110249	603.885035525885	0.327248810942653	0.0826317686263813	3.96032683776025	7.48472512923031e-05	0.00949496411878928	9330121K16Rik	TEC
ENSMUSG00000028004	598.554123686913	0.389264640811813	0.0739087873729621	5.26682488845997	1.38803491988011e-07	7.07671849965853e-05	Npy2r	protein_coding
ENSMUSG00000049001	573.105031114263	0.555360654974227	0.0790857036490389	7.02226356155049	2.18302230654109e-12	4.78583980263002e-09	Ndnf	protein_coding
ENSMUSG00000073643	556.416908063667	1.51604545526437	0.066102628923412	22.9347225663429	2.0933918025113e-116	4.58934284864553e-112	Wdfy1	protein_coding
ENSMUSG00000030757	517.492908260204	0.338572177967337	0.0757333705426758	4.47058113934796	7.8007341656841e-06	0.00192152241701452	Zkscan2	protein_coding
ENSMUSG00000030075	495.328313528348	0.260973736808004	0.0732788057739408	3.56138086656443	0.000368909490532564	0.0276972697292651	Cntn3	protein_coding
ENSMUSG00000002881	493.017697094299	0.367436969963296	0.0661795193537675	5.55212509173924	2.82217517052605e-08	2.37963639474779e-05	Nab1	protein_coding
ENSMUSG00000022452	483.764446254728	0.351933694329488	0.0966681519856647	3.64063744987778	0.0002719638727318	0.022843923302296	Smdt1	protein_coding
ENSMUSG00000028949	483.388826406038	0.311916381024101	0.0584745299849769	5.33422639060525	9.59527495126329e-08	5.68533007450122e-05	Smarcd3	protein_coding
ENSMUSG00000054409	463.492361940612	0.276494501001261	0.0735647418072871	3.75851928802491	0.000170921864608585	0.016653866834729	Tmem74	protein_coding
ENSMUSG00000055761	460.574316685	0.427042326345732	0.0934176678883127	4.57132291994584	4.84654748017384e-06	0.00136219051804937	Nkain3	protein_coding
ENSMUSG00000016386	445.555447340572	0.249377850698434	0.069985443913635	3.5632816876346	0.000366247299294523	0.0275918884619719	Mpped2	protein_coding
ENSMUSG00000036570	430.874558440078	0.32964152158705	0.0923469307122253	3.56959910897625	0.000357527938196343	0.0270278792726842	Fxyd1	protein_coding
ENSMUSG00000096780	419.756718434008	1.30942498744818	0.11976001055153	10.9337414168377	7.95014522986342e-28	8.71455169371479e-24	Tmem181b-ps	transcribed_unprocessed_pseudogene
ENSMUSG00000026489	403.709783689158	0.236067657680496	0.0710683408504184	3.32169929473042	0.000894710611657918	0.0495321735842842	Coq8a	protein_coding
ENSMUSG00000022836	391.856649228589	0.479369779733174	0.101329859031119	4.73078502542827	2.23653266031441e-06	0.00074290159866777	Mylk	protein_coding
ENSMUSG00000071042	372.529208524783	0.371001538324427	0.109216631922582	3.39693260809775	0.000681457473980646	0.0410182888289142	Rasgrp3	protein_coding
ENSMUSG00000116881	361.696066464681	0.397162737261858	0.108417344451902	3.66327675031787	0.00024900924891066	0.0214922431648362	Gm49674	TEC
ENSMUSG00000023186	346.712245043263	0.258856707015987	0.0757796901388081	3.41591139448882	0.000635689275939443	0.039479365428953	Vwa5a	protein_coding
ENSMUSG00000062963	344.675087808741	0.294323707636377	0.0795132373157258	3.70156866419231	0.000214270652289205	0.0194915166395694	Ufc1	protein_coding
ENSMUSG00000049091	342.135044867461	0.30179554508816	0.079641778647313	3.7894124191354	0.000151004036956095	0.0156770956858046	Sephs2	protein_coding
ENSMUSG00000106244	341.055496378779	0.394533554880117	0.109355335904495	3.60781256458014	0.000308789430489165	0.0242814985418144	Gm43046	TEC
ENSMUSG00000074457	335.85136769402	0.388871123237956	0.09857024013751	3.94511693078421	7.97610471380322e-05	0.00976872310841945	S100a16	protein_coding
ENSMUSG00000038776	318.901195446745	0.324957575872126	0.0784808059707807	4.14059937143244	3.46399503677962e-05	0.00593290337432185	Ephx1	protein_coding
ENSMUSG00000036478	301.459696932679	0.354584129092367	0.0962430284231704	3.68425780964932	0.00022936999721124	0.0203499515413873	Btg1	protein_coding
ENSMUSG00000105700	297.637517496449	0.489005165287801	0.121742139910303	4.01672884711973	5.90115569847953e-05	0.007936873397409	Gm42772	TEC
ENSMUSG00000030203	293.27848740869	0.279040984610702	0.0739147681668955	3.77517229007122	0.000159897109317724	0.0161056294185428	Dusp16	protein_coding
ENSMUSG00000024208	287.384572441326	0.374928725203906	0.0917862194126012	4.08480409808046	4.41140186995771e-05	0.00671605299965853	Uqcc2	protein_coding
ENSMUSG00000042942	274.111148926624	0.37331741270163	0.0915942679804003	4.0757726540433	4.58618098029846e-05	0.00687372579748943	Greb1l	protein_coding
ENSMUSG00000029810	270.833721364694	0.381067994282063	0.098892335368785	3.85336227384054	0.000116506810286855	0.0132340870565737	Tmem176b	protein_coding
ENSMUSG00000066026	264.698207158228	0.362415489357208	0.103168792109312	3.512840287722	0.000443343886131089	0.0318669771004979	Dhrs3	protein_coding
ENSMUSG00000003528	259.764839434708	0.328339750452031	0.0816130690645368	4.02312710715966	5.74304813470551e-05	0.00782017666193471	Slc25a1	protein_coding
ENSMUSG00000056679	255.075860975204	0.255074680155496	0.0755831802400465	3.374754533289	0.000738815581422549	0.0433076309933865	Gpr173	protein_coding
ENSMUSG00000042770	255.000147678183	0.261000246156737	0.0776025097444531	3.36329645801685	0.000770176073764505	0.0447866579977168	Hebp1	protein_coding
ENSMUSG00000053007	245.384693319392	0.413915207960305	0.120488252684012	3.43531588134009	0.00059186349468123	0.0375012236817821	Creb5	protein_coding
ENSMUSG00000019230	242.646415171671	0.57140800348982	0.118198883006202	4.83429275266363	1.33619827171715e-06	0.000505081828501425	Lhx9	protein_coding
ENSMUSG00000108146	240.351072205967	0.537381115625965	0.110750102920593	4.85219518045292	1.22102365894212e-06	0.000481854513514705	Gm43889	TEC
ENSMUSG00000020635	236.878963877877	0.348553563718412	0.086699715270577	4.02023885119608	5.81391657759281e-05	0.00786780821793624	Fkbp1b	protein_coding
ENSMUSG00000091476	230.549020091546	0.427451201446108	0.106148235772405	4.02692704533135	5.65105567889921e-05	0.00779170400305078	Catspere2	protein_coding
ENSMUSG00000078902	229.577139525758	0.379873426710826	0.114264635934193	3.32450564083188	0.000885754416101984	0.0491604913017818	Gm14443	protein_coding
ENSMUSG00000011382	227.51251496906	0.370484995390516	0.0971312769600423	3.81427081971676	0.000136585622150873	0.0146782676196745	Dhdh	protein_coding
ENSMUSG00000040229	227.374467997906	0.404892497331052	0.117283253981484	3.45226179855969	0.000555908068679007	0.0367569827229924	Gpr34	protein_coding
ENSMUSG00000105332	221.345086601109	0.414820165937504	0.124668256492568	3.32739205318261	0.000876629452755815	0.0489016475642894	Gm43316	TEC
ENSMUSG00000050121	213.681696753997	0.43672066658735	0.117193248728894	3.726500215022	0.000194156906653214	0.0181901789083693	Opalin	protein_coding
ENSMUSG00000110246	212.443556383594	0.484860026838245	0.11925469551004	4.06575208434813	4.78778108883043e-05	0.00704446475237783	C130073E24Rik	lncRNA
ENSMUSG00000025739	190.143017213347	0.513706341161478	0.13120034937908	3.91543424688006	9.02416368859632e-05	0.0106938778673025	Gng13	protein_coding
ENSMUSG00000105958	189.600250684737	0.508731313485262	0.136774279375822	3.71949547683152	0.000199621122052437	0.0183877893225024	Gm43319	TEC
ENSMUSG00000107643	187.430078862197	0.574091955734065	0.132570521748236	4.33046463243404	1.48795044370545e-05	0.00332860587524025	Gm43885	TEC
ENSMUSG00000021759	187.322736929016	0.300181002492738	0.0815068045817503	3.68289499303902	0.000230600165452823	0.0203499515413873	Plpp1	protein_coding
ENSMUSG00000059013	186.913760971045	0.403709521100521	0.0981190216994467	4.1144878343482	3.88040022246274e-05	0.00616449377369932	Sh2d3c	protein_coding
ENSMUSG00000039316	176.414036968974	0.380888253297827	0.111740048831691	3.40869954219853	0.000652733280649395	0.0400836742623997	Rftn1	protein_coding
ENSMUSG00000109562	176.112502984189	0.520812240594382	0.141131931922607	3.69025091274158	0.00022403296497247	0.0200575609781583	Gm45178	TEC
ENSMUSG00000108070	173.953596140823	0.508378585539972	0.128334191739216	3.96136507855236	7.45224877849577e-05	0.00949496411878928	Gm43872	TEC
ENSMUSG00000114153	166.25340809072	0.421997812043749	0.123858269034361	3.40710245132425	0.000656564772418573	0.0402063394014871	Gm48692	TEC
ENSMUSG00000109044	159.059800556433	0.481507243262689	0.138147487706059	3.48545783392897	0.000491295647342866	0.0341926173863417	Gm44680	TEC
ENSMUSG00000044229	158.501941055314	0.472649207857763	0.111779807831704	4.22839524442004	2.35364056954626e-05	0.00441015916291988	Nxpe4	protein_coding
ENSMUSG00000000957	148.145296083114	0.447991799773857	0.116299102988019	3.85206582221024	0.000117125527562282	0.0132357883543707	Mmp14	protein_coding
ENSMUSG00000006386	140.006627693701	0.42985011502058	0.116733936069817	3.68230635831119	0.000231133418501366	0.0203499515413873	Tek	protein_coding
ENSMUSG00000108917	135.492036960777	0.457732854729261	0.133953624093275	3.41709944637654	0.000632921553365404	0.039479365428953	Gm38451	TEC
ENSMUSG00000108264	135.27910076492	0.571573340792591	0.151614892718363	3.7699023528931	0.000163311430708149	0.016273984070067	Gm20371	TEC
ENSMUSG00000107826	134.560739443409	0.533690031997292	0.152179229720117	3.50698339700389	0.000453217425651586	0.0323644482819535	Gm44242	TEC
ENSMUSG00000107996	134.548407958558	0.549544932322688	0.135954960758433	4.04211019044114	5.29723276336859e-05	0.00749233766911804	Gm44228	TEC
ENSMUSG00000042129	133.801489883807	0.450385232220179	0.131824109384844	3.41656191968143	0.000634172400765491	0.039479365428953	Rassf4	protein_coding
ENSMUSG00000102729	133.63263485009	0.658285770758288	0.163205760759858	4.03347141481662	5.49588689463406e-05	0.00767428843255175	Gm32444	TEC
ENSMUSG00000108591	122.381301633143	0.549885197002668	0.142997330671781	3.84542280907892	0.000120344745862163	0.0133924764646507	Particl	TEC
ENSMUSG00000107779	121.778618950844	0.603238429142919	0.135219656962514	4.46117408292309	8.1511840549028e-06	0.00196371876962235	Gm43874	TEC
ENSMUSG00000085586	119.991847909451	0.45811243838869	0.126771177331934	3.61369554208036	0.000301863503671432	0.0242814985418144	Gm11613	lncRNA
ENSMUSG00000046593	112.985321916603	0.553561273384439	0.129651159059975	4.26962070681041	1.95805659874844e-05	0.00386724998327586	Tmem215	protein_coding
ENSMUSG00000034932	107.165176184974	0.476873247481445	0.127400637105272	3.74309939350934	0.00018176428838344	0.0174009541232758	Mrpl54	protein_coding
ENSMUSG00000026197	107.05849491218	0.446180007763177	0.113448592009278	3.93288272565505	8.39331924032116e-05	0.0101102603134924	Zfand2b	protein_coding
ENSMUSG00000097683	106.613671693841	0.618200648591656	0.128805938802131	4.79947317911578	1.59083537560399e-06	0.000562514257086552	Gm26644	lncRNA
ENSMUSG00000021803	105.43256776951	0.558898300223819	0.150190311257998	3.72126734103201	0.000198225446025348	0.0183877893225024	Cdhr1	protein_coding
ENSMUSG00000107729	103.16640028966	0.457305830128444	0.132995329126801	3.43851045845706	0.000584923942976383	0.0375012236817821	B230112I24Rik	TEC
ENSMUSG00000017386	98.1278443363759	0.420037694486831	0.122234772343477	3.43631919488943	0.000589675793346937	0.0375012236817821	Traf4	protein_coding
ENSMUSG00000028766	97.94522991779	0.589467968141102	0.149288576781474	3.94851354905712	7.86379659421581e-05	0.00976872310841945	Alpl	protein_coding
ENSMUSG00000039552	95.8843281767983	0.494179226544659	0.132552386831495	3.72818052060335	0.000192867208753238	0.01814690050428	Rsph4a	protein_coding
ENSMUSG00000036036	94.5925385831998	0.453024087305738	0.135200399737473	3.35075996953709	0.000805901241958212	0.0461615579115294	Zfp57	protein_coding
ENSMUSG00000029381	92.2645665187216	0.571819542933997	0.153304447960419	3.72996054936144	0.000191509753753158	0.0180968462565969	Shroom3	protein_coding
ENSMUSG00000105526	89.7720583496593	0.519150328622929	0.153769569008321	3.37615779227966	0.000735057494587198	0.0433076309933865	Gm43490	TEC
ENSMUSG00000027800	88.8323138421102	0.482435765037313	0.140188162441855	3.44134452320402	0.000578831013673516	0.0374327796836711	Tm4sf1	protein_coding
ENSMUSG00000024228	86.5520145978593	0.962575624999169	0.139274534465975	6.91135410137974	4.80049095809512e-12	8.7700969395266e-09	Nudt12	protein_coding
ENSMUSG00000075316	84.8271052352365	0.60077910942787	0.172442739183222	3.48393392655134	0.000494101450967879	0.0342790699669899	Scn9a	protein_coding
ENSMUSG00000098112	83.103205860302	0.740455925238652	0.160363313541975	4.61736483790503	3.88643650950363e-06	0.00117839860081348	Bin2	protein_coding
ENSMUSG00000001435	82.9973160180811	0.527819678773959	0.144228223895247	3.6596143564613	0.000252595100838012	0.0217162446889088	Col18a1	protein_coding
ENSMUSG00000107414	81.4804053407187	0.544898400678464	0.161265734368935	3.37888518482093	0.00072780397008468	0.0432402342443535	6330419E04Rik	TEC
ENSMUSG00000074235	81.4460409026836	0.565664287754238	0.134997576458421	4.19018105801671	2.78731952282824e-05	0.00492793595959383	Gm10649	lncRNA
ENSMUSG00000023999	80.5930111347859	0.479403959979797	0.13753887429739	3.48558880119389	0.000491055206293744	0.0341926173863417	Kif6	protein_coding
ENSMUSG00000001025	77.7385665140077	0.779450489119666	0.207471914854436	3.75689639567136	0.000172033676717292	0.0166880278525363	S100a6	protein_coding
ENSMUSG00000034732	67.9995898344101	0.644650639493373	0.149614262851969	4.30875123270299	1.64178907566379e-05	0.00352871979468404	Pabpc5	protein_coding
ENSMUSG00000032679	67.1213716993169	0.920630553180205	0.168956424440275	5.44892303580703	5.06757349004718e-08	3.7596556307288e-05	Cd59a	protein_coding
ENSMUSG00000111602	65.921534758948	0.738836877197056	0.163755539934176	4.51182828681119	6.42712114540426e-06	0.00169761176952648	Gm32014	lncRNA
ENSMUSG00000027434	65.9047316037095	0.549795281729957	0.161878489010532	3.39634552490904	0.000682920924260078	0.0410182888289142	Nkx2-2	protein_coding
ENSMUSG00000092048	65.0449861738483	0.751925014363178	0.197826715872369	3.80092754938264	0.000144155450894185	0.0151211480859006	Vmn2r85	protein_coding
ENSMUSG00000044921	64.3457756156979	0.734893490221211	0.159324843166187	4.61254802212273	3.97762607581979e-06	0.00117839860081348	Rassf9	protein_coding
ENSMUSG00000108055	56.3777559309131	0.867486524415394	0.204969900057559	4.23226300140552	2.31351646966892e-05	0.00437234668659928	Gm43876	TEC
ENSMUSG00000070601	54.5335534955168	0.785606490473355	0.197690137224455	3.97392860110865	7.06967637603479e-05	0.00928074941268327	Vmn2r84	protein_coding
ENSMUSG00000041703	53.776790456084	0.681224828090361	0.192701341426749	3.53513277617381	0.000407570307721652	0.0298340893947125	Zic5	protein_coding
ENSMUSG00000038242	52.7388476069683	1.85399609749341	0.259851440043771	7.13483095256703	9.6906182553114e-13	2.36052693345769e-09	Aox4	protein_coding
ENSMUSG00000115155	51.975647772236	0.764497566646098	0.186200434608717	4.10577756304716	4.02957101249656e-05	0.00631002037906872	Gm49182	TEC
ENSMUSG00000107606	50.9353757012998	0.649091022824477	0.184667070977579	3.51492564098385	0.00043987713628974	0.0317217975621052	Gm43873	TEC
ENSMUSG00000023391	50.6695709954581	0.819320993268819	0.183604505491295	4.4624231364936	8.10380012505017e-06	0.00196371876962235	Dlx2	protein_coding
ENSMUSG00000006342	46.5629334069193	0.702234649976197	0.19275563709973	3.64313418036571	0.000269338342056856	0.022710401818894	Susd2	protein_coding
ENSMUSG00000056481	44.447094022601	0.714852680502335	0.213059502156151	3.35517859221514	0.000793137623759869	0.0459998839303905	Cd248	protein_coding
ENSMUSG00000037627	43.1834105320704	0.698610214064615	0.206852167570668	3.37734055325258	0.000731903724602558	0.0433076309933865	Rgs22	protein_coding
ENSMUSG00000086843	39.6685221296188	0.73783942117378	0.196172300489609	3.76118044867839	0.000169113370255789	0.016653866834729	E030013I19Rik	lncRNA
ENSMUSG00000025905	38.8801869124291	1.13349305686702	0.219928626347738	5.15391322944385	2.5510601989753e-07	0.000119230517871734	Oprk1	protein_coding
ENSMUSG00000117465	37.7058617408363	2.66884248308634	0.310416421386203	8.59762016187254	8.13861473353913e-18	4.46057127008446e-14	Gm49980	lncRNA
ENSMUSG00000040987	37.0915816762178	0.68013423340224	0.195333033744726	3.4819212109872	0.000497830146382469	0.034428802205498	Mill2	protein_coding
ENSMUSG00000059136	30.4404756813001	0.773690691484329	0.222744304586252	3.47344769565023	0.000513817499741494	0.0354227076944427	Or13a25	protein_coding
ENSMUSG00000000402	29.2233342039686	1.02348308640744	0.277435970866184	3.68907854021963	0.000225067737108376	0.0200575609781583	Egfl6	protein_coding
ENSMUSG00000109506	27.1357844968264	0.954741390281103	0.27773139462218	3.43764302044395	0.000586800741116736	0.0375012236817821	Gm44724	lncRNA
ENSMUSG00000042436	27.0089349541756	0.964534922238484	0.250566226294738	3.8494211151343	0.000118397305202466	0.0133108929330958	Mfap4	protein_coding
ENSMUSG00000103845	21.6776784069703	0.996201920873781	0.288412183170993	3.45409098159753	0.000552151066680219	0.0367569827229924	Gm19026	processed_pseudogene
ENSMUSG00000051136	20.8039239203692	1.21589069029635	0.288039732562523	4.22126030835841	2.42940191976045e-05	0.00451354053278884	Ghsr	protein_coding
ENSMUSG00000058806	20.7642179804113	1.05193552707895	0.287545289198128	3.65832989304905	0.000253864149235373	0.0217400927487776	Col13a1	protein_coding
ENSMUSG00000093880	20.0202205970616	6.10935085054668	0.875848259792595	6.9753530731378	3.05103593996454e-12	6.08071462834934e-09	Tmem181c-ps	unprocessed_pseudogene
ENSMUSG00000003190	19.4119426983611	0.983215084597204	0.281925287826408	3.48750228181945	0.000487554762976722	0.034149083286705	Bcl2l12	protein_coding
ENSMUSG00000022686	18.9014853841413	1.00388272863452	0.298400186742786	3.36421615412675	0.000767613981878658	0.0447563865019304	B3gnt5	protein_coding
ENSMUSG00000061802	17.287083012827	1.06113539666339	0.306122439087474	3.46637574111373	0.000527525507397365	0.0356942645020754	Odad2	protein_coding
ENSMUSG00000041798	16.4311429403346	1.27517909589083	0.346669001911654	3.67837645955955	0.00023472333598964	0.0205833587796035	Gck	protein_coding
ENSMUSG00000020155	14.2374713143383	1.21568701670547	0.319788386634587	3.80153585156487	0.000143801925725229	0.0151211480859006	Kcnmb1	protein_coding
