# Supplementary material for: Behavioral assessment and gene expression changes in a mouse model with dysfunctional STAT1 signaling
Source: Cell Commun Signal. 2025 Jul 1;23:305. doi: 10.1186/s12964-025-02313-w (PMC12210716; doi:10.1186/s12964-025-02313-w)
Supplement: Supplementary file 4 — Supplementary Material 4: Additional file 4: Tables summarizing significantly up- and down-regulated proteins in the hippocampus between STAT1-/- and WT mice at 7 months of age [file 12964_2025_2313_MOESM4_ESM.xlsx]

## Sheet: Table legend
Additional file 4: Label-free quantification of proteins in soluble hippocampal fractions from STAT1-/- and WT mice
Identification and quantification data of proteins detected in soluble hippocampal fractions by UDMSe. For each of the two conditions, tryptic peptides derived from two technical replicates (replicate injection) per each of five biological replicates were analyzed by LC-MS (20 runs in total). Proteins (FDR < 1%; 2 peptides/protein) and peptides (FDR < 1%; ≥6 amino acids) were identified by databa…
Sheet 1	1 all proteins STAT1-/- vs WT	Differential LC-MS analysis of STAT1-/- vs. WT hippocampal lysate by UDMSe
Sheet 2	2 up in STAT1-/- with q<0.05	Up-regulated proteins in STAT1-/- with q<0.05
Sheet 3	3 down in STAT1-/- with q<0.05	Down-regulated proteins in STAT1-/- with q<0.05
Column descriptions
A	gene name	Gene name as extracted from description (column B)
B	description	Protein description as parsed from UniprotKB/SwissProt mouse source database
C	IEP	Calculated isoelectric point
D	mw	Calculated molecular weight (Da)
E	max score	Maximum identification score provided by PLGS database searching
F	accession	Database accession number as parsed from source database
G	reported peptides	Number of peptides after ISOQuant processing
H	sequence coverage	Sequence coverage of the protein
I	entry	Protein entry as parsed from source database
J-AC	WT.1 to STAT1.10	Relative protein abundance in ppm for each replicate
AD, AE	AVERAGE.WT, AVERAGE.STAT1	Average relative protein abundance in ppm for WT and STAT1-/- group
AF	logFC	"log2" of fold change STAT1/WT as calculated with the R data analysis pipeline (see Materials & Methods for details)
AG	minuslog10q.mod	"-log10" of q-value
AH	q.mod	q-value as calculated with the R data analysis pipeline (see Materials & Methods for details)
AI	zdist	Length of the segment connecting the two points (0,0) and (x,y) with x = log2(fold change) and y= -log10(q-value) (Euclidian distance)

## Sheet: 1 all proteins STAT1 vs WT
gene name	description	IEP	mw	max.score	accession	reported.peptides	sequence.coverage	entry	WT.1.B1T1	WT.2.B1T2	WT.3.B2T1	WT.4.B2T2	WT.5.B3T1	WT.6.B3T2	WT.7.B4T1	WT.8.B4T2	WT.9.B5T1	WT.10.B5T2	STAT1.1.B1T1	STAT1.2.B1T2	STAT1.3.B2T1	STAT1.4.B2T2	STAT1.5.B3T1	STAT1.6.B3T2	STAT1.7.B4T1	STAT1.8.B4T2	STAT1.9.B5T1	STAT1.10.B5T2	AVERAGE.WT	AVERAGE.STAT1	logFC	minuslog10q.mod	q.mod	zdist
Adss2	Adenylosuccinate synthetase isozyme 2 OS=Mus musculus OX=10090 GN=Adss2 PE=1 SV=2	5.97	50420.3	1046.01	P46664	12	31.36	PURA2_MOUSE	255.534	238.733	240.883	246.795	210.414	229.633	222.687	257.74	254.888	295.487	45.2351	56.4137	58.3994	55.3147	53.8659	55.1805	51.3953	54.7038	53.072	62.3244	245.279	54.5905	-2.16646	13.8604	1.37912e-14	14.0287
Hebp1	Heme-binding protein 1 OS=Mus musculus OX=10090 GN=Hebp1 PE=1 SV=2	4.99	21181	2926.18	Q9R257	7	48.95	HEBP1_MOUSE	49.0509	53.2999	47.2654	45.4357	52.4938	52.4515	45.1876	45.7696	45.3865	49.346	194.975	202.809	218.479	232.661	113.543	122.008	237.491	226.509	133.223	134.101	48.5687	181.58	1.85116	8.51759	3.03678e-09	8.71642
Cyfip2	Cytoplasmic FMR1-interacting protein 2 OS=Mus musculus OX=10090 GN=Cyfip2 PE=1 SV=2	6.66	147542	278.981	Q5SQX6	12	10.53	CYFP2_MOUSE	421.607	490.204	487.366	622.548	546.345	549.459	570.583	528.911	560.213	576.958	137.055	164.493	155.679	207.55	262.098	273.17	174.809	164.288	238.432	234.446	535.419	201.202	-1.44206	6.73675	1.83338e-07	6.88936
Ppp1cc	Serine/threonine-protein phosphatase PP1-gamma catalytic subunit OS=Mus musculus OX=10090 GN=Ppp1cc PE=1 SV=1	6.13	37725.2	8252.56	P63087	13	55.11	PP1G_MOUSE	142.601	131.029	142.337	149.03	143.574	137.316	143.376	146.791	158.056	149.888	219.179	208.584	199.957	187.454	188.49	186.664	203.673	195.142	189.58	196.03	144.4	197.475	0.451459	6.05472	8.81612e-07	6.07153
Ldhc	L-lactate dehydrogenase C chain OS=Mus musculus OX=10090 GN=Ldhc PE=1 SV=2	8.27	36254.1	1780.08	P00342	5	30.12	LDHC_MOUSE	392.178	408.261	409.066	413.382	431.907	430.781	436.891	452.937	437.2	404.095	354.167	364.742	334.76	340.851	344.3	342.987	346.887	361.148	354.35	338.902	421.67	348.309	-0.274956	4.00047	9.98917e-05	4.00991
Yars1	Tyrosine--tRNA ligase_ cytoplasmic OS=Mus musculus OX=10090 GN=Yars1 PE=1 SV=3	6.62	59447.6	1023.33	Q91WQ3	23	55.87	SYYC_MOUSE	362.887	374.698	385.663	362.208	387.54	367.187	385.639	424.8	434.267	381.558	311.853	342.71	267.731	289.888	283.653	267.666	292.53	301.489	260.088	251.065	386.645	286.867	-0.433835	3.80538	0.000156539	3.83003
Apoe	Apolipoprotein E OS=Mus musculus OX=10090 GN=Apoe PE=1 SV=2	5.42	35923.7	5960.34	P08226	13	49.52	APOE_MOUSE	625.102	594.633	566.295	592.956	574.413	577.065	601.813	617.834	676.073	731.932	790.859	765.482	776.969	778.466	829.165	906.138	715.613	777.385	826.192	843.812	615.812	801.008	0.380906	3.80538	0.000156539	3.82439
Dnm2	Dynamin-2 OS=Mus musculus OX=10090 GN=Dnm2 PE=1 SV=2	7.13	98487.6	2463.77	P39054	18	21.95	DYN2_MOUSE	206.841	223.399	218.487	229.39	242.703	233.027	244.072	234.119	228.387	221.9	203.211	198.468	182.178	179.49	170.888	175.713	190.124	187.938	166.685	179.161	228.232	183.386	-0.316613	3.78986	0.000162233	3.80306
Kiaa1671	Uncharacterized protein KIAA1671 OS=Mus musculus OX=10090 GN=Kiaa1671 PE=2 SV=1	5.71	34896.2	213.306	Q8BRV5	2	6.82	K1671_MOUSE	1750.11	1011.19	50.2865	NA	52.6283	1094.11	40.1665	45.4757	33.6978	35.9308	992.376	888.476	1686.61	918.652	1833.34	1907.06	1015.2	NA	NA	NA	457.067	1320.24	3.31158	1.64571	0.0226097	3.69796
Gstm6	Glutathione S-transferase Mu 6 OS=Mus musculus OX=10090 GN=Gstm6 PE=1 SV=4	5.84	25792.6	1345.4	O35660	4	18.81	GSTM6_MOUSE	49.8556	45.2674	50.1625	45.7402	50.4932	47.9979	50.7888	47.6338	49.034	46.8631	35.8502	45.7317	38.2079	35.7132	30.8309	31.5121	32.7922	33.6943	34.2664	33.5746	48.3836	35.2173	-0.465828	3.63074	0.000234022	3.6605
Hmgb2	High mobility group protein B2 OS=Mus musculus OX=10090 GN=Hmgb2 PE=1 SV=3	7.2	24333	1854.63	P30681	5	31.9	HMGB2_MOUSE	93.9785	65.7208	60.4691	65.2811	51.0295	52.8395	73.8284	64.781	77.656	57.0825	37.1117	33.7903	24.7142	27.3897	35.2967	31.8869	37.148	35.2412	38.8791	53.4884	66.2666	35.4946	-0.906566	3.39921	0.000398832	3.51802
Tuba8	Tubulin alpha-8 chain OS=Mus musculus OX=10090 GN=Tuba8 PE=1 SV=1	4.8	50735.9	26863.6	Q9JJZ2	16	53.23	TBA8_MOUSE	208.287	153.047	170.924	158.248	174.317	161.475	176.655	185.192	179.527	197.548	244.72	263.848	260.858	262.385	232.607	218.254	229.16	257.009	242.499	275.128	176.522	248.647	0.496847	3.39921	0.000398832	3.43533
Ncan	Neurocan core protein OS=Mus musculus OX=10090 GN=Ncan PE=1 SV=1	5.37	139139	1521.48	P55066	21	23.82	NCAN_MOUSE	1583.24	1432.83	1317.7	1344.4	1145.75	1283.95	1517.71	1544.42	1759.26	1634.98	2004.1	1978.13	1941.24	1962.5	1805.36	1790.54	1902.96	1912.28	2079.25	1954.07	1456.42	1933.04	0.417871	3.39921	0.000398832	3.4248
Txnl1	Thioredoxin-like protein 1 OS=Mus musculus OX=10090 GN=Txnl1 PE=1 SV=3	4.64	32636.6	1987.5	Q8CDN6	13	67.47	TXNL1_MOUSE	227.075	250.012	248.455	243.173	242.18	227.569	263.049	249.752	259.759	245.891	316.825	292.689	308.481	278.728	303.13	304.116	308.191	302.348	309.877	283.281	245.691	300.767	0.292209	3.39921	0.000398832	3.41175
Nt5c	5'(3')-deoxyribonucleotidase_ cytosolic type OS=Mus musculus OX=10090 GN=Nt5c PE=1 SV=1	5.17	23304.6	2620.24	Q9JM14	7	60	NT5C_MOUSE	103.682	117.305	96.2219	101.93	116.645	116.136	116.111	116.945	118	118.049	137.796	138.152	142.671	126.271	157.88	139.772	147.986	142.678	140.47	135.29	112.102	140.897	0.331258	3.09124	0.00081052	3.10893
Suclg1	Succinate--CoA ligase [ADP/GDP-forming] subunit alpha_ mitochondrial OS=Mus musculus OX=10090 GN=Suclg1 PE=1 SV=4	9.93	36497	1616.19	Q9WUM5	10	37.28	SUCA_MOUSE	447.106	433.424	498.96	458.336	475.562	403.232	537.284	520.846	367.981	349.548	318.447	349.29	296.761	310.152	354.162	307.274	323.797	369.37	291.317	286.183	449.228	320.675	-0.478325	3.0195	0.000956095	3.05715
Sgip1	SH3-containing GRB2-like protein 3-interacting protein 1 OS=Mus musculus OX=10090 GN=Sgip1 PE=1 SV=1	7.85	86519.3	555.074	Q8VD37	15	33.37	SGIP1_MOUSE	2786.85	2693.78	3159.71	2886.93	2953.04	3024.95	2672.8	2986.54	2876.85	2838.87	2579.12	2592.15	2204.19	2091.94	1927.94	1665.88	2101.61	2208.17	2369.68	2124.71	2888.03	2186.54	-0.410757	3.0195	0.000956095	3.04731
Rars1	Arginine--tRNA ligase_ cytoplasmic OS=Mus musculus OX=10090 GN=Rars1 PE=1 SV=2	7.39	76472.1	269.271	Q9D0I9	4	7.27	SYRC_MOUSE	152.477	135.019	142.463	138.074	125.219	145.623	117.286	129.903	141.073	146.533	111.244	108.384	120.067	115.379	105.998	96.5156	96.0525	101.539	110.398	102.277	137.367	106.785	-0.362752	3.0195	0.000956095	3.04121
Rps4x	40S ribosomal protein S4_ X isoform OS=Mus musculus OX=10090 GN=Rps4x PE=1 SV=2	10.84	29825.9	3654.28	P62702	15	54.75	RS4X_MOUSE	262.564	254.311	246.136	244.489	211.876	199.911	226.347	222.256	259.582	252.237	281.469	291.806	324.514	293.68	322.001	314.963	269.357	275.153	320.292	297.288	237.971	299.052	0.332097	3.0195	0.000956095	3.03771
Ppp3r2	Calcineurin subunit B type 2 OS=Mus musculus OX=10090 GN=Ppp3r2 PE=1 SV=3	4.46	20716.4	1179.74	Q63811	2	10.06	CANB2_MOUSE	17.9902	16.5461	16.4386	16.9528	18.4569	17.6672	19.6372	17.7118	15.9712	16.1784	19.2147	19.5854	22.3582	24.8834	19.6022	20.8889	22.4658	24.6257	24.4646	25.5203	17.355	22.3609	0.360658	2.85445	0.00139814	2.87714
Stxbp1	Syntaxin-binding protein 1 OS=Mus musculus OX=10090 GN=Stxbp1 PE=1 SV=2	6.54	67968	10928.8	O08599	36	77.27	STXB1_MOUSE	2859.68	2943.06	3043.14	3282.02	3339.1	3503.17	3169.92	3239.74	3286.5	3274.16	2712.98	2918.29	2769.96	2676.25	2499.31	2568.4	2654.42	2720.91	2640.22	2787.89	3194.05	2694.86	-0.243964	2.84436	0.00143099	2.85481
Cst3	Cystatin-C OS=Mus musculus OX=10090 GN=Cst3 PE=1 SV=2	9.3	15759	4794.51	P21460	5	47.14	CYTC_MOUSE	140.477	149.927	117.233	123.333	102.415	97.7281	145.781	154.114	166.4	164.978	180.422	198.626	227.109	221.779	183.47	175.95	170.21	181.048	186.834	190.244	136.239	191.569	0.50854	2.80817	0.00155534	2.85385
Sod2	Superoxide dismutase [Mn]_ mitochondrial OS=Mus musculus OX=10090 GN=Sod2 PE=1 SV=3	8.84	24831.1	4509.42	P09671	6	32.43	SODM_MOUSE	397.53	375.523	427.287	419.186	365.289	324.309	500.662	457.639	285.365	291.11	314.067	287.425	233.333	239.071	268.233	267.547	297.784	264.43	256.836	242.382	384.39	267.111	-0.508894	2.76752	0.00170798	2.81392
Tuba3b	Tubulin alpha-3 chain OS=Mus musculus OX=10090 GN=Tuba3b PE=1 SV=1	4.8	50644	40085.4	P05214	19	63.78	TBA3_MOUSE	3935.37	3747.82	3888.83	3746.51	3992.4	3923.63	3702.95	4058.86	3839.78	3990.95	4452.28	4817.74	4293.05	4689.41	4415.31	4718.8	4291.89	4902.46	4935.21	4984.49	3882.71	4650.06	0.258654	2.76752	0.00170798	2.77958
Rps14	40S ribosomal protein S14 OS=Mus musculus OX=10090 GN=Rps14 PE=1 SV=3	10.78	16443.8	4231.52	P62264	6	37.09	RS14_MOUSE	156.811	151.765	150.358	151.366	151.762	140.952	147.585	155.141	169.018	165.839	200.668	209.486	178.173	167.19	190.573	201.356	171.19	177.346	172.735	187.49	154.06	185.621	0.266765	2.65079	0.00223467	2.66418
Acat1	Acetyl-CoA acetyltransferase_ mitochondrial OS=Mus musculus OX=10090 GN=Acat1 PE=1 SV=1	8.68	45158.4	4035.41	Q8QZT1	12	38.44	THIL_MOUSE	554.075	607.687	582.793	603.928	487.137	481.359	604.077	649.251	386.273	383.828	393.677	427.351	339.437	339.565	384.991	439.884	370.582	375.653	321.09	355.242	534.041	374.747	-0.495362	2.60821	0.00246487	2.65483
Stx1b	Syntaxin-1B OS=Mus musculus OX=10090 GN=Stx1b PE=1 SV=1	5.09	33472.9	1150.84	P61264	7	34.72	STX1B_MOUSE	157.164	165.84	210.514	187.035	199.619	200.572	164.847	184.1	162.926	150.409	172.782	155.41	128.744	103.94	104.145	129.619	123.069	125.256	105.928	111.3	178.303	126.019	-0.511536	2.59194	0.00255893	2.64194
Fh	Fumarate hydratase_ mitochondrial OS=Mus musculus OX=10090 GN=Fh PE=1 SV=3	9.51	54585	3238.72	P97807	21	64.89	FUMH_MOUSE	678.622	659.121	714.653	713.147	659.772	624.361	751.307	737.531	455.899	480.545	486.548	496.531	451.806	436.381	512.222	482.617	486.21	519.679	473.808	418.702	647.496	476.45	-0.42716	2.59595	0.00253545	2.63085
Camkv	CaM kinase-like vesicle-associated protein OS=Mus musculus OX=10090 GN=Camkv PE=1 SV=2	5.22	55275.6	3508.06	Q3UHL1	20	58.01	CAMKV_MOUSE	739.709	759.553	800.654	801.654	863.654	753.595	768.311	771.865	788.537	770.632	622.812	632.949	693.24	692.612	585.337	542.609	535.81	553.019	730.755	717.454	781.816	630.66	-0.317898	2.60821	0.00246487	2.62751
Hdgf	Hepatoma-derived growth factor OS=Mus musculus OX=10090 GN=Hdgf PE=1 SV=2	4.6	26382.8	2492.47	P51859	9	54.01	HDGF_MOUSE	202.88	164.178	178.449	140.065	146.504	132.673	176.282	162.899	138.543	172.976	201.947	199.814	246.776	231.673	210.41	237.96	199.117	202.871	247.743	254.686	161.545	223.3	0.472452	2.58063	0.00262647	2.62352
Idh3a	Isocitrate dehydrogenase [NAD] subunit alpha_ mitochondrial OS=Mus musculus OX=10090 GN=Idh3a PE=1 SV=1	6.3	40095	5584.15	Q9D6R2	17	49.73	IDH3A_MOUSE	1657.07	1683.3	1844.72	1707.95	1617.66	1682.58	1956.26	2042.31	1366.53	1375.36	1348.83	1431.32	1251.4	1193.93	1171.73	1148.93	1537.94	1467.79	1202.07	1243.8	1693.37	1299.77	-0.377664	2.59194	0.00255893	2.61931
Cryab	Alpha-crystallin B chain OS=Mus musculus OX=10090 GN=Cryab PE=1 SV=2	6.96	20068.8	1696.92	P23927	6	36.57	CRYAB_MOUSE	133.796	124.916	115.67	112.651	136.272	124.022	155.771	141.468	139.152	135.532	97.5975	98.2053	73.4182	75.7871	126.484	122.583	106.61	96.1914	79.8627	89.4332	131.925	96.6172	-0.465862	2.57587	0.00265538	2.61766
Sub1	Activated RNA polymerase II transcriptional coactivator p15 OS=Mus musculus OX=10090 GN=Sub1 PE=1 SV=3	10.31	14427.5	4938.07	P11031	6	48.82	TCP4_MOUSE	145.116	134.649	137.183	115.39	123.53	115.808	135.321	130.968	94.1185	95.4177	210.82	201.173	175.507	165.901	127.3	130.549	186.719	170.451	188.222	174.774	122.75	173.142	0.493116	2.5706	0.00268779	2.61747
Hnrnph1	Heterogeneous nuclear ribonucleoprotein H OS=Mus musculus OX=10090 GN=Hnrnph1 PE=1 SV=3	5.88	49484.7	3687.47	O35737	13	36.53	HNRH1_MOUSE	428.735	432.208	366.799	382.752	364.498	344.886	360.995	370.138	366.618	361.916	544.51	553.599	467.444	413.085	463.846	452.21	439.29	421.018	455.345	506.987	377.955	471.733	0.316842	2.59595	0.00253545	2.61521
Glrx	Glutaredoxin-1 OS=Mus musculus OX=10090 GN=Glrx PE=1 SV=3	8.44	12156.1	2471.81	Q9QUH0	4	64.49	GLRX1_MOUSE	50.047	47.9056	48.6229	46.501	50.3015	52.4455	53.538	49.6772	50.3264	44.8345	52.2022	61.4837	69.8455	63.0206	66.0789	68.2778	67.4681	62.3757	56.2563	53.9094	49.42	62.0918	0.324478	2.59194	0.00255893	2.61217
Phyhip	Phytanoyl-CoA hydroxylase-interacting protein OS=Mus musculus OX=10090 GN=Phyhip PE=1 SV=1	6.59	38124.9	6148.33	Q8K0S0	14	52.73	PHYIP_MOUSE	858.296	869.424	878.191	841.056	814.515	812.045	905.702	825.157	958.915	883.308	1189.87	1090.24	1005.67	1003.64	932.964	957.013	1023.09	989.82	1229.8	1162.91	864.661	1058.5	0.28752	2.59595	0.00253545	2.61182
Ckmt1	Creatine kinase U-type_ mitochondrial OS=Mus musculus OX=10090 GN=Ckmt1 PE=1 SV=1	8.16	47403	4235.89	P30275	16	53.11	KCRU_MOUSE	1332.84	1160.43	1054.11	1140.61	1103.16	1056.5	1314.06	1312.48	1216.33	1236.19	1659	1613.75	1387.92	1358.81	1444.17	1396.74	1415.45	1368.41	1428.79	1483.52	1192.67	1455.66	0.289519	2.59194	0.00255893	2.60806
Map2	Microtubule-associated protein 2 OS=Mus musculus OX=10090 GN=Map2 PE=1 SV=2	4.63	199531	9813.14	P20357	88	72.7	MTAP2_MOUSE	12325.4	11827.7	12225.5	11944.6	11602.2	12110.8	11607.3	12176.9	11797.3	12062.6	13711.5	14342.3	13881.1	14190.6	12745.1	13144.3	13234.4	12916.7	13306	13666.2	11968	13513.8	0.174542	2.59451	0.00254387	2.60037
U2af2	Splicing factor U2AF 65 kDa subunit OS=Mus musculus OX=10090 GN=U2af2 PE=1 SV=3	9.47	53859.3	361.22	P26369	4	16.84	U2AF2_MOUSE	96.4595	96.5722	108.29	98.8458	130.524	123.461	102.989	121.954	113.026	119.486	152.017	165.544	131.317	145.662	154.656	168.005	120.205	130.054	137.378	142.597	111.161	144.743	0.381288	2.5706	0.00268779	2.59873
Tnr	Tenascin-R OS=Mus musculus OX=10090 GN=Tnr PE=1 SV=2	4.65	151928	5093.12	Q8BYI9	38	42.64	TENR_MOUSE	4637.01	5285.13	4285.64	4213.55	3591.4	4049.45	4647.01	4418.85	5057.24	4781.21	5822.45	5687.77	5503.91	5741.98	5426.05	5499.47	5329.6	5442.52	5248.33	5377.9	4496.65	5508	0.300023	2.57587	0.00265538	2.59329
Dynll1	Dynein light chain 1_ cytoplasmic OS=Mus musculus OX=10090 GN=Dynll1 PE=1 SV=1	7.24	10537	13279.8	P63168	4	57.3	DYL1_MOUSE	134.632	151.45	138.875	139.188	143.638	118.916	123.178	130.524	125.273	119.275	155.089	156.464	165.318	168.622	170.663	164.407	151.933	147.888	163.515	161.611	132.495	160.551	0.280079	2.57587	0.00265538	2.59106
Aco2	Aconitate hydratase_ mitochondrial OS=Mus musculus OX=10090 GN=Aco2 PE=1 SV=1	7.84	86205	14930.6	Q99KI0	38	63.85	ACON_MOUSE	6230.96	6635.92	6586.19	6892.36	5987.8	6254	7167.66	7337.77	4904.95	5028.35	5435.06	5457.19	4894.33	4670.52	5071.68	4877.31	4974.12	5159.48	4464.17	4566.36	6302.6	4957.02	-0.337737	2.56874	0.00269937	2.59084
Fkbp3	Peptidyl-prolyl cis-trans isomerase FKBP3 OS=Mus musculus OX=10090 GN=Fkbp3 PE=1 SV=2	9.95	25204.8	1889.84	Q62446	6	44.64	FKBP3_MOUSE	169.142	176.281	153.241	155.117	154.099	148.84	145.883	144.088	153.473	172.1	184.229	191.913	203.049	190.716	196.225	186.363	163.327	177.51	192.531	188.974	157.226	187.484	0.254889	2.57587	0.00265538	2.58845
Nudt3	Diphosphoinositol polyphosphate phosphohydrolase 1 OS=Mus musculus OX=10090 GN=Nudt3 PE=1 SV=1	5.97	19257.7	6185.42	Q9JI46	7	50.6	NUDT3_MOUSE	303.999	232.624	243.141	226.994	250.165	270.498	338.39	330.347	290.145	288.076	255.071	241.507	148.546	163.305	116.734	123.198	190.211	185.275	207.142	200.717	277.438	183.171	-0.629221	2.50825	0.00310281	2.58596
Purg	Purine-rich element-binding protein gamma OS=Mus musculus OX=10090 GN=Purg PE=1 SV=1	9.95	40166.1	570.564	Q8R4E6	3	15.71	PURG_MOUSE	27.7624	31.9833	27.2757	26.7019	27.0304	33.2107	28.5015	30.13	32.1996	31.0971	46.2778	69.4258	48.6635	39.6056	31.8603	38.6663	60.6127	55.1364	62.9969	40.3284	29.5893	49.3574	0.701957	2.47163	0.00337573	2.56938
Oat	Ornithine aminotransferase_ mitochondrial OS=Mus musculus OX=10090 GN=Oat PE=1 SV=1	6.21	48753.8	564.989	P29758	6	18.45	OAT_MOUSE	161.742	174.895	158.232	157.133	155.353	159.117	186.198	173.719	131.564	121.285	124.081	140.782	105.903	104.3	115.722	122.731	125.178	142.082	110.617	115.741	157.924	120.714	-0.384605	2.53249	0.00293431	2.56153
Eif5	Eukaryotic translation initiation factor 5 OS=Mus musculus OX=10090 GN=Eif5 PE=1 SV=1	5.21	49424.7	533.475	P59325	9	39.16	IF5_MOUSE	155.825	149.534	144.615	152.718	144.063	144.627	145.49	151.892	162.762	151.359	181.373	174.208	163.821	172.975	163.938	163.167	167.085	172.415	184.766	175.189	150.289	171.894	0.193579	2.55272	0.00280081	2.56005
Rps9	40S ribosomal protein S9 OS=Mus musculus OX=10090 GN=Rps9 PE=1 SV=3	11.3	22648.5	2833.91	Q6ZWN5	9	39.18	RS9_MOUSE	151.499	180.986	153.867	158.775	141.42	153.321	160.577	175.763	179.583	185.953	206.548	227.26	196.701	204.952	183.976	198.205	195.838	190.071	201.295	212.344	164.174	201.719	0.300366	2.50825	0.00310281	2.52617
Rpl8	60S ribosomal protein L8 OS=Mus musculus OX=10090 GN=Rpl8 PE=1 SV=2	11.63	28252.8	2287.5	P62918	9	54.47	RL8_MOUSE	253.965	249.227	224.755	249.212	215.127	221.062	222.047	232.091	252.185	251.464	318.114	326.589	278.534	321.087	349.439	301.238	264.32	267.033	256.6	276.965	237.114	295.992	0.315445	2.48496	0.00327372	2.5049
Acot13	Acyl-coenzyme A thioesterase 13 OS=Mus musculus OX=10090 GN=Acot13 PE=1 SV=1	9.36	15297	1189.69	Q9CQR4	5	42.86	ACO13_MOUSE	96.4856	98.8323	73.0923	95.7371	85.2379	76.9964	98.8525	87.0603	65.5528	73.5321	52.9401	65.4052	56.068	55.0521	61.8379	71.534	62.6352	63.1041	58.8053	67.9918	85.1379	61.5374	-0.460383	2.45612	0.00349852	2.49889
Tufm	Elongation factor Tu_ mitochondrial OS=Mus musculus OX=10090 GN=Tufm PE=1 SV=1	7.34	49907.6	3101.49	Q8BFR5	18	58.85	EFTU_MOUSE	367.01	421.567	421.613	446.685	383.481	413.955	467.272	484.779	345.604	328.417	357.273	350.338	296.41	310.263	291.548	300.742	332.129	356.352	308.806	304.871	408.038	320.873	-0.340256	2.47389	0.00335824	2.49718
Psmd9	26S proteasome non-ATPase regulatory subunit 9 OS=Mus musculus OX=10090 GN=Psmd9 PE=1 SV=1	6.02	24891	1158.74	Q9CR00	6	37.39	PSMD9_MOUSE	82.0525	79.672	70.4098	84.9968	70.2902	79.4892	78.1108	82.0238	75.1448	83.879	54.6092	54.2762	66.2828	67.6649	66.5254	70.4907	61.3115	68.9707	58.5497	64.2921	78.6069	63.2973	-0.315315	2.40105	0.00397141	2.42167
Sfn	14-3-3 protein sigma OS=Mus musculus OX=10090 GN=Sfn PE=1 SV=2	4.53	27820.1	5075.02	O70456	5	31.85	1433S_MOUSE	7.55676	14.5859	4.69707	4.85515	12.9219	6.35266	14.9166	10.109	14.7142	8.18867	15.3348	23.0628	21.2486	44.02	22.2464	22.9924	22.6734	22.9476	23.4902	11.9726	9.88978	22.9989	1.26892	2.02481	0.00944484	2.38956
Cnp	2'_3'-cyclic-nucleotide 3'-phosphodiesterase OS=Mus musculus OX=10090 GN=Cnp PE=1 SV=3	9.38	47522.6	1568.05	P16330	15	42.86	CN37_MOUSE	262.58	251.861	327.866	316.981	273.058	291.104	275.444	328.318	270.261	300.542	163.537	160.261	156.486	168.4	335.353	343.63	160.285	176.532	138.071	133.94	289.801	193.649	-0.659033	2.29499	0.00507002	2.38774
Gnb2	Guanine nucleotide-binding protein G(I)/G(S)/G(T) subunit beta-2 OS=Mus musculus OX=10090 GN=Gnb2 PE=1 SV=3	5.56	38072.5	1366.33	P62880	8	31.76	GBB2_MOUSE	102.914	95.9582	134.455	131.104	105.958	117.279	125.666	127.997	113.324	111.49	104.036	99.9899	75.0054	79.548	82.1223	88.8353	89.5619	104.196	94.2527	97.2793	116.614	91.4827	-0.350423	2.36105	0.00435467	2.38691
Anp32a	Acidic leucine-rich nuclear phosphoprotein 32 family member A OS=Mus musculus OX=10090 GN=Anp32a PE=1 SV=1	3.77	28708.7	12089	O35381	9	43.32	AN32A_MOUSE	1034.34	1056.13	1030.97	991.272	910.815	873.863	956.212	956.309	970.885	1032.75	1144.16	1137.23	1118.78	1097.01	1146.92	1135.02	1078.8	1026.03	1133.88	1151.93	981.355	1116.98	0.188324	2.37692	0.00419835	2.38437
Rps2	40S ribosomal protein S2 OS=Mus musculus OX=10090 GN=Rps2 PE=1 SV=3	10.89	31516.5	4210.74	P25444	13	46.42	RS2_MOUSE	281.251	273.406	285.91	254.906	289.908	261.581	281.808	274.329	327.12	310.232	369	375.755	348.944	392.477	323.681	328.687	316.598	304.25	384.063	333.478	284.045	347.693	0.290207	2.35127	0.00445376	2.36912
Rpl18a	60S ribosomal protein L18a OS=Mus musculus OX=10090 GN=Rpl18a PE=1 SV=1	11.32	21017.5	2718.49	P62717	7	43.75	RL18A_MOUSE	126.986	132.58	125.113	114.159	115.861	113.425	120.771	122.11	137.295	134.08	165.011	175.5	157.671	151.46	135.565	131.999	145.166	129.988	165.122	154.883	124.238	151.237	0.279943	2.35127	0.00445376	2.36788
Idh3g	Isocitrate dehydrogenase [NAD] subunit gamma 1_ mitochondrial OS=Mus musculus OX=10090 GN=Idh3g PE=1 SV=1	9.33	43184.7	3986.88	P70404	10	40.2	IDHG1_MOUSE	580.624	519.706	669.521	648.132	492.725	450.104	677.357	675.984	392.541	396.465	481.504	400.757	374.537	295.317	359.327	377.397	422.075	362.531	335.743	368.238	550.316	377.743	-0.524007	2.28733	0.00516022	2.34659
Ppp1r1a	Protein phosphatase 1 regulatory subunit 1A OS=Mus musculus OX=10090 GN=Ppp1r1a PE=1 SV=1	4.98	18831.9	1740.74	Q9ERT9	5	46.78	PPR1A_MOUSE	109.64	106.282	94.9053	82.717	95.8207	88.4434	109.819	111.482	86.9712	85.2389	51.9721	59.107	75.158	83.2572	68.3746	66.6583	70.1089	68.4027	89.206	93.5509	97.1319	72.5796	-0.432677	2.30031	0.00500835	2.34064
Prepl	Prolyl endopeptidase-like OS=Mus musculus OX=10090 GN=Prepl PE=1 SV=1	6.22	84106.8	430.337	Q8C167	10	21.38	PPCEL_MOUSE	214.108	247.833	230.084	248.407	247.869	238.766	279.686	261.58	275.258	345.03	322.321	364.611	360.754	298.162	337.429	359.225	300.169	305.48	339.162	358.075	258.862	334.539	0.377421	2.29499	0.00507002	2.32582
Idh2	Isocitrate dehydrogenase [NADP]_ mitochondrial OS=Mus musculus OX=10090 GN=Idh2 PE=1 SV=3	8.9	51362.5	820.77	P54071	15	40.04	IDHP_MOUSE	241.379	267.585	248.29	241.333	203.9	250.046	213.201	225.298	208.991	213.445	183.466	195.008	167.486	172.029	209.045	227.634	181.503	182.896	155.146	165.679	231.347	183.989	-0.333646	2.30031	0.00500835	2.32438
Hnrnpd	Heterogeneous nuclear ribonucleoprotein D0 OS=Mus musculus OX=10090 GN=Hnrnpd PE=1 SV=2	7.92	38525.3	4782.4	Q60668	9	24.51	HNRPD_MOUSE	397.883	371.647	358.151	367.355	293.24	306.489	331.824	341.151	293.507	298.294	475.012	472.487	386.061	371.11	375.463	379.523	408.177	392.556	418.794	418.076	335.954	409.726	0.289098	2.30031	0.00500835	2.3184
Pygm	Glycogen phosphorylase_ muscle form OS=Mus musculus OX=10090 GN=Pygm PE=1 SV=3	6.71	97742.7	1496.96	Q9WUB3	30	46.79	PYGM_MOUSE	568.586	594.985	562.82	585.381	530.297	549.244	600.811	614.783	598.497	542.835	553.25	534.551	486.85	477.575	519.074	489.173	492.236	488.23	507.009	481.759	574.824	502.971	-0.192639	2.30031	0.00500835	2.30836
Rps12	40S ribosomal protein S12 OS=Mus musculus OX=10090 GN=Rps12 PE=1 SV=3	7	14914.2	7279.18	P63323	6	53.03	RS12_MOUSE	196.718	203.849	196.58	195.706	200.083	211.336	201.631	195.01	214.064	215.007	254.173	236.667	232.032	227.785	219.399	211.131	224.098	244.634	226.545	235.263	202.998	231.173	0.186594	2.30031	0.00500835	2.30786
Naxd	ATP-dependent (S)-NAD(P)H-hydrate dehydratase OS=Mus musculus OX=10090 GN=Naxd PE=1 SV=1	7.65	37116.4	807.501	Q9CZ42	10	44.9	NNRD_MOUSE	116.847	111.891	118.375	124.619	114.577	109.075	119.163	122.675	120.176	122.691	103.288	112.488	99.9913	96.5199	99.0375	111.255	105.61	101.027	89.5715	96.26	118.009	101.505	-0.219246	2.29499	0.00507002	2.30544
Ddx6	Probable ATP-dependent RNA helicase DDX6 OS=Mus musculus OX=10090 GN=Ddx6 PE=1 SV=1	8.89	54590.9	555.052	P54823	10	28.78	DDX6_MOUSE	105.962	118.929	121.754	125.16	107.583	112.289	115.991	110.002	133.999	123.834	152.264	146.249	161.678	142.763	150.091	144.204	130.789	118.364	135.222	140.649	117.55	142.227	0.273741	2.27973	0.0052513	2.29611
Pa2g4	Proliferation-associated protein 2G4 OS=Mus musculus OX=10090 GN=Pa2g4 PE=1 SV=3	6.45	44041.1	1955.32	P50580	19	60.15	PA2G4_MOUSE	249.489	261.55	263.278	253.425	277.006	238.497	271.354	258.02	301.503	285.01	329.284	348.511	317.013	285.898	289.895	309.186	318.245	303.823	366.784	326.524	265.913	319.516	0.264114	2.26305	0.00545693	2.27841
Nckap1	Nck-associated protein 1 OS=Mus musculus OX=10090 GN=Nckap1 PE=1 SV=2	6.2	130096	1054.11	P28660	31	32.54	NCKP1_MOUSE	963.543	829.746	806.924	846.137	903.085	995.991	778.728	900.998	880.071	1017.31	633.215	656.378	741.603	765.082	813.864	777.753	693.061	725.185	668.57	753.745	892.254	722.846	-0.302822	2.21938	0.00603421	2.23994
Rpl7	60S ribosomal protein L7 OS=Mus musculus OX=10090 GN=Rpl7 PE=1 SV=2	11.53	31476.7	2842.6	P14148	12	50	RL7_MOUSE	419.317	376.431	415.81	457.24	393.695	365.48	416.797	421.802	438.267	461.164	515.267	551.882	514.665	547.639	431.232	493.558	447.381	469.54	530.278	522.887	416.6	502.433	0.269505	2.22217	0.00599562	2.23845
Dnaja2	DnaJ homolog subfamily A member 2 OS=Mus musculus OX=10090 GN=Dnaja2 PE=1 SV=1	6.07	46373	970.859	Q9QYJ0	12	55.1	DNJA2_MOUSE	190.874	180.048	198.136	202.759	200	206.374	211.528	214.637	159.395	156.676	227.709	225.295	223.616	219.321	215.729	264.445	246.186	256.12	237.474	222.338	192.043	233.823	0.288669	2.20784	0.00619676	2.22663
Tuba1c	Tubulin alpha-1C chain OS=Mus musculus OX=10090 GN=Tuba1c PE=1 SV=1	4.79	50593.8	37519	P68373	24	79.06	TBA1C_MOUSE	6575.93	6400.97	6512.82	6384.56	6937.62	6656.82	6813.2	6914.43	6835.63	6810.07	6118.44	6296.25	5350.11	5922.29	5795.42	5970.34	6063.84	6134.69	5892.84	6135.8	6684.2	5968	-0.164178	2.21629	0.00607725	2.22237
Bin2	Bridging integrator 2 OS=Mus musculus OX=10090 GN=Bin2 PE=1 SV=1	5.08	52896.2	247.441	D3Z6Q9	2	4.91	BIN2_MOUSE	63.2505	74.4634	49.0011	67.1091	69.3095	66.7222	63.8736	66.5159	74.7671	71.974	82.8832	85.158	87.7121	81.4954	95.847	100.582	81.4258	89.9357	83.0154	72.5596	66.6986	86.0614	0.371173	2.18133	0.00658677	2.21268
Got2	Aspartate aminotransferase_ mitochondrial OS=Mus musculus OX=10090 GN=Got2 PE=1 SV=1	9.36	47810.7	9911.32	P05202	26	69.77	AATM_MOUSE	2181.16	2506.69	2415.35	2596.21	2322.32	2275.9	2578.63	2551.88	2139.56	1971.7	2124.22	2115.96	1886.22	2091.55	2090.61	1997.57	1833.55	1913.1	1783.44	1781.29	2353.94	1961.75	-0.260782	2.18133	0.00658677	2.19686
Srsf3	Serine/arginine-rich splicing factor 3 OS=Mus musculus OX=10090 GN=Srsf3 PE=1 SV=1	12.13	19557.7	1917.19	P84104	5	34.15	SRSF3_MOUSE	139.966	150.778	145.998	153.83	143.667	148.398	138.414	146.829	119.49	120.422	183.512	173.171	155.724	161.103	158.765	154.197	170.731	157.918	164.652	166.887	140.779	164.666	0.229081	2.18483	0.00653391	2.1968
Btf3l4	Transcription factor BTF3 homolog 4 OS=Mus musculus OX=10090 GN=Btf3l4 PE=1 SV=1	5.95	17270.6	2942.76	Q9CQH7	2	36.71	BT3L4_MOUSE	131.401	111.665	99.1541	107.194	95.6802	89.87	95.6938	97.8128	108.71	108.096	125.996	139.649	133.751	131.425	128.608	131.391	112.465	112.484	121.263	129.361	104.528	126.639	0.281386	2.17797	0.00663788	2.19607
Dclk1	Serine/threonine-protein kinase DCLK1 OS=Mus musculus OX=10090 GN=Dclk1 PE=1 SV=1	9.15	84723.6	1402.97	Q9JLM8	23	41.8	DCLK1_MOUSE	509.63	574.725	578.42	601.517	613.771	653.64	579.148	604.292	601.429	606.586	690.818	686.433	757.863	703.62	615.988	692.963	715.051	700.751	645.449	696.246	592.316	690.518	0.221916	2.18133	0.00658677	2.19259
Trim28	Transcription intermediary factor 1-beta OS=Mus musculus OX=10090 GN=Trim28 PE=1 SV=3	5.43	90615	663.149	Q62318	14	25.54	TIF1B_MOUSE	305.808	275.558	289.568	268.438	281.668	236.382	295.777	295.685	292.681	280.831	355.494	349.948	329.294	323.164	347.24	330.781	307.193	290.301	370.936	352.748	282.24	335.71	0.250073	2.16841	0.00678559	2.18278
Ivd	Isovaleryl-CoA dehydrogenase_ mitochondrial OS=Mus musculus OX=10090 GN=Ivd PE=1 SV=1	8.35	46724.7	841.247	Q9JHI5	11	32.31	IVD_MOUSE	195.787	184.826	178.407	208.619	148.577	156.13	182.354	186.624	137.463	122.447	138.607	141.906	110.962	118.681	151.035	143.379	127.675	133.844	118.728	110.888	170.123	129.571	-0.382593	2.10012	0.00794112	2.13468
Puf60	Poly(U)-binding-splicing factor PUF60 OS=Mus musculus OX=10090 GN=Puf60 PE=1 SV=2	5.02	60420.1	227.129	Q3UEB3	6	15.96	PUF60_MOUSE	61.4558	60.4367	57.6494	61.9004	59.937	62.8291	54.86	61.0522	78.6407	74.948	81.7981	83.9726	76.5024	66.4627	75.2266	67.0844	83.7544	85.1603	90.552	78.1822	63.3709	78.8696	0.317511	2.10968	0.00776812	2.13344
Actbl2	Beta-actin-like protein 2 OS=Mus musculus OX=10090 GN=Actbl2 PE=1 SV=1	5.16	42346.5	10788.3	Q8BFZ3	9	45.21	ACTBL_MOUSE	656.673	696.3	609.587	573.44	601.886	553.558	563.079	559	590.905	571.084	2639.61	952.199	778.632	930.252	943.593	912.699	930.059	954.22	985.103	970.893	597.551	1099.73	0.787822	1.98074	0.0104534	2.13167
Ddx17	Probable ATP-dependent RNA helicase DDX17 OS=Mus musculus OX=10090 GN=Ddx17 PE=1 SV=1	8.66	73026.9	1344.71	Q501J6	19	33.08	DDX17_MOUSE	257.949	243.201	244.305	250.74	243.382	245.694	228.244	229.236	203.906	207.409	303.235	293.703	274.403	294.851	288.775	305.001	272.435	282.543	230.135	244.368	235.407	278.945	0.243377	2.10968	0.00776812	2.12368
Camk2b	Calcium/calmodulin-dependent protein kinase type II subunit beta OS=Mus musculus OX=10090 GN=Camk2b PE=1 SV=2	6.93	61202.3	5306.02	P28652	19	47.79	KCC2B_MOUSE	375.034	351.962	531.841	514.453	465.349	491.431	548.069	595.787	303.328	307.098	615.572	586.357	578.558	610.115	806.699	778.804	1112.36	1041.38	486.551	467.438	448.435	708.383	0.639138	2.02286	0.00948721	2.12143
Rpl7a	60S ribosomal protein L7a OS=Mus musculus OX=10090 GN=Rpl7a PE=1 SV=2	11.26	30147.7	2693.45	P12970	10	42.86	RL7A_MOUSE	400.225	418.028	371.747	374.691	318.685	346.371	364.43	348.494	363.131	391.835	481.648	474.828	443.229	394.226	412.292	426.71	420.247	397.263	448.116	434.957	369.764	433.352	0.229907	2.10377	0.00787467	2.11629
Rpl26	60S ribosomal protein L26 OS=Mus musculus OX=10090 GN=Rpl26 PE=1 SV=1	11.23	17258.2	2233.25	P61255	7	34.48	RL26_MOUSE	131.92	129.744	122.616	130.92	127.495	137.141	119.616	117.933	146.044	154.145	163.468	178.268	147.326	162.49	147.899	140.241	146.064	158.762	152.849	157.911	131.757	155.528	0.24083	2.10012	0.00794112	2.11388
Hspd1	60 kDa heat shock protein_ mitochondrial OS=Mus musculus OX=10090 GN=Hspd1 PE=1 SV=1	5.82	61126.7	9817.13	P63038	33	66.84	CH60_MOUSE	1805.08	1604.59	1936.86	1927.56	1497.59	1438.12	2024.86	2070.97	1167.16	1203.07	1360.19	1264.09	1264.12	1167.8	1263.42	1215.44	1329.96	1318.33	1164.64	1182.61	1667.59	1253.06	-0.386485	2.06457	0.0086185	2.10043
Rps29	40S ribosomal protein S29 OS=Mus musculus OX=10090 GN=Rps29 PE=1 SV=2	10.62	6904.89	2727.94	P62274	2	32.14	RS29_MOUSE	19.3887	21.84	22.1355	17.6851	20.7327	18.9071	24.3672	23.1173	27.6568	26.84	30.017	31.9338	27.0867	30.1105	28.5868	30.2963	25.046	25.6235	27.3508	25.3796	22.2671	28.1431	0.347264	2.06457	0.0086185	2.09357
Srsf5	Serine/arginine-rich splicing factor 5 OS=Mus musculus OX=10090 GN=Srsf5 PE=1 SV=2	12.05	31005.5	824.99	O35326	2	9.67	SRSF5_MOUSE	48.0227	51.0089	42.729	36.4939	35.8323	37.3021	42.2745	39.8563	35.1673	32.5248	55.0037	49.4684	54.8765	46.3099	58.8312	51.8313	44.6808	45.0733	51.8671	49.0929	40.1212	50.7035	0.345799	2.06457	0.0086185	2.09333
Mbp	Myelin basic protein OS=Mus musculus OX=10090 GN=Mbp PE=1 SV=2	10.27	27167.7	4122.02	P04370	8	25.6	MBP_MOUSE	1703.56	1685.03	2089.13	2052.63	1927.34	1729.88	2029.8	1963.16	1152.42	1058.95	1041.82	984.62	918.36	951.987	1883.04	1832.83	1088.83	1164.12	776.131	811.315	1739.19	1145.31	-0.633606	1.99419	0.0101347	2.09243
Dmxl2	DmX-like protein 2 OS=Mus musculus OX=10090 GN=Dmxl2 PE=1 SV=3	5.98	341745	506.627	Q8BPN8	49	23.88	DMXL2_MOUSE	2945.97	2615.86	3436.74	3202.23	3451.32	3420.35	3281.12	3500.7	3441.03	3299	2871.87	2926.84	2774.33	2616.65	2396.75	2597.34	2966.07	2893.16	2808.83	2692.05	3259.43	2754.39	-0.240496	2.07382	0.00843693	2.08771
Mdh2	Malate dehydrogenase_ mitochondrial OS=Mus musculus OX=10090 GN=Mdh2 PE=1 SV=3	8.85	36067.7	23063	P08249	18	68.64	MDHM_MOUSE	3982.67	3810.2	3954.28	4124.67	3809.86	3664.7	4559.19	4124	3712.18	3276.23	3493.56	3630.6	3287.72	3217.71	3222.03	3291.68	3458.19	3463.54	3218.58	3127.01	3901.8	3341.06	-0.220356	2.07002	0.00851099	2.08172
Map1a	Microtubule-associated protein 1A OS=Mus musculus OX=10090 GN=Map1a PE=1 SV=2	4.73	301509	4718.14	Q9QYR6	110	55.48	MAP1A_MOUSE	11341.1	11152.3	11592.2	10847.2	11286.3	11450.8	11885.1	11201.1	12053	12021.2	13590.1	13583.8	12190.5	12586.6	11877	12345.7	12692.1	12443.9	13952.6	13348.6	11483	12861.1	0.162367	2.07501	0.00841384	2.08135
Ddx5	Probable ATP-dependent RNA helicase DDX5 OS=Mus musculus OX=10090 GN=Ddx5 PE=1 SV=2	9.18	69803.6	1344.01	Q61656	22	52.44	DDX5_MOUSE	357.203	326.842	333.133	339.33	313.502	338.067	309.092	307.243	281.043	275.225	440.234	422.993	355.25	370.216	387.485	407.919	342.916	363.101	336.481	347.815	318.068	377.441	0.245688	2.06457	0.0086185	2.07914
Cs	Citrate synthase_ mitochondrial OS=Mus musculus OX=10090 GN=Cs PE=1 SV=1	8.76	52021.9	4710.69	Q9CZU6	17	48.92	CISY_MOUSE	1722.17	1586.8	1861.04	1787.24	1430.6	1531.12	1706.81	1877.41	1304.45	1343.3	1376.37	1399.75	1507.6	1302.12	1298.93	1249.09	1291.27	1255.15	971.757	1067.31	1615.09	1271.93	-0.343804	2.04971	0.0089185	2.07834
Etfb	Electron transfer flavoprotein subunit beta OS=Mus musculus OX=10090 GN=Etfb PE=1 SV=3	8.25	27851.4	2167	Q9DCW4	11	50.98	ETFB_MOUSE	170.648	169.66	161.998	154.561	156.964	156.43	168.046	143.146	125.024	118.675	123.17	134.286	120.703	117.543	126.977	141.811	119.089	126.717	119.676	115.127	152.515	124.51	-0.28542	2.04971	0.0089185	2.06948
Rpl22	60S ribosomal protein L22 OS=Mus musculus OX=10090 GN=Rpl22 PE=1 SV=2	9.76	14816	5454.68	P67984	5	55.47	RL22_MOUSE	171.71	154.464	141.671	165.995	140.578	151.998	147.622	149.841	165.5	169.168	209.528	213.579	184.534	182.415	174.793	177.949	178.591	169.969	169.017	179.903	155.855	184.028	0.238948	2.04971	0.0089185	2.06359
Copb2	Coatomer subunit beta' OS=Mus musculus OX=10090 GN=Copb2 PE=1 SV=2	5.01	103305	478.895	O55029	17	25.3	COPB2_MOUSE	300.61	275.622	284.631	287.069	288.773	273.237	274.554	255.958	332.931	312.037	358.911	384.124	342.185	339.214	346.817	322.38	300.175	291.613	350.595	383.848	288.542	341.986	0.243421	2.04863	0.00894068	2.06304
Fbxo2	F-box only protein 2 OS=Mus musculus OX=10090 GN=Fbxo2 PE=1 SV=1	4.01	33961.1	1961.39	Q80UW2	9	46.46	FBX2_MOUSE	133.7	139.734	137.841	138.836	133.144	122.249	152.436	161.641	139.071	146.229	171.76	174.262	158.921	161.899	155.804	154.207	178.525	169.27	167.629	145.019	140.488	163.73	0.222069	2.04971	0.0089185	2.0617
Calml3	Calmodulin-like protein 3 OS=Mus musculus OX=10090 GN=Calml3 PE=2 SV=1	3.98	16701.5	7446.44	Q9D6P8	7	37.58	CALL3_MOUSE	18.7319	19.8204	20.1059	19.8958	21.1745	20.9858	17.9924	17.7258	16.8923	16.2615	19.2265	19.0583	26.2666	25.869	21.6616	21.7848	24.7847	22.8391	23.4016	22.5747	18.9586	22.7467	0.260331	2.03719	0.00917937	2.05375
Basp1	Brain acid soluble protein 1 OS=Mus musculus OX=10090 GN=Basp1 PE=1 SV=3	4.28	22086.6	3619	Q91XV3	10	74.78	BASP1_MOUSE	248.626	236.791	257.705	249.934	277.652	282.621	275.209	258.272	222.683	234.167	204.55	201.799	256.382	243.457	206.15	193.704	219.431	226.938	210.14	213.075	254.366	217.563	-0.226529	2.02286	0.00948721	2.03551
Stxbp6	Syntaxin-binding protein 6 OS=Mus musculus OX=10090 GN=Stxbp6 PE=1 SV=1	9.72	23956.2	430.8	Q8R3T5	2	14.29	STXB6_MOUSE	28.9235	30.8689	30.8708	35.1657	35.7664	31.5904	31.05	31.1571	36.6266	30.7106	37.0694	35.5316	33.1721	35.3061	40.2566	42.3398	39.9861	41.2563	39.7093	42.0729	32.273	38.67	0.260425	2.01371	0.00968933	2.03048
Khdrbs1	KH domain-containing_ RNA-binding_ signal transduction-associated protein 1 OS=Mus musculus OX=10090 GN=Khdrbs1 PE=1 SV=2	9	48541.8	366.956	Q60749	3	9.71	KHDR1_MOUSE	207.976	221.949	205.331	227.881	227.79	202.623	225.478	199.195	219.048	205.855	276.299	293.694	213.75	237.503	274.825	257.008	252.409	246.286	254.107	237.382	214.313	254.326	0.243405	2.00121	0.00997227	2.01595
Ptprz1	Receptor-type tyrosine-protein phosphatase zeta OS=Mus musculus OX=10090 GN=Ptprz1 PE=1 SV=1	4.57	255660	1411.82	B9EKR1	24	15.35	PTPRZ_MOUSE	9860.97	9729.26	8904.26	9915.31	8858.45	7808.95	9854.73	9845.15	10772.5	11351.6	11264.3	11419.5	11039.4	11143.8	11569.8	11395.6	10920.4	11395.5	10935.1	11246.4	9690.12	11233	0.219944	1.99419	0.0101347	2.00628
Tubb6	Tubulin beta-6 chain OS=Mus musculus OX=10090 GN=Tubb6 PE=1 SV=1	4.59	50546.7	11487.9	Q922F4	13	41.39	TBB6_MOUSE	237.503	257.231	248.493	257.677	241.318	279.772	252.56	263.079	264.526	245.474	309.299	292.785	289.402	270.387	307.783	295.377	294.835	269.64	284.587	300.938	254.763	291.503	0.194461	1.98293	0.010401	1.99244
Rpl17	60S ribosomal protein L17 OS=Mus musculus OX=10090 GN=Rpl17 PE=1 SV=3	10.88	21651.3	4341.94	Q9CPR4	6	39.67	RL17_MOUSE	256.493	272.668	243.48	270.086	239.931	263.187	254.813	252.399	276.236	282.818	326.376	321.194	281.262	315.965	280.776	284.434	289.348	295.328	286.583	307.78	261.211	298.905	0.194223	1.98074	0.0104534	1.99024
Pura	Transcriptional activator protein Pur-alpha OS=Mus musculus OX=10090 GN=Pura PE=1 SV=1	6.05	34997.8	5268.98	P42669	13	69.16	PURA_MOUSE	1145.53	1033.27	1032.62	983.39	992.042	1029.39	1046	1014.05	1028.05	1008.99	1191.18	1261.7	1124.63	1104.24	1083.67	1084.29	1152.53	1140.42	1194.13	1261.38	1031.33	1159.82	0.168477	1.98074	0.0104534	1.98789
Nfasc	Neurofascin OS=Mus musculus OX=10090 GN=Nfasc PE=1 SV=1	5.79	138774	417.948	Q810U3	15	15.08	NFASC_MOUSE	509.339	487.923	408.099	428.398	260.938	245.598	438.138	378.282	443.555	457.209	581.193	610.827	588.013	548.38	516.93	565.029	557.76	596.232	418.097	484.104	405.748	546.657	0.458781	1.92752	0.0118162	1.98137
Acsf2	Medium-chain acyl-CoA ligase ACSF2_ mitochondrial OS=Mus musculus OX=10090 GN=Acsf2 PE=1 SV=1	8.14	68635	284.632	Q8VCW8	6	12.68	ACSF2_MOUSE	82.2617	97.8019	91.5661	100.966	71.0193	87.9974	92.8231	90.9626	69.5524	68.5816	71.2401	65.1372	57.4069	63.252	67.5273	NA	65.5708	66.6931	NA	NA	85.3532	65.2611	-0.373167	1.94387	0.0113797	1.97936
Cntn1	Contactin-1 OS=Mus musculus OX=10090 GN=Cntn1 PE=1 SV=1	5.76	114244	1627.04	P12960	33	48.73	CNTN1_MOUSE	778.877	865.05	819.047	736.774	495.108	506.403	795.251	840.531	900.799	983.652	1074.13	1069.47	924.556	977.056	981.207	871.242	1023.59	988.506	1021.67	1105.98	772.149	1003.74	0.407023	1.92752	0.0118162	1.97003
Glud1	Glutamate dehydrogenase 1_ mitochondrial OS=Mus musculus OX=10090 GN=Glud1 PE=1 SV=1	7.99	61679.1	11830.5	P26443	25	63.08	DHE3_MOUSE	2610.63	2549.23	2775.94	2684.88	2154.03	1961.96	2934.6	2638.85	1819.05	1746.06	2153.27	2194.95	1608.87	1670.94	1741.65	1774.25	1981.63	2002.64	1546.06	1467.49	2387.52	1814.18	-0.386635	1.92752	0.0118162	1.96592
Sv2b	Synaptic vesicle glycoprotein 2B OS=Mus musculus OX=10090 GN=Sv2b PE=1 SV=1	5.23	78255.9	1128.09	Q8BG39	12	22.69	SV2B_MOUSE	518.676	536.643	750.297	696.95	692.513	683.543	651.99	795.962	591.367	577.272	614.532	588.727	379.168	459.871	330.464	313.193	572.758	615.985	439.839	410.143	649.521	472.468	-0.487642	1.90129	0.0125519	1.96283
Sucla2	Succinate--CoA ligase [ADP-forming] subunit beta_ mitochondrial OS=Mus musculus OX=10090 GN=Sucla2 PE=1 SV=2	6.65	50456.2	3024.17	Q9Z2I9	23	58.75	SUCB1_MOUSE	641.212	586.825	902.472	839.056	614.167	601.728	746.937	980.724	464.344	446.408	574.391	454.293	557.973	427.061	436.513	472.421	480.637	449.42	400.548	403.656	682.387	465.691	-0.515801	1.89101	0.0128525	1.9601
Rps13	40S ribosomal protein S13 OS=Mus musculus OX=10090 GN=Rps13 PE=1 SV=2	11.18	17222.3	3673.54	P62301	6	41.06	RS13_MOUSE	154.323	172.516	147.346	160.487	156.818	167.627	138.879	161.155	199.889	194.371	215.634	207.011	186.479	213.965	185.786	193.821	182.777	181.266	220.886	204.216	165.341	199.184	0.273565	1.92752	0.0118162	1.94684
Aldh5a1	Succinate-semialdehyde dehydrogenase_ mitochondrial OS=Mus musculus OX=10090 GN=Aldh5a1 PE=1 SV=1	8.26	56538.6	1893.8	Q8BWF0	16	51.63	SSDH_MOUSE	637.235	604.36	701.035	664.306	520.104	543.608	701.943	717.269	416.617	427.982	504.376	480.723	440.286	420.75	494.815	491.072	451.371	477.681	415.133	413.799	593.446	459.001	-0.349328	1.89912	0.0126147	1.93098
Pcsk1n	ProSAAS OS=Mus musculus OX=10090 GN=Pcsk1n PE=1 SV=2	5.53	27327.3	1363.03	Q9QXV0	6	29.84	PCS1N_MOUSE	100.118	104.164	104.376	112.099	98.9848	114.573	100.395	112.375	118.794	121.869	88.6933	86.4956	107.22	100.375	84.2939	76.8022	104.934	94.3568	68.849	67.8528	108.775	87.9872	-0.319252	1.89756	0.0126601	1.92423
Pc	Pyruvate carboxylase_ mitochondrial OS=Mus musculus OX=10090 GN=Pc PE=1 SV=1	6.28	130426	402.758	Q05920	18	20.37	PYC_MOUSE	561.363	480.054	544.997	592.13	479.497	487.544	617.383	602.682	330.824	343.416	403	367.593	327.582	287.259	379.518	393.275	434.414	414.058	226.528	313.91	503.989	354.714	-0.501318	1.85013	0.0141213	1.91684
Fubp1	Far upstream element-binding protein 1 OS=Mus musculus OX=10090 GN=Fubp1 PE=1 SV=1	7.96	68710.8	458.918	Q91WJ8	14	25.65	FUBP1_MOUSE	195.621	221.078	177.753	193.459	163.553	161.147	171.264	172.323	199.392	202.644	215.521	257.11	222.449	226.815	220.886	223.813	205.271	221.065	220.186	197.136	185.823	221.025	0.254215	1.89756	0.0126601	1.91452
Srsf2	Serine/arginine-rich splicing factor 2 OS=Mus musculus OX=10090 GN=Srsf2 PE=1 SV=4	12.34	25476.4	6013.36	Q62093	5	20.81	SRSF2_MOUSE	293.95	265.881	266.185	285.045	252.313	238.948	263.834	282.32	246.41	250.628	318.636	327.095	292.822	336.721	283.51	324.347	295.179	298.837	292.429	348.278	264.551	311.785	0.236796	1.89912	0.0126147	1.91383
Pdap1	28 kDa heat- and acid-stable phosphoprotein OS=Mus musculus OX=10090 GN=Pdap1 PE=1 SV=1	7.66	20604.9	873.454	Q3UHX2	4	32.04	HAP28_MOUSE	61.9967	69.2617	59.6695	63.3241	67.4588	65.6548	64.3436	64.9499	61.2019	60.4626	62.3294	65.7795	83.9219	73.8623	77.5582	81.9755	78.2186	73.3911	71.1759	78.265	63.8324	74.6477	0.221713	1.89912	0.0126147	1.91202
Cct6b	T-complex protein 1 subunit zeta-2 OS=Mus musculus OX=10090 GN=Cct6b PE=1 SV=4	7.04	58698.1	811.583	Q61390	5	18.27	TCPW_MOUSE	56.3465	58.3135	58.8855	56.6453	78.0181	71.736	70.7222	67.5976	74.7633	84.0439	49.4756	53.4717	57.8467	52.4677	56.3689	60.1664	50.2607	54.8779	50.1691	59.9523	67.7072	54.5057	-0.302785	1.88558	0.0130143	1.90973
Tsr2	Pre-rRNA-processing protein TSR2 homolog OS=Mus musculus OX=10090 GN=Tsr2 PE=1 SV=1	3.9	21005.2	2634.91	Q8C8T8	5	25.13	TSR2_MOUSE	148.765	137.689	140.472	132.132	140.157	145.774	149.749	154.485	137.4	144.437	164.74	175.943	166.135	172.328	162.882	140.528	156.891	151.79	190.733	178.617	143.106	166.059	0.211143	1.89686	0.0126806	1.90857
Eif1	Eukaryotic translation initiation factor 1 OS=Mus musculus OX=10090 GN=Eif1 PE=1 SV=2	7.33	12860.6	2629.65	P48024	4	59.29	EIF1_MOUSE	29.8393	43.9109	47.6333	45.124	38.259	39.3152	49.1899	45.2236	42.0101	35.739	53.9522	53.7918	66.9474	56.4926	70.92	55.0226	41.266	56.0855	57.5835	55.3388	41.6244	56.74	0.448069	1.84855	0.0141726	1.90208
Rps27l	40S ribosomal protein S27-like OS=Mus musculus OX=10090 GN=Rps27l PE=1 SV=3	9.99	9819.35	1551.22	Q6ZWY3	4	71.43	RS27L_MOUSE	14.0771	16.2624	14.8365	13.9774	10.0397	12.1042	11.3953	10.6912	11.1255	11.0416	17.101	17.9749	15.6077	15.8152	18.0578	17.3498	14.6351	15.2842	12.5978	14.1563	12.5551	15.858	0.34572	1.8584	0.0138547	1.89029
Rab6a	Ras-related protein Rab-6A OS=Mus musculus OX=10090 GN=Rab6a PE=1 SV=4	5.23	23703.9	1930.01	P35279	6	41.83	RAB6A_MOUSE	53.2791	49.6486	56.1222	64.5057	56.7642	57.3369	59.4613	64.4297	58.192	74.141	51.0916	51.1084	47.1808	40.5207	45.7056	48.3028	56.8646	52.7672	42.1984	44.302	59.3881	48.0042	-0.305882	1.85362	0.0140081	1.87869
Kif5a	Kinesin heavy chain isoform 5A OS=Mus musculus OX=10090 GN=Kif5a PE=1 SV=3	5.61	117817	673.272	P33175	12	15.87	KIF5A_MOUSE	267.85	249.196	237.531	321.922	410.191	373.368	259.902	265.112	300.443	297.165	297.864	328.831	702.059	520.896	841.519	656.005	351.688	339.802	389.536	434.131	298.268	486.233	0.637681	1.76594	0.0171418	1.87755
Rpl15	60S ribosomal protein L15 OS=Mus musculus OX=10090 GN=Rpl15 PE=1 SV=4	12.11	24260.2	4025.65	Q9CZM2	8	42.65	RL15_MOUSE	241.023	246.323	238.012	220.034	230.88	234.275	229.482	229.666	271.657	264.729	333.18	306.311	297.644	295.16	231.401	255.732	266.805	263.969	277.03	286.72	240.608	281.395	0.221919	1.8584	0.0138547	1.87161
Ogdh	2-oxoglutarate dehydrogenase complex component E1 OS=Mus musculus OX=10090 GN=Ogdh PE=1 SV=3	6.4	117647	930.653	Q60597	26	35.78	ODO1_MOUSE	642.727	664.164	691.853	736.585	619.506	664.41	818.354	825.024	413.231	364.149	549.346	531.173	410.21	419.482	426.123	419.794	498.176	452.253	434.842	466.261	644	460.766	-0.447066	1.81476	0.0153195	1.86901
Itpka	Inositol-trisphosphate 3-kinase A OS=Mus musculus OX=10090 GN=Itpka PE=1 SV=1	7.6	51391	1723.54	Q8R071	16	52.07	IP3KA_MOUSE	295.755	269.914	274.393	283.22	284.678	254.436	241.734	269.111	285.752	282.787	249.77	227.703	249.261	238.324	205.427	221.328	212.052	194.247	271.189	259.505	274.178	232.881	-0.240728	1.85013	0.0141213	1.86572
Rpl27	60S ribosomal protein L27 OS=Mus musculus OX=10090 GN=Rpl27 PE=1 SV=2	11.22	15797.8	2671.22	P61358	5	44.85	RL27_MOUSE	198.643	207.422	190.59	205.19	183.808	197.504	182.46	189.248	212.214	209.929	237.245	248.629	212.133	215.202	220.088	227.359	223.912	215.169	204.473	225.845	197.701	223.005	0.173619	1.85606	0.0139295	1.86417
Syn2	Synapsin-2 OS=Mus musculus OX=10090 GN=Syn2 PE=1 SV=2	8.58	63657.8	15966.7	Q64332	21	58.02	SYN2_MOUSE	5139.11	4927.26	5641.67	5430.81	6245.84	5760.72	5982.05	5685.81	5257.29	4942.19	4630.43	5147.94	4966.16	5216.16	4099.71	4134.08	4916.66	5144.16	4564.71	4367.68	5501.27	4718.77	-0.222486	1.84855	0.0141726	1.86189
Gls	Glutaminase kidney isoform_ mitochondrial OS=Mus musculus OX=10090 GN=Gls PE=1 SV=1	7.9	74819.3	1710.85	D3Z7P3	18	45.55	GLSK_MOUSE	668.139	653.528	653.96	660.922	588.792	555.579	966.294	863.534	461.613	457.527	495.248	516.93	408.442	491.797	390.943	427.448	528.365	538.897	501.347	509.894	652.989	480.931	-0.412051	1.80202	0.0157755	1.84853
Acaa2	3-ketoacyl-CoA thiolase_ mitochondrial OS=Mus musculus OX=10090 GN=Acaa2 PE=1 SV=3	8.08	42286.2	1394.52	Q8BWT1	16	59.7	THIM_MOUSE	287.786	234.427	265.542	234.197	192.977	207.594	195.718	129.299	171.385	164.299	169.787	115.817	171.708	139.007	208.46	139.414	96.3407	84.9219	112.127	80.4469	208.322	131.803	-0.689452	1.71281	0.0193725	1.84637
Synpr	Synaptoporin OS=Mus musculus OX=10090 GN=Synpr PE=1 SV=1	5.91	29570.4	950.088	Q8BGN8	3	12.08	SYNPR_MOUSE	118.304	123.857	140.391	135.116	141.684	136.663	146.365	156.956	132.293	132.067	128.288	112.112	118.6	108.071	84.1786	84.3932	128.18	136.802	108.424	107.744	136.37	111.679	-0.300938	1.81476	0.0153195	1.83954
Rpl36	60S ribosomal protein L36 OS=Mus musculus OX=10090 GN=Rpl36 PE=1 SV=2	11.9	12272.6	2188.82	P47964	2	24.76	RL36_MOUSE	129.791	132.424	115.106	117.169	130.296	113.569	114.246	119.248	132.563	134.843	152.64	147.893	144.261	138.104	150.024	161.76	131.112	128.818	152.984	131.176	123.925	143.877	0.214687	1.8226	0.0150454	1.8352
Etfa	Electron transfer flavoprotein subunit alpha_ mitochondrial OS=Mus musculus OX=10090 GN=Etfa PE=1 SV=2	8.5	35351.6	2105.93	Q99LC5	15	65.77	ETFA_MOUSE	249.54	205.422	237.905	234.476	163.873	194.59	210.082	239.19	148.999	187.033	152.911	162.258	159.432	152.079	175.536	206.279	128.721	138.233	119.617	152.117	207.111	154.718	-0.417835	1.78571	0.016379	1.83395
Ssb	Lupus La protein homolog OS=Mus musculus OX=10090 GN=Ssb PE=1 SV=1	10.47	47927.6	530.621	P32067	6	20.96	LA_MOUSE	89.2151	93.3895	81.3722	87.6123	87.6871	76.7869	87.1056	92.1189	90.1711	75.7495	115.888	116.518	86.8244	104.21	93.7032	104.284	97.907	95.2231	109.278	105.433	86.1208	102.927	0.254851	1.81476	0.0153195	1.83256
Ank2	Ankyrin-2 OS=Mus musculus OX=10090 GN=Ank2 PE=1 SV=2	4.89	428714	218.866	Q8C8R3	17	5.77	ANK2_MOUSE	2343.82	2474.49	2714.73	2757.48	2619.08	2964.3	2423.4	2560.18	2289.66	2236.13	2125.41	1958.47	2267.66	2174.83	1902.4	2035.21	2188.46	2421.32	2390.03	2148.73	2538.33	2161.25	-0.230752	1.81796	0.0152069	1.83254
Rpl18	60S ribosomal protein L18 OS=Mus musculus OX=10090 GN=Rpl18 PE=1 SV=3	12.28	21701.6	3729.06	P35980	7	36.7	RL18_MOUSE	276.029	298.547	258.701	274.446	246.716	243.17	251.972	280.663	301.672	333.612	328.346	361.327	370.608	353.277	306.732	322.225	276.706	294.465	332.914	328.391	276.553	327.499	0.245261	1.81476	0.0153195	1.83125
Rps19	40S ribosomal protein S19 OS=Mus musculus OX=10090 GN=Rps19 PE=1 SV=3	11.08	16085.5	3882.75	Q9CZX8	6	40.69	RS19_MOUSE	178.036	160.114	167.91	160.589	153.685	159.926	149.651	153.703	178.898	191.275	204.831	219.741	200.613	189.73	186.979	206.987	166.889	171.819	186.583	187.645	165.379	192.182	0.216238	1.81476	0.0153195	1.82759
Aldh6a1	Methylmalonate-semialdehyde dehydrogenase [acylating]_ mitochondrial OS=Mus musculus OX=10090 GN=Aldh6a1 PE=1 SV=1	8.07	58372	1642.44	Q9EQ20	25	60.37	MMSA_MOUSE	500.616	493.927	557.136	534.031	414.704	406.501	517.163	547.169	389.463	375.095	435.875	431.531	340.536	254.896	308.546	420.097	380.833	369.384	324.881	330.662	473.58	359.724	-0.400279	1.78234	0.0165066	1.82674
Rpl35a	60S ribosomal protein L35a OS=Mus musculus OX=10090 GN=Rpl35a PE=1 SV=2	11.47	12667.8	2293.41	O55142	5	33.64	RL35A_MOUSE	61.6742	69.7809	62.7443	73.087	64.0417	57.837	67.8908	65.4693	77.7672	69.7159	88.0048	92.3663	72.1235	88.312	76.1701	65.5223	82.8913	77.9055	90.9863	86.2266	67.0008	82.0509	0.289368	1.80202	0.0157755	1.8251
Abi1	Abl interactor 1 OS=Mus musculus OX=10090 GN=Abi1 PE=1 SV=3	7.51	52401.6	709.731	Q8CBW3	6	16.42	ABI1_MOUSE	283.278	315.195	355.296	317.599	420.024	423.207	368.912	383.385	327.121	337.092	296.264	282.149	268.037	306.758	277.736	272.214	303.288	303.183	323.999	312.242	353.111	294.587	-0.25307	1.80202	0.0157755	1.8197
Rps15a	40S ribosomal protein S15a OS=Mus musculus OX=10090 GN=Rps15a PE=1 SV=2	10.88	14953.6	2245.39	P62245	9	68.46	RS15A_MOUSE	69.4971	75.8156	64.015	65.8483	64.0838	68.1777	58.2005	63.2393	80.7646	84.9745	86.4667	82.6904	85.7103	83.6986	72.1638	85.4749	81.3396	77.3648	86.3133	78.7209	69.4616	81.9943	0.246441	1.80202	0.0157755	1.81879
Eea1	Early endosome antigen 1 OS=Mus musculus OX=10090 GN=Eea1 PE=1 SV=2	5.48	162055	255.762	Q8BL66	10	8.65	EEA1_MOUSE	248.46	283.871	254.314	260.114	230.312	251.92	253.852	237.175	243.921	240.547	325.698	323.025	289.749	308.686	318.25	306.697	279.047	318.141	235.075	255.638	250.449	296.001	0.235727	1.80202	0.0157755	1.81737
Ap2m1	AP-2 complex subunit mu OS=Mus musculus OX=10090 GN=Ap2m1 PE=1 SV=1	10.07	49996.9	1731.97	P84091	16	40	AP2M1_MOUSE	386.27	388.199	472.799	470.922	496.92	465.324	473.428	462.735	487.067	516.667	405.081	370.819	427.235	337.191	401.494	417.669	397.371	403.994	387.018	364.406	462.033	391.228	-0.237303	1.78231	0.0165079	1.79804
Ran	GTP-binding nuclear protein Ran OS=Mus musculus OX=10090 GN=Ran PE=1 SV=3	7.33	24594.2	8097.3	P62827	7	41.2	RAN_MOUSE	805.756	782.937	793.504	813.252	785.308	756.458	828.198	820.276	830.918	860.511	872.133	896.833	875.367	870.257	919.258	966.961	821.428	850.789	903.619	874.862	807.712	885.151	0.131667	1.79252	0.0161241	1.79735
Mapk6	Mitogen-activated protein kinase 6 OS=Mus musculus OX=10090 GN=Mapk6 PE=1 SV=3	4.89	82883.9	739.428	Q61532	2	2.92	MK06_MOUSE	117.722	131.4	143.485	146.976	160.195	136.888	156.273	160.026	173.969	108.419	116.077	122.77	67.6095	76.5103	100.484	94.334	100.023	74.9334	141.285	132.866	143.535	102.689	-0.5101	1.7183	0.0191294	1.79242
Oxct1	Succinyl-CoA:3-ketoacid coenzyme A transferase 1_ mitochondrial OS=Mus musculus OX=10090 GN=Oxct1 PE=1 SV=1	8.72	56387.9	4641.4	Q9D0K2	19	53.46	SCOT1_MOUSE	803.667	739.49	733.923	767.507	554.203	593.668	874.94	907.969	490.619	534.328	570.894	578.402	527.829	522.317	566.769	565.589	524.424	532.348	444.951	531.909	700.031	536.543	-0.357242	1.75186	0.0177068	1.78791
Elavl2	ELAV-like protein 2 OS=Mus musculus OX=10090 GN=Elavl2 PE=1 SV=1	9.5	39862.2	336.984	Q60899	3	7.22	ELAV2_MOUSE	60.5596	66.2495	51.4694	57.3976	51.2027	55.6029	50.9839	60.0266	61.058	60.4017	76.5328	86.3835	67.8536	75.9303	55.6108	65.5991	66.4868	72.1768	66.5197	67.6157	57.4952	70.0709	0.281595	1.76534	0.0171656	1.78766
Rpl23a	60S ribosomal protein L23a OS=Mus musculus OX=10090 GN=Rpl23a PE=1 SV=1	11.15	17695.1	2081.01	P62751	5	37.18	RL23A_MOUSE	212.355	215.72	181.335	191.316	183.355	202.381	180.306	176.97	198.705	209.096	241.544	236.739	213.394	224.901	211.929	234.862	201.32	202.847	222.481	241.273	195.154	223.129	0.193732	1.77712	0.0167061	1.78765
Pin1	Peptidyl-prolyl cis-trans isomerase NIMA-interacting 1 OS=Mus musculus OX=10090 GN=Pin1 PE=1 SV=1	9.24	18484.5	2964.11	Q9QUR7	5	47.88	PIN1_MOUSE	142.407	139.955	73.0216	81.6067	33.9372	31.1936	80.869	82.3184	155.426	147.122	168.896	159.779	130.556	158.657	121.977	123.533	156.379	158.637	156.126	146.892	96.7856	148.143	0.796796	1.59622	0.0253386	1.78404
Rpl24	60S ribosomal protein L24 OS=Mus musculus OX=10090 GN=Rpl24 PE=1 SV=2	11.85	17893	3513.66	Q8BP67	5	30.57	RL24_MOUSE	184.078	184.986	178.422	177.817	176.438	198.448	177.411	192.576	205.957	214.009	235.046	244.512	222.38	224.444	190.732	200.354	192.633	231.61	228.991	227.855	189.014	219.856	0.216342	1.76074	0.0173484	1.77398
Ptgds	Prostaglandin-H2 D-isomerase OS=Mus musculus OX=10090 GN=Ptgds PE=1 SV=1	8.43	21237.2	2225.25	O09114	6	28.04	PTGDS_MOUSE	75.5394	90.1751	54.868	56.0607	38.8236	41.7599	54.6831	59.2536	62.1975	65.5127	68.709	78.3733	65.6851	65.2282	101.039	101.581	69.1182	74.4834	90.1381	105.59	59.8874	81.9946	0.469326	1.70917	0.0195356	1.77244
Snap25	Synaptosomal-associated protein 25 OS=Mus musculus OX=10090 GN=Snap25 PE=1 SV=1	4.46	23543.3	1358.54	P60879	8	51.46	SNP25_MOUSE	78.6529	91.4488	98.7429	116.074	68.3631	71.1	92.4379	91.0004	79.9279	71.7382	50.3437	50.1991	84.1154	74.5585	59.6542	72.0434	66.5659	66.6942	70.6039	66.7628	85.9486	66.1541	-0.376114	1.71415	0.0193128	1.75493
Anp32b	Acidic leucine-rich nuclear phosphoprotein 32 family member B OS=Mus musculus OX=10090 GN=Anp32b PE=1 SV=1	3.68	31249.9	2086.19	Q9EST5	6	28.31	AN32B_MOUSE	185.262	158.816	146.383	157.099	140.071	137.779	147.078	141.308	164.524	167.865	175.763	181.056	172.025	178.364	181.188	193.311	159.625	164.57	189.131	181.545	154.618	177.658	0.204115	1.74178	0.0181225	1.7537
Rab3c	Ras-related protein Rab-3C OS=Mus musculus OX=10090 GN=Rab3c PE=1 SV=1	4.91	26100.3	4623.63	P62823	8	42.29	RAB3C_MOUSE	64.2831	54.4431	75.6974	60.0707	76.2251	63.0192	63.6511	58.3256	65.927	54.7203	41.4831	55.3309	57.5942	51.4732	47.848	49.3576	57.915	46.9391	45.4742	39.0553	63.6363	49.2471	-0.372203	1.70686	0.0196401	1.74697
Atp1a4	Sodium/potassium-transporting ATPase subunit alpha-4 OS=Mus musculus OX=10090 GN=Atp1a4 PE=1 SV=3	5.38	116085	423.654	Q9WV27	8	9.4	AT1A4_MOUSE	1092.58	1142.99	1320.94	1259.27	1169.78	1134.29	1283.22	1270.25	1365.56	1220.18	781.088	1123.48	760.83	964.384	972.784	917.287	1043.44	979.226	1079.08	1195.48	1225.91	981.708	-0.330526	1.71281	0.0193725	1.74441
Rpl37a	60S ribosomal protein L37a OS=Mus musculus OX=10090 GN=Rpl37a PE=1 SV=2	11.1	10503.4	1349.79	P61514	4	47.83	RL37A_MOUSE	33.719	30.5002	31.7283	30.438	30.8171	24.8062	31.9553	33.1394	32.1354	33.1884	44.7912	37.336	33.4654	37.037	36.565	38.1387	32.7992	36.3639	37.9286	37.5352	31.2427	37.196	0.251694	1.72385	0.0188865	1.74213
Syt1	Synaptotagmin-1 OS=Mus musculus OX=10090 GN=Syt1 PE=1 SV=1	8.82	47760.2	4610.06	P46096	18	53.44	SYT1_MOUSE	1014.53	981.237	1110.2	1170.12	1181.41	1117.36	1282.3	1274.46	1198.54	1022.49	1026.43	1134.11	993.337	959.408	702.256	729.843	989.466	1098.46	808.819	852.751	1135.26	929.487	-0.300378	1.70686	0.0196401	1.73309
Ddx3x	ATP-dependent RNA helicase DDX3X OS=Mus musculus OX=10090 GN=Ddx3x PE=1 SV=3	6.81	73500.7	944.855	Q62167	16	35.2	DDX3X_MOUSE	181.819	205.044	180.324	188.094	196.336	196.535	160.341	170.234	186.958	174.189	241.505	219.745	182.305	237.103	214.74	241.334	215.003	203.104	218.106	209.332	183.987	218.228	0.245015	1.71415	0.0193128	1.73158
Purb	Transcriptional activator protein Pur-beta OS=Mus musculus OX=10090 GN=Purb PE=1 SV=3	5.14	34015.5	5776.68	O35295	11	57.41	PURB_MOUSE	317.574	327.744	306.79	265.589	299.992	258.313	320.629	301.151	323.581	335.742	366.7	398.679	346.605	328.122	324.616	329.562	345.193	352.889	372.962	370.215	305.71	353.554	0.211762	1.7183	0.0191294	1.7313
Fus	RNA-binding protein FUS OS=Mus musculus OX=10090 GN=Fus PE=1 SV=1	9.57	52901.3	1060.53	P56959	9	27.41	FUS_MOUSE	750.439	603.133	797.652	659.555	694.864	588.9	717.125	731.503	752.157	708.919	900.088	813.997	836.642	738.367	934.955	847.732	899.261	803.139	829.813	807.453	700.425	841.145	0.267114	1.70917	0.0195356	1.72992
Rps18	40S ribosomal protein S18 OS=Mus musculus OX=10090 GN=Rps18 PE=1 SV=3	11.59	17718.7	5025.58	P62270	8	51.32	RS18_MOUSE	190.587	241.608	183.566	186.132	201.663	197.067	214.217	207.47	242.624	236.068	292.116	283.671	235.691	263.407	258.084	241.972	211.425	216.061	258.954	253.297	210.1	251.468	0.259646	1.70686	0.0196401	1.72649
Pcbp2	Poly(rC)-binding protein 2 OS=Mus musculus OX=10090 GN=Pcbp2 PE=1 SV=1	6.38	38621	2224.86	Q61990	11	46.13	PCBP2_MOUSE	402.5	414.092	401.058	431.795	399.039	426.518	370.117	377.919	440.826	467.007	517.105	508.203	531.595	458.089	463.508	525.748	427.529	462.795	429.306	522.815	413.087	484.669	0.229155	1.70686	0.0196401	1.72217
C1qa	Complement C1q subcomponent subunit A OS=Mus musculus OX=10090 GN=C1qa PE=1 SV=2	9.54	26202.5	880.697	P98086	4	24.49	C1QA_MOUSE	70.8082	57.3116	69.6596	53.6447	55.5938	47.6264	58.2273	57.4005	53.679	46.5443	76.6894	63.721	93.5028	70.6594	66.9584	79.5917	72.8735	71.7615	66.3208	68.9139	57.0495	73.0992	0.361652	1.68129	0.0208311	1.71975
Rps25	40S ribosomal protein S25 OS=Mus musculus OX=10090 GN=Rps25 PE=1 SV=1	10.84	13799.2	1305.49	P62852	2	24	RS25_MOUSE	197.736	205.297	169.916	196.412	205.73	200.071	204.608	197.58	233.29	217.851	267.321	249.194	250.3	238.176	208.802	255.77	225.291	228.408	213.699	234.718	202.849	237.168	0.225638	1.70431	0.0197557	1.71918
Hdgfl3	Hepatoma-derived growth factor-related protein 3 OS=Mus musculus OX=10090 GN=Hdgfl3 PE=1 SV=2	8.93	22487.6	1045.22	Q9JMG7	6	35.15	HDGR3_MOUSE	97.5312	88.3109	86.8887	95.5919	88.4889	93.0842	118.694	116.994	88.8799	117.874	147.722	119.859	118.129	149.008	101.534	141.353	116.171	145.001	121.623	128.598	99.2338	128.9	0.378101	1.65182	0.0222938	1.69454
Srsf1	Serine/arginine-rich splicing factor 1 OS=Mus musculus OX=10090 GN=Srsf1 PE=1 SV=3	10.75	27858.7	2343.26	Q6PDM2	10	39.92	SRSF1_MOUSE	203.618	216.82	196.613	203.509	180.726	191.498	196.169	187.923	167.413	159.651	227.611	234.217	204.899	215.611	199.715	212.311	214.871	200.092	228.496	224.883	190.394	216.271	0.187285	1.68353	0.0207238	1.69392
Ehd3	EH domain-containing protein 3 OS=Mus musculus OX=10090 GN=Ehd3 PE=1 SV=2	6.03	60878.2	1956.05	Q9QXY6	23	68.22	EHD3_MOUSE	474.51	519.594	592.596	637.155	550.518	579.894	467.86	529.721	507.218	533.222	425.805	443.081	482.528	491.475	516.436	453.694	491.542	458.094	448.204	436.909	539.229	464.777	-0.21075	1.67857	0.0209618	1.69175
Rps20	40S ribosomal protein S20 OS=Mus musculus OX=10090 GN=Rps20 PE=1 SV=1	10.71	13486.8	4698.4	P60867	4	45.38	RS20_MOUSE	165.537	156.527	147.042	155.628	141.157	153.614	143.787	144.775	174.229	173.685	184.034	197.298	168.352	188.631	171.585	176.27	155.735	175.719	174.347	190.144	155.598	178.212	0.196581	1.67857	0.0209618	1.69004
Atp6v0d1	V-type proton ATPase subunit d 1 OS=Mus musculus OX=10090 GN=Atp6v0d1 PE=1 SV=2	4.71	40757.4	3717.12	P51863	12	50.14	VA0D1_MOUSE	424.617	354.96	551.947	480.124	423.288	457.944	486.414	507.789	452.85	470.741	399.181	436.106	436.088	323.032	329.464	300.6	388.713	367.016	334.31	379.85	461.068	369.436	-0.321181	1.65831	0.0219628	1.68913
Pde1b	Dual specificity calcium/calmodulin-dependent 3'_5'-cyclic nucleotide phosphodiesterase 1B OS=Mus musculus OX=10090 GN=Pde1b PE=1 SV=2	5.37	61738.9	819.726	Q01065	11	25.98	PDE1B_MOUSE	142.733	166.275	149.896	153.939	165.556	164.797	166.427	151.82	168.776	156.399	196.767	202.57	164.882	182.825	186.724	165.818	205.5	193.215	168.334	165.549	158.662	183.218	0.204642	1.66434	0.0216602	1.67687
Rpl31	60S ribosomal protein L31 OS=Mus musculus OX=10090 GN=Rpl31 PE=1 SV=1	11.21	14462.9	3645.53	P62900	5	46.4	RL31_MOUSE	127.526	126.777	109.135	119.834	113.374	120.103	100.22	107.678	129.402	139.848	156.181	149.344	126.505	135.247	122.859	140.45	137.496	132.628	139.557	139.542	119.39	137.981	0.212081	1.65182	0.0222938	1.66537
Ubap2l	Ubiquitin-associated protein 2-like OS=Mus musculus OX=10090 GN=Ubap2l PE=1 SV=1	6.68	116913	247.369	Q80X50	4	5.15	UBP2L_MOUSE	242.7	246.812	265.57	272.083	271.725	239.132	263.893	269.919	254.977	331.044	335.339	352.061	279.504	295.415	289.453	282.938	305.358	360.983	344.521	322.734	265.786	316.831	0.253269	1.6379	0.0230198	1.65737
Hspe1	10 kDa heat shock protein_ mitochondrial OS=Mus musculus OX=10090 GN=Hspe1 PE=1 SV=2	9.13	10962.7	14371.6	Q64433	7	64.71	CH10_MOUSE	420.348	442.097	427.483	446.511	410.009	431.296	488.499	501.69	320.443	305.626	320.824	334.651	351.114	363.989	363.074	377.999	366.53	364.779	302.574	326.905	419.4	347.244	-0.25958	1.6369	0.0230727	1.65736
Prkcg	Protein kinase C gamma type OS=Mus musculus OX=10090 GN=Prkcg PE=1 SV=1	7.19	79612.4	4486.6	P63318	34	62.41	KPCG_MOUSE	1859.47	2009.5	1945.33	2027.9	1822.14	1990.31	1783.1	1815.5	1578.11	1590.51	1765.96	1764.2	2210.36	2053.42	2343.08	2318.08	2305.68	2232.29	2200.82	2218.37	1842.19	2141.23	0.215157	1.6379	0.0230198	1.65197
Slc9a3r1	Na(+)/H(+) exchange regulatory cofactor NHE-RF1 OS=Mus musculus OX=10090 GN=Slc9a3r1 PE=1 SV=3	5.55	38885.3	1000.2	P70441	7	25.92	NHRF1_MOUSE	127.699	93.9015	93.4153	85.8648	109.263	118.769	94.9073	100.975	76.8021	78.7134	47.188	45.6738	91.1083	86.405	80.3101	73.9724	64.7629	76.5088	81.3302	86.4429	98.031	73.3702	-0.436418	1.5887	0.0257811	1.64755
Tst	Thiosulfate sulfurtransferase OS=Mus musculus OX=10090 GN=Tst PE=1 SV=3	7.85	33694.1	721.708	P52196	8	34.01	THTR_MOUSE	120.994	101.778	103.081	102.867	87.5888	82.5949	82.1284	93.7192	66.0766	83.8621	72.3054	83.0309	78.791	71.274	82.7244	73.116	76.2079	72.7435	46.6529	49.8845	92.469	70.6731	-0.393684	1.58509	0.0259963	1.63325
Rab3b	Ras-related protein Rab-3B OS=Mus musculus OX=10090 GN=Rab3b PE=1 SV=1	4.75	24985.1	7611.67	Q9CZT8	3	13.7	RAB3B_MOUSE	24.9527	16.1536	30.2814	22.1692	33.6751	31.7826	28.6719	21.7351	29.0345	19.4797	14.8099	21.1691	19.5401	11.4781	9.69054	10.4356	16.9506	27.3342	18.5846	11.9999	25.7936	16.1993	-0.711818	1.46574	0.0342183	1.62944
Aldh2	Aldehyde dehydrogenase_ mitochondrial OS=Mus musculus OX=10090 GN=Aldh2 PE=1 SV=1	7.5	57050.9	1847.81	P47738	13	35.65	ALDH2_MOUSE	549.088	553.957	492.098	505.259	421.014	376.242	395.588	381.923	312.467	327.902	365.746	350.819	294.044	307.219	425.664	439.053	299.5	275.619	278.272	290.616	431.554	332.655	-0.368073	1.5865	0.0259121	1.62863
Eef1b	Elongation factor 1-beta OS=Mus musculus OX=10090 GN=Eef1b PE=1 SV=5	4.34	24864.8	7364.08	O70251	10	60	EF1B_MOUSE	725.545	790.023	606.969	585.048	619.01	617.479	685.544	689.162	619.95	590.735	693.841	679.62	795.196	829.224	821.238	732.579	706.029	687.028	777.329	758.443	652.946	748.053	0.199061	1.61487	0.0242736	1.62709
Rps7	40S ribosomal protein S7 OS=Mus musculus OX=10090 GN=Rps7 PE=1 SV=1	10.85	22126.9	3446.49	P62082	8	55.67	RS7_MOUSE	228.014	210.691	202.795	201.969	209.831	199.501	199.897	207.876	242.715	231.718	259.2	268.592	225.859	244.66	212.643	221.074	241.32	254.336	239.706	238.062	213.501	240.545	0.171829	1.61487	0.0242736	1.62398
Tcea1	Transcription elongation factor A protein 1 OS=Mus musculus OX=10090 GN=Tcea1 PE=1 SV=2	8.46	34336.8	514.239	P10711	5	20.27	TCEA1_MOUSE	53.0648	34.6784	47.0577	37.5788	54.2966	42.3296	50.8745	46.0474	57.1204	55.9325	69.2707	47.9492	69.1437	58.5136	64.9147	72.2948	53.9212	69.0077	70.1986	68.3521	47.8981	64.3566	0.433017	1.55239	0.0280294	1.61165
Cycs	Cytochrome c_ somatic OS=Mus musculus OX=10090 GN=Cycs PE=1 SV=2	10.21	11719.5	21707.6	P62897	6	56.19	CYC_MOUSE	492.547	571.191	584.381	508.785	641.26	646.906	561.353	633.147	527.381	535.652	488.671	504.721	485.086	500.422	520.511	509.841	522.556	523.628	430.606	442.904	570.26	492.895	-0.207105	1.5887	0.0257811	1.60214
Atp6v1b2	V-type proton ATPase subunit B_ brain isoform OS=Mus musculus OX=10090 GN=Atp6v1b2 PE=1 SV=1	5.46	56893.1	13313.2	P62814	27	84.34	VATB2_MOUSE	2949.99	2916.8	3306.41	3199.02	3348.09	3111.85	3813.19	3060.14	3506.79	3331.52	2862.08	3144.23	2691.22	2598.26	2511.7	2582.93	3073.13	2984.87	2919.47	2844.49	3254.38	2821.24	-0.205552	1.5887	0.0257811	1.60194
Eif4a1	Eukaryotic initiation factor 4A-I OS=Mus musculus OX=10090 GN=Eif4a1 PE=1 SV=1	5.16	46382.2	7830.06	P60843	19	54.68	IF4A1_MOUSE	518.688	504.359	448.644	530.14	514.041	484.754	516.905	520.977	604.235	584.087	646.986	658.747	551.595	576.756	537.648	568.396	592.426	611.908	582.496	610.24	522.683	593.72	0.185735	1.5887	0.0257811	1.59952
Bcan	Brevican core protein OS=Mus musculus OX=10090 GN=Bcan PE=1 SV=2	4.66	97354.8	4462.06	Q61361	29	46.32	PGCB_MOUSE	4403.32	4237.51	3890.37	3821.88	3505.38	3713.49	4144.92	4175	4238.4	4008.37	5018.1	4559.94	4387.63	4060.58	4480.44	4456.46	4336.58	4459.99	4707.3	4388.03	4013.87	4485.5	0.161489	1.5865	0.0259121	1.59469
Dpysl5	Dihydropyrimidinase-related protein 5 OS=Mus musculus OX=10090 GN=Dpysl5 PE=1 SV=1	6.68	62086.8	2323.14	Q9EQF6	24	67.73	DPYL5_MOUSE	975.293	853.793	747.202	859.396	778.157	792.408	821.086	769.971	962.651	853.985	722.163	716.291	715.531	644.983	802.271	881.068	694.892	735.527	608.182	627.419	841.394	714.833	-0.238042	1.57201	0.0267909	1.58993
Ncald	Neurocalcin-delta OS=Mus musculus OX=10090 GN=Ncald PE=1 SV=4	5.05	22359.4	11370.2	Q91X97	14	80.83	NCALD_MOUSE	537.628	535.934	513.301	519.438	585.914	568.745	528.317	542.504	423.692	412.383	418.067	419.531	469.413	524.505	378.889	361.315	476.102	465.848	436.707	450.774	516.786	440.115	-0.231237	1.57201	0.0267909	1.58893
Ewsr1	RNA-binding protein EWS OS=Mus musculus OX=10090 GN=Ewsr1 PE=1 SV=2	9.54	68747.5	408.124	Q61545	5	14.5	EWS_MOUSE	303.736	275.548	230.191	290.377	306.149	289.97	337.238	329.172	376.361	328.376	405.348	393.067	305.557	391.677	384.216	408.036	378.699	371.482	324.086	371.247	306.712	373.342	0.289267	1.5597	0.0275612	1.5863
Syp	Synaptophysin OS=Mus musculus OX=10090 GN=Syp PE=1 SV=2	4.63	34309.8	2070.57	Q62277	5	18.47	SYPH_MOUSE	1190.28	1154.6	1245.86	1290.07	1355.55	1274.94	1389.92	1365.26	1214.79	1229.82	1218.98	1329.73	1135.96	1023.24	984.382	947.531	1247.95	1169.21	1022.2	1004.57	1271.11	1108.38	-0.203915	1.57201	0.0267909	1.58518
Rpl29	60S ribosomal protein L29 OS=Mus musculus OX=10090 GN=Rpl29 PE=1 SV=2	12.37	17644	1477.7	P47915	2	11.88	RL29_MOUSE	63.9271	64.9864	56.4986	50.055	62.1828	57.7447	67.09	59.3904	77.4852	71.7668	76.5016	74.7478	70.6172	79.999	85.0682	74.6147	74.5271	63.3849	74.2419	72.9689	63.1127	74.6671	0.248896	1.56487	0.027235	1.58454
Rps16	40S ribosomal protein S16 OS=Mus musculus OX=10090 GN=Rps16 PE=1 SV=4	10.79	16559.4	4876.95	P14131	9	54.11	RS16_MOUSE	164.071	165.948	138.076	164.028	148.599	147.308	145.649	153.559	171.724	162.543	196.106	220.911	180.61	194.692	188.101	192.78	142.921	170.671	194.754	170.096	156.15	185.164	0.240515	1.5597	0.0275612	1.57814
Tpm1	Tropomyosin alpha-1 chain OS=Mus musculus OX=10090 GN=Tpm1 PE=1 SV=1	4.49	32737.6	3464.1	P58771	6	34.51	TPM1_MOUSE	384.374	354.517	337.897	343.306	319.255	341.315	339.431	336.849	276.407	302.883	341.663	324.146	395.596	358.15	431.074	431.035	373.951	363.254	438.432	415.007	333.623	387.231	0.212784	1.55548	0.0278306	1.56996
Gmps	GMP synthase [glutamine-hydrolyzing] OS=Mus musculus OX=10090 GN=Gmps PE=1 SV=2	6.32	77464.9	1085.36	Q3THK7	27	55.12	GUAA_MOUSE	311.625	360.997	365.393	379.863	340.849	354.724	337.637	354.43	397.587	410.405	420.064	433.308	396.759	402.624	388.821	382.099	401.391	414.394	386.241	407.433	361.351	403.314	0.161698	1.55779	0.027683	1.56616
Clu	Clusterin OS=Mus musculus OX=10090 GN=Clu PE=1 SV=1	5.34	52283	560.322	Q06890	6	18.53	CLUS_MOUSE	166.551	159.687	150.937	134.768	168.646	164.296	153.826	171.466	179.259	183.02	167.59	175.365	191.885	188.007	198.32	226.052	183.693	189.41	172.354	186.473	163.246	187.915	0.203475	1.55239	0.0280294	1.56566
Sfpq	Splicing factor_ proline- and glutamine-rich OS=Mus musculus OX=10090 GN=Sfpq PE=1 SV=1	9.95	75555.9	1199.45	Q8VIJ6	16	30.9	SFPQ_MOUSE	844.012	870.484	864.47	836.678	815.602	854.128	776.97	803.049	690.969	668.881	1001.82	1043.21	820.577	881.056	886.004	944.654	880.714	891.924	841.812	926.241	802.524	911.801	0.185935	1.55428	0.0279073	1.56536
Rps27	40S ribosomal protein S27 OS=Mus musculus OX=10090 GN=Rps27 PE=1 SV=3	9.99	9803.3	1922.02	Q6ZWU9	4	71.43	RS27_MOUSE	43.9453	48.7621	45.9217	44.6703	40.5317	41.7303	47.0438	43.2346	46.534	42.3646	52.8633	58.7264	53.0348	52.8363	58.4899	53.7519	47.4305	46.464	43.145	45.4355	44.4738	51.2177	0.198674	1.54531	0.0284899	1.55803
Pgp	Glycerol-3-phosphate phosphatase OS=Mus musculus OX=10090 GN=Pgp PE=1 SV=1	5.02	34997	3727.3	Q8CHP8	15	63.55	PGP_MOUSE	259.836	276.667	257.072	272.787	296.011	278.581	279.86	306.827	313.709	309.386	337.253	337.958	292.641	279.124	302.974	324.784	324.571	357.781	325.595	337.642	285.074	322.032	0.175516	1.54298	0.0286428	1.55293
Snd1	Staphylococcal nuclease domain-containing protein 1 OS=Mus musculus OX=10090 GN=Snd1 PE=1 SV=1	7.12	102773	234.871	Q78PY7	4	5.82	SND1_MOUSE	99.6032	91.3426	102.346	97.4718	85.9653	99.1646	79.3726	NA	87.2392	92.1357	114.147	101.47	116.041	115.516	106.802	105.441	100.96	87.424	117.584	141.212	92.7379	110.66	0.260725	1.52839	0.0296216	1.55047
Amph	Amphiphysin OS=Mus musculus OX=10090 GN=Amph PE=1 SV=1	4.36	75127.3	4104.52	Q7TQF7	26	66.76	AMPH_MOUSE	1847.59	1795.77	1859.91	1991.18	2056.18	2089.14	1996.89	2029.5	1878.33	1818.31	1673.15	1653.73	1878	1720.65	1720.17	1741.11	1900.03	1822.34	1783	1746.8	1936.28	1763.9	-0.133907	1.54442	0.0285482	1.55021
Srsf7	Serine/arginine-rich splicing factor 7 OS=Mus musculus OX=10090 GN=Srsf7 PE=1 SV=1	12.37	31045.7	834.612	Q8BL97	3	11.99	SRSF7_MOUSE	82.7448	91.9748	86.3103	89.0288	79.3995	88.2907	78.9181	80.3706	67.3895	66.7724	93.1417	100.746	85.3338	89.6025	98.0988	93.82	84.2869	88.4177	104.553	94.4633	81.12	93.2463	0.205451	1.52839	0.0296216	1.54214
Akr1a1	Aldo-keto reductase family 1 member A1 OS=Mus musculus OX=10090 GN=Akr1a1 PE=1 SV=3	7.04	36815.1	4224.83	Q9JII6	16	66.15	AK1A1_MOUSE	675.581	616.635	563.413	563.354	636.154	642.452	628.269	659.417	637.046	698.091	531.44	560.152	599.459	612.383	581.018	592.869	567.275	551.291	499.725	553.224	632.041	564.884	-0.161315	1.52718	0.0297047	1.53567
Hapln1	Hyaluronan and proteoglycan link protein 1 OS=Mus musculus OX=10090 GN=Hapln1 PE=1 SV=1	7.69	41105.2	2418.28	Q9QUP5	17	56.18	HPLN1_MOUSE	232.032	215.404	196.769	206.987	157.619	169.15	204.423	216.068	219.816	208.978	267.919	287.791	236.981	228.817	231.864	226.125	208.93	215.21	248.06	219.904	202.725	237.16	0.228767	1.51532	0.030527	1.53249
Nipsnap2	Protein NipSnap homolog 2 OS=Mus musculus OX=10090 GN=Nipsnap2 PE=1 SV=1	9.62	33103.9	369.376	O55126	2	6.05	NIPS2_MOUSE	60.8164	63.4272	60.3529	71.6914	50.4243	72.0242	64.0603	66.7864	44.599	56.189	39.724	39.5631	35.5968	51.5589	43.2453	63.0713	NA	55.9809	35.6514	32.3022	61.0371	44.0771	-0.469236	1.45767	0.0348604	1.53133
Ap2a2	AP-2 complex subunit alpha-2 OS=Mus musculus OX=10090 GN=Ap2a2 PE=1 SV=2	6.53	104929	2063.28	P17427	36	52.35	AP2A2_MOUSE	630.171	639.532	800.576	848.443	820.018	843.887	742.472	793.519	951.634	925.687	668.622	725.358	736.536	690.11	660.728	674.938	667.747	655.588	721.221	661.214	799.594	686.206	-0.209893	1.50755	0.0310775	1.5221
Sv2a	Synaptic vesicle glycoprotein 2A OS=Mus musculus OX=10090 GN=Sv2a PE=1 SV=1	5.24	83445.8	1124.72	Q9JIS5	10	16.98	SV2A_MOUSE	447.607	455.889	552.64	554.759	596.89	587.299	622.05	587.953	499.508	457.163	494.464	485.297	410.788	468.413	363.095	348.14	545.233	490.131	443.798	426.722	536.176	447.608	-0.263246	1.48541	0.0327035	1.50855
Cadps	Calcium-dependent secretion activator 1 OS=Mus musculus OX=10090 GN=Cadps PE=1 SV=3	5.41	154197	1474.71	Q80TJ1	44	45.39	CAPS1_MOUSE	1837.08	2208.91	2318.75	2703.59	2159.65	2512.95	2100.49	2668.83	2005.68	2095.93	1634.89	1887.23	1745.79	2014.62	1724.86	2136.85	1748.88	2008.5	1724.23	1769.68	2261.19	1839.55	-0.292396	1.47826	0.033246	1.5069
Acadl	Long-chain specific acyl-CoA dehydrogenase_ mitochondrial OS=Mus musculus OX=10090 GN=Acadl PE=1 SV=2	8.36	48307.2	1551.51	P51174	12	40.23	ACADL_MOUSE	317.73	328.699	329.871	287.307	252.997	234.983	278.111	281.421	242.092	187.869	276.478	278.333	229.684	186.457	216.554	207.327	199.41	197.349	195.279	185.111	274.108	217.198	-0.33149	1.45889	0.0347624	1.49608
Rnmt	mRNA cap guanine-N7 methyltransferase OS=Mus musculus OX=10090 GN=Rnmt PE=1 SV=1	6.1	53918.7	365.921	Q9D0L8	8	18.92	MCES_MOUSE	104.815	93.0797	97.2443	106.742	90.4807	92.3007	87.0554	90.5173	124.619	120.603	137.622	120.153	104.094	102.719	109.893	125.281	132.878	116.079	115.542	127.137	100.746	119.14	0.246109	1.47558	0.0334519	1.49596
Eif2s2	Eukaryotic translation initiation factor 2 subunit 2 OS=Mus musculus OX=10090 GN=Eif2s2 PE=1 SV=1	5.46	38434.3	361.718	Q99L45	7	28.7	IF2B_MOUSE	1463.97	1501.37	2649.11	2452.19	2169.59	2060.63	1327.08	1273.19	1851.74	1653.05	832.183	804.095	1587.98	1482.13	813.435	764.958	1933.89	1870.82	1508.07	1387.85	1840.19	1298.54	-0.547541	1.38788	0.0409378	1.49198
App	Amyloid-beta precursor protein OS=Mus musculus OX=10090 GN=App PE=1 SV=3	4.52	87748.7	898.089	P12023	9	14.29	A4_MOUSE	433.462	424.943	407.581	403.399	485.173	448.828	447.575	433.103	489.64	479.861	554.468	520.055	521.408	515.806	495.054	505.112	473.634	519.148	422.041	482.101	445.356	500.883	0.169153	1.47826	0.033246	1.48791
Rbbp7	Histone-binding protein RBBP7 OS=Mus musculus OX=10090 GN=Rbbp7 PE=1 SV=1	4.72	48132.3	878.432	Q60973	7	16.24	RBBP7_MOUSE	105.047	105.731	98.5322	94.0865	105.456	103.367	111.188	116.041	121.375	114.134	118.741	122.83	115.848	109.342	109.499	106.922	130.334	135.105	129.478	135.765	107.496	121.386	0.173872	1.47012	0.0338747	1.48037
Acot2	Acyl-coenzyme A thioesterase 2_ mitochondrial OS=Mus musculus OX=10090 GN=Acot2 PE=1 SV=2	7.02	49885.2	546.723	Q9QYR9	8	20.09	ACOT2_MOUSE	187.098	201.357	169.537	186.876	192.404	197.335	182.7	190.965	207.139	214.528	161.48	163.319	171.909	160.996	201.201	211.063	159.103	168.293	146.285	143.224	192.994	168.687	-0.201456	1.46346	0.0343983	1.47726
Vat1l	Synaptic vesicle membrane protein VAT-1 homolog-like OS=Mus musculus OX=10090 GN=Vat1l PE=1 SV=2	4.79	46159.6	753.255	Q80TB8	10	29.98	VAT1L_MOUSE	149.881	153.241	191.986	174.702	152.851	179.821	78.5688	101.573	187.129	203.674	118.598	103.893	107.24	131.211	170.957	154.497	81.864	94.5351	52.6747	47.2734	157.343	106.274	-0.618943	1.3328	0.0464734	1.4695
Dctn1	Dynactin subunit 1 OS=Mus musculus OX=10090 GN=Dctn1 PE=1 SV=3	5.57	142360	936.279	O08788	40	46.84	DCTN1_MOUSE	749.897	593.285	635.666	625.476	631.02	667.544	661.693	670.435	631.278	640.314	779.288	771.467	670.633	646.845	783.356	864.785	738.553	712.019	744.311	704.813	650.661	741.607	0.186698	1.45439	0.0351247	1.46632
Rpl6	60S ribosomal protein L6 OS=Mus musculus OX=10090 GN=Rpl6 PE=1 SV=3	11.37	33566.7	3017.28	P47911	14	44.93	RL6_MOUSE	397.355	393.478	366.813	425.656	371.229	390.48	385.938	408.459	475.926	444.68	513.208	544.082	423.444	472.958	417.949	477.63	436.794	426.136	457.206	503.88	406.001	467.329	0.20196	1.44872	0.0355864	1.46273
Eif4a2	Eukaryotic initiation factor 4A-II OS=Mus musculus OX=10090 GN=Eif4a2 PE=1 SV=2	5.17	46630.5	8673.73	P10630	19	62.41	IF4A2_MOUSE	917.353	950.647	814.995	946.63	909.181	892.55	914.847	950.023	1033.48	1056.02	1124.62	1189.47	977.515	1028.94	946.312	999.879	1031.54	1048.39	1064.14	1091.85	938.573	1050.26	0.162705	1.44761	0.035677	1.45673
Dlst	Dihydrolipoyllysine-residue succinyltransferase component of 2-oxoglutarate dehydrogenase complex_ mitochondrial OS=Mus musculus OX=10090 GN=Dlst PE=1 SV=1	9.36	49336.8	1451.13	Q9D2G2	8	32.38	ODO2_MOUSE	375.566	412.999	408.835	464.001	456.163	429.151	527.599	546.028	263.933	261.96	323.565	359.844	274.039	312.788	271.314	270.781	342.65	372.737	334.351	311.755	414.623	317.383	-0.355506	1.40047	0.0397677	1.44489
Ppp4c	Serine/threonine-protein phosphatase 4 catalytic subunit OS=Mus musculus OX=10090 GN=Ppp4c PE=1 SV=2	4.73	35650.2	1082.19	P97470	6	26.71	PP4C_MOUSE	36.6972	19.7627	30.2942	19.8629	23.1993	33.3562	36.6601	27.2432	32.6347	24.117	34.7672	40.0816	40.6176	31.4362	38.9881	39.54	37.7537	39.5913	42.0192	48.9487	28.3827	39.3744	0.498951	1.35374	0.0442858	1.44276
Tubb4b	Tubulin beta-4B chain OS=Mus musculus OX=10090 GN=Tubb4b PE=1 SV=1	4.6	50287.4	46980.7	P68372	23	76.85	TBB4B_MOUSE	6810.46	6119.45	6075.79	5939.93	6790.43	6191.7	6589.32	6334.39	6624.69	6319.3	7096.27	6978.26	6807.15	6835.68	7220.05	6976.1	6883.41	7016.68	6698.03	6731.1	6379.54	6924.27	0.119352	1.43206	0.0369776	1.43703
Adss1	Adenylosuccinate synthetase isozyme 1 OS=Mus musculus OX=10090 GN=Adss1 PE=1 SV=2	8.6	50539.6	446.229	P28650	7	20.57	PURA1_MOUSE	74.5047	66.4921	67.3025	62.0919	66.6358	59.1287	73.1388	70.1507	76.6549	77.2698	125.285	105.156	94.1983	85.6797	109.459	156.297	82.882	79.305	58.1432	63.58	69.337	95.9985	0.415634	1.37195	0.0424668	1.43353
Arf5	ADP-ribosylation factor 5 OS=Mus musculus OX=10090 GN=Arf5 PE=1 SV=2	6.39	20643.8	4735.66	P84084	11	72.78	ARF5_MOUSE	55.3256	54.1966	53.5034	60.5569	56.9284	63.7349	64.4646	74.1333	65.0283	61.259	53.8575	53.4221	48.4058	59.8261	52.5689	50.2312	52.1945	53.0312	48.1194	53.3552	60.9131	52.5012	-0.21016	1.41563	0.0384036	1.43114
Irgq	Immunity-related GTPase family Q protein OS=Mus musculus OX=10090 GN=Irgq PE=1 SV=1	4.55	59665.5	213.675	Q8VIM9	2	3.95	IRGQ_MOUSE	58.8699	55.0211	62.3258	79.3271	61.2165	65.2807	64.6813	54.5954	70.9974	68.9723	78.344	84.1026	99.91	83.2018	67.219	78.4982	71.8727	65.4837	80.7631	69.8058	64.1287	77.9201	0.279273	1.40124	0.0396976	1.42879
Matr3	Matrin-3 OS=Mus musculus OX=10090 GN=Matr3 PE=1 SV=1	5.85	95143.7	330.93	Q8K310	10	15.96	MATR3_MOUSE	241.296	250.856	236.399	234.541	178.244	193.157	251.142	239.365	118.735	130.156	285.036	269.11	228.629	233.701	248.906	223.905	259.055	272.101	276.052	296.86	207.389	259.335	0.361955	1.37777	0.0419011	1.42453
Trim3	Tripartite motif-containing protein 3 OS=Mus musculus OX=10090 GN=Trim3 PE=1 SV=1	7.65	81915.1	298.633	Q9R1R2	6	10.48	TRIM3_MOUSE	118.011	122.689	96.1532	120.324	130.843	133.15	92.5802	111.263	124.122	121.072	161.965	139.639	139.772	148.655	142.932	134.243	145.436	132.872	125.225	114.483	117.021	138.522	0.246717	1.40124	0.0396976	1.42279
Gstm2	Glutathione S-transferase Mu 2 OS=Mus musculus OX=10090 GN=Gstm2 PE=1 SV=2	7.24	25887.9	7883.09	P15626	9	55.96	GSTM2_MOUSE	42.3078	45.1652	37.0242	40.4154	38.1297	39.0625	37.6739	38.91	44.7381	42.9882	45.3556	47.8107	44.7183	47.6165	48.0445	47.792	41.0931	43.6544	42.3761	42.0986	40.6415	45.056	0.149878	1.41451	0.0385023	1.42243
Rpl13	60S ribosomal protein L13 OS=Mus musculus OX=10090 GN=Rpl13 PE=1 SV=3	12.06	24362.5	4032.3	P47963	6	29.38	RL13_MOUSE	342.598	340.562	320.768	329.874	293.889	309.035	290.033	322.597	323.858	368.303	376.487	383.472	374.909	351.697	357.754	378.904	337.412	353.147	331.789	367.484	324.152	361.306	0.158299	1.41323	0.0386158	1.42207
Grb2	Growth factor receptor-bound protein 2 OS=Mus musculus OX=10090 GN=Grb2 PE=1 SV=1	5.89	25352.5	2099.46	Q60631	11	63.59	GRB2_MOUSE	147.07	167.498	141.525	139.236	149.893	162.355	146.404	152.347	153.263	148.313	147.099	136.778	180.963	194.577	159.839	174.756	178.963	177.092	189.03	202.226	150.79	174.132	0.200108	1.40551	0.039309	1.41968
Habp4	Intracellular hyaluronan-binding protein 4 OS=Mus musculus OX=10090 GN=Habp4 PE=1 SV=2	6.45	46095.5	339.399	Q9JKS5	2	7.54	HABP4_MOUSE	49.8817	55.3332	51.8392	75.6466	61.3099	61.3959	58.7163	56.4648	60.9371	38.0034	81.6888	85.1171	70.3578	86.5683	55.3551	77.0402	51.7416	73.4666	110.383	111.289	56.9528	80.3008	0.475277	1.33487	0.0462518	1.41696
Wasf1	Actin-binding protein WASF1 OS=Mus musculus OX=10090 GN=Wasf1 PE=1 SV=2	5.95	61794.2	1721.37	Q8R5H6	16	37.75	WASF1_MOUSE	584.848	642.248	595.269	605.486	691.036	734.91	677.936	679.339	640.774	634.82	553.819	602.708	535.564	601.21	552.077	568.729	596.232	570.567	628.307	623.626	648.666	583.284	-0.151776	1.40124	0.0396976	1.40943
Rpl4	60S ribosomal protein L4 OS=Mus musculus OX=10090 GN=Rpl4 PE=1 SV=3	11.64	47438.9	2818.32	Q9D8E6	11	48.21	RL4_MOUSE	937.425	897.226	802.71	805.744	802.612	749.036	864.279	785.119	927.384	861.468	997.577	1043.13	1070.98	923.877	911.873	881.102	885.899	876.606	924.448	955.389	843.3	947.088	0.167824	1.39407	0.0403576	1.40414
Map6	Microtubule-associated protein 6 OS=Mus musculus OX=10090 GN=Map6 PE=1 SV=2	10.16	96735	2548.61	Q7TSJ2	42	64.79	MAP6_MOUSE	2415.45	2321.06	2746.29	2476.64	2781.49	2703.33	2860.15	2843.99	2359.85	2394.24	2509.69	2608.27	2347.39	2246.84	2223.75	2179.03	2287.81	2302.6	2185.07	2356.55	2590.25	2324.7	-0.153799	1.39407	0.0403576	1.40253
Naca	Nascent polypeptide-associated complex subunit alpha_ muscle-specific form OS=Mus musculus OX=10090 GN=Naca PE=1 SV=2	10.09	221412	5481.47	P70670	11	10.93	NACAM_MOUSE	3102.39	3365.68	2830.22	2698.94	2680.85	2841.29	2750.65	2823.51	3241.92	2803.09	3293.05	3510.67	3226.54	3367.82	3375.23	3175.38	3034.9	3137.74	3289.59	3054.63	2913.85	3246.56	0.158722	1.39028	0.0407119	1.39931
Fam169a	Soluble lamin-associated protein of 75 kDa OS=Mus musculus OX=10090 GN=Fam169a PE=1 SV=3	4.4	73524.9	354.251	Q5XG69	4	7.82	F169A_MOUSE	166.337	118.444	112.709	109.012	99.3863	103.019	121.337	119.019	134.949	140.439	155.332	169.293	127.298	144.425	153.993	165.534	132.293	132.241	285.986	180.027	122.465	164.642	0.403248	1.33984	0.0457262	1.3992
Syn1	Synapsin-1 OS=Mus musculus OX=10090 GN=Syn1 PE=1 SV=2	10.35	74268.5	11549.7	O88935	23	59.21	SYN1_MOUSE	6030.13	5847.58	6117.55	6422.32	6389.58	6521.12	6379.16	6197.74	6185.17	5734.31	5898.14	5478.99	5448.45	6058.69	5167.7	5333.5	5759.84	5886.28	3982.1	5012.54	6182.46	5402.62	-0.202438	1.37777	0.0419011	1.39257
Atp6v0a1	V-type proton ATPase 116 kDa subunit a 1 OS=Mus musculus OX=10090 GN=Atp6v0a1 PE=1 SV=3	6.32	97265.5	1258.25	Q9Z1G4	22	35.04	VPP1_MOUSE	1060.69	1103.29	1307.57	1430.5	1242.88	1282.74	1284.56	1526.33	1148.85	1211.12	1143.87	1210.56	1076.65	1091.98	820.273	895.953	1117.7	1262.98	917.821	1075.18	1259.85	1061.3	-0.2514	1.36911	0.0427452	1.392
Eef1d	Elongation factor 1-delta OS=Mus musculus OX=10090 GN=Eef1d PE=1 SV=3	4.72	31407.1	2386.82	P57776	13	62.63	EF1D_MOUSE	262.514	298.108	264.577	274.54	272.053	277.639	261.131	283.257	261.952	284.699	334.612	358.388	289.831	302.73	295.554	321.419	288.734	292.604	277.676	299.262	274.047	306.081	0.156697	1.38176	0.0415188	1.39061
Usp7	Ubiquitin carboxyl-terminal hydrolase 7 OS=Mus musculus OX=10090 GN=Usp7 PE=1 SV=1	5.15	129559	180.588	Q6A4J8	4	5.44	UBP7_MOUSE	141.136	135.172	143.032	126.444	126.369	131.831	141.704	106.981	153.831	140.181	190.532	166.517	169.381	142.135	159.862	140.001	134.995	171.332	180.239	170.86	134.668	162.586	0.269603	1.36224	0.043427	1.38866
Adprs	ADP-ribosylhydrolase ARH3 OS=Mus musculus OX=10090 GN=Adprs PE=1 SV=1	4.67	39756.5	323.933	Q8CG72	6	19.46	ADPRS_MOUSE	88.3601	74.9388	81.6892	57.7831	78.3679	88.4009	59.7129	57.7942	64.3374	88.1703	92.8301	93.7747	101.367	76.7799	96.6145	101.393	115.666	90.5912	94.2169	79.3299	73.9555	94.2563	0.361614	1.33984	0.0457262	1.38778
Gad1	Glutamate decarboxylase 1 OS=Mus musculus OX=10090 GN=Gad1 PE=1 SV=2	6.8	67389.7	944.942	P48318	12	29.34	DCE1_MOUSE	223.864	200.546	247.279	252.791	276.881	235.816	269.389	256.947	174.513	165.792	203.077	177.428	195.769	218.677	159.874	190.384	194.684	205.626	171.254	159.036	230.382	187.581	-0.284172	1.35374	0.0442858	1.38324
Rpl34	60S ribosomal protein L34 OS=Mus musculus OX=10090 GN=Rpl34 PE=1 SV=2	12	13521	2499.4	Q9D1R9	4	28.21	RL34_MOUSE	97.7989	93.3097	88.7005	99.9573	93.0063	89.9922	94.3076	98.7804	118.747	119.515	126.546	131.316	100.362	108.584	96.3889	109.076	112.161	112.763	122.235	123.195	99.4115	114.263	0.201798	1.36817	0.0428382	1.38297
Dld	Dihydrolipoyl dehydrogenase_ mitochondrial OS=Mus musculus OX=10090 GN=Dld PE=1 SV=2	7.82	54785.7	3660.02	O08749	14	38.9	DLDH_MOUSE	851.899	848.696	918.921	929.457	801.754	773.835	1013.23	982.781	565.054	590.825	734.309	702.957	577.712	619.638	712.901	692.657	739.754	731.247	595.545	665.88	827.645	677.26	-0.2702	1.35374	0.0442858	1.38044
Rpl30	60S ribosomal protein L30 OS=Mus musculus OX=10090 GN=Rpl30 PE=1 SV=2	10.12	12955.2	7471.1	P62889	7	71.3	RL30_MOUSE	122.046	140.378	133.54	137.384	111.173	129.754	127.009	143.211	146.097	155.53	182.721	184.351	152.725	153.483	148.902	141.77	133.141	140.008	161.89	158.548	134.612	155.754	0.208943	1.35687	0.0439668	1.37287
Gga1	ADP-ribosylation factor-binding protein GGA1 OS=Mus musculus OX=10090 GN=Gga1 PE=1 SV=1	4.99	70314	275.354	Q8R0H9	2	3.31	GGA1_MOUSE	70.0218	65.1978	60.5597	61.8476	62.1921	NA	52.2641	68.438	77.0548	NA	84.7075	56.998	93.8066	77.1395	85.0787	82.9167	76.7456	84.1907	85.2616	94.4465	64.697	82.1291	0.328269	1.3328	0.0464734	1.37263
Hmgb1	High mobility group protein B1 OS=Mus musculus OX=10090 GN=Hmgb1 PE=1 SV=2	5.45	25064.9	2676.82	P63158	6	45.12	HMGB1_MOUSE	164.943	166.842	162.025	147.207	142.328	135.194	177.207	184.184	153.951	148.684	197.149	177.095	152.169	178.082	204.554	183.817	168.691	162.399	194.783	205.057	158.256	182.38	0.204454	1.35411	0.0442478	1.36946
Prdx3	Thioredoxin-dependent peroxide reductase_ mitochondrial OS=Mus musculus OX=10090 GN=Prdx3 PE=1 SV=1	7.39	28355.2	2696.73	P20108	8	49.03	PRDX3_MOUSE	274.071	234.927	287.957	286.396	233.304	231.3	268.042	295.829	174.036	170.061	219.836	221.627	183.946	196.855	193.493	216.268	222.55	206.472	164.224	150.635	245.592	197.591	-0.300237	1.33487	0.0462518	1.36822
Wdr1	WD repeat-containing protein 1 OS=Mus musculus OX=10090 GN=Wdr1 PE=1 SV=3	6.15	67091.1	9814.03	O88342	29	70.96	WDR1_MOUSE	2360.85	2561.89	2659.5	2400.32	2512.48	2677.72	2660.55	2725.15	2842.49	2724.95	3075.21	3038.06	2753.2	2863.47	2766.83	2643.83	2798.96	2897.44	2853.42	2890.66	2612.59	2858.11	0.130487	1.35687	0.0439668	1.36313
Bphl	Valacyclovir hydrolase OS=Mus musculus OX=10090 GN=Bphl PE=1 SV=1	9.27	33079.1	771.66	Q8R164	11	47.08	BPHL_MOUSE	98.8977	107.696	114.995	108.339	99.8491	152.587	110.246	108.632	80.4476	80.9706	89.6554	66.4479	82.668	80.1831	100.856	90.3393	78.5911	80.6905	75.2745	90.6212	106.266	83.5327	-0.334101	1.32098	0.0477551	1.36258
Rpl12	60S ribosomal protein L12 OS=Mus musculus OX=10090 GN=Rpl12 PE=1 SV=2	10.11	17975.7	7305.81	P35979	7	68.48	RL12_MOUSE	148.625	167.277	163.267	153.688	147.698	147.593	146.528	144.943	196.105	188.105	185.426	187.413	208.766	200.765	203.308	188.704	158.415	156.237	172.28	173.393	160.383	183.471	0.195524	1.3481	0.0448647	1.3622
Cbr1	Carbonyl reductase [NADPH] 1 OS=Mus musculus OX=10090 GN=Cbr1 PE=1 SV=3	8.41	30926.4	7736.14	P48758	15	70.76	CBR1_MOUSE	579.739	575.22	600.579	565.405	595.437	539.788	591.905	583.563	679.215	702.924	668.197	672.932	819.185	651.03	693.303	667.586	668.641	665.714	620.288	691.46	601.378	681.833	0.181981	1.34925	0.0447451	1.36147
Hars1	Histidine--tRNA ligase_ cytoplasmic OS=Mus musculus OX=10090 GN=Hars1 PE=1 SV=2	5.67	57945.7	869.844	Q61035	15	41.85	HARS1_MOUSE	217.131	225.96	218.807	230.478	212.717	231.382	228.202	225.57	268.294	258.218	288.14	259.192	271.352	275.458	316.701	276.881	280.769	284.618	208.859	215.685	231.676	267.765	0.202062	1.34262	0.045434	1.35774
Rps3a	40S ribosomal protein S3a OS=Mus musculus OX=10090 GN=Rps3a PE=1 SV=3	10.43	30113	5341.2	P97351	17	62.5	RS3A_MOUSE	395.674	365.571	350.313	337.075	382.55	349.949	365.438	399.632	378.071	416.651	470.963	462.354	406.122	416.254	397.125	418.181	391.201	389.604	388.473	432.126	374.092	417.24	0.157213	1.3481	0.0448647	1.35723
Rbbp4	Histone-binding protein RBBP4 OS=Mus musculus OX=10090 GN=Rbbp4 PE=1 SV=5	4.56	47940.9	805.595	Q60972	8	22.12	RBBP4_MOUSE	124.626	120.163	115.088	106.929	120.679	118.055	126.364	131.88	137.942	130.497	138.154	136.267	133.355	126.254	127.059	118.618	144.591	149.884	149.54	150.617	123.223	137.434	0.156585	1.3481	0.0448647	1.35716
Cdc42	Cell division control protein 42 homolog OS=Mus musculus OX=10090 GN=Cdc42 PE=1 SV=2	6.18	21600.8	2509.39	P60766	7	49.74	CDC42_MOUSE	75.2087	56.6602	79.8852	74.5423	78.8795	76.5045	78.9699	73.744	83.2254	77.2241	67.6637	62.324	74.6258	60.1665	73.1602	48.6771	63.3156	56.7324	54.0137	54.518	75.4844	61.5197	-0.300642	1.32098	0.0477551	1.35476
Rps3	40S ribosomal protein S3 OS=Mus musculus OX=10090 GN=Rps3 PE=1 SV=1	10.24	26845.4	4571.43	P62908	13	62.55	RS3_MOUSE	173.974	155.676	142.418	147.708	137.316	137.872	125.124	127.41	206.913	188.896	193.939	185.529	197.75	186.65	177.756	183.905	161.941	153.354	184.027	171.874	154.331	179.672	0.234313	1.3328	0.0464734	1.35324
Mpp2	MAGUK p55 subfamily member 2 OS=Mus musculus OX=10090 GN=Mpp2 PE=1 SV=1	6.03	61840.3	318.465	Q9WV34	3	7.25	MPP2_MOUSE	55.1713	50.5768	51.6774	50.5006	NA	61.6234	41.8589	54.0118	50.7645	54.3254	52.2611	52.1094	44.3972	44.1029	38.7532	39.2287	39.6342	NA	NA	NA	52.2789	44.3552	-0.264159	1.32568	0.0472411	1.35174
Atp2a3	Sarcoplasmic/endoplasmic reticulum calcium ATPase 3 OS=Mus musculus OX=10090 GN=Atp2a3 PE=1 SV=4	5.35	110955	375.907	Q64518	5	6.01	AT2A3_MOUSE	268.887	256.975	306.389	309.213	264.543	224.924	290.103	288.045	261.662	260.002	272.761	279.967	243.596	200.742	241.036	221.346	232.578	213.767	238.669	217.946	273.074	236.241	-0.21036	1.33487	0.0462518	1.35135
Abat	4-aminobutyrate aminotransferase_ mitochondrial OS=Mus musculus OX=10090 GN=Abat PE=1 SV=1	8.02	57136.3	3493.47	P61922	25	71.8	GABT_MOUSE	1598.26	1666.43	2995.91	3028.67	2349.12	2056.97	1360	1168.24	1814.06	1672.77	568.916	599.12	1842.21	1741.41	906.417	850.314	2101.57	2229.73	1428.96	1283.55	1971.04	1355.22	-0.628034	1.18971	0.0646089	1.3453
Alyref	THO complex subunit 4 OS=Mus musculus OX=10090 GN=Alyref PE=1 SV=3	11.68	26940	490.937	O08583	4	25.1	THOC4_MOUSE	69.8302	63.0229	41.147	58.4305	49.1561	43.9949	52.2826	46.8431	49.6185	55.6448	76.1433	72.0005	69.6299	62.7041	58.3927	57.821	66.162	51.9418	63.9508	71.0425	52.9971	64.9789	0.302768	1.30913	0.0490756	1.34369
Hnrnpa2b1	Heterogeneous nuclear ribonucleoproteins A2/B1 OS=Mus musculus OX=10090 GN=Hnrnpa2b1 PE=1 SV=2	9.27	37459.8	5222.72	O88569	13	54.11	ROA2_MOUSE	839.177	975.988	824.463	865.837	739.855	833.575	745.025	767.786	594.204	582.696	967.03	1068.63	778.941	860.899	896.873	857.837	941.917	877.908	904.503	937.313	776.861	909.185	0.23879	1.32098	0.0477551	1.34239
Prmt1	Protein arginine N-methyltransferase 1 OS=Mus musculus OX=10090 GN=Prmt1 PE=1 SV=1	5.09	43063	1552.01	Q9JIF0	14	46.09	ANM1_MOUSE	184.134	172.195	185.08	171.833	162.644	143.514	204.942	175.802	210.145	195.713	231.121	216.876	210.933	185.652	188.571	184.114	211.129	199.989	220.566	225.879	180.6	207.483	0.203926	1.32565	0.0472438	1.34125
Ap2b1	AP-2 complex subunit beta OS=Mus musculus OX=10090 GN=Ap2b1 PE=1 SV=1	5.06	105495	3798.01	Q9DBG3	40	59.02	AP2B1_MOUSE	1137.95	1108.63	1391.62	1415.06	1274.7	1362.96	1262.42	1286.19	1367.46	1372.15	1204.37	1279.52	1201.12	1103.89	1121.2	1089.82	1260.97	1214.2	1116.73	1121.81	1297.91	1171.36	-0.145734	1.3328	0.0464734	1.34074
Gatd3	Glutamine amidotransferase-like class 1 domain-containing protein 3_ mitochondrial OS=Mus musculus OX=10090 GN=Gatd3 PE=1 SV=1	9.04	28432.6	3359.25	Q9D172	6	51.5	GAL3A_MOUSE	389.526	401.543	389.283	379.106	354.004	345.221	417.755	402.403	250.539	266.298	316.185	329.868	294.91	291.598	329.121	318.627	295.794	308.149	276.782	276.37	359.568	303.74	-0.227038	1.32045	0.0478133	1.33983
Apex1	DNA-(apurinic or apyrimidinic site) endonuclease OS=Mus musculus OX=10090 GN=Apex1 PE=1 SV=2	7.91	35889.6	703.468	P28352	5	21.77	APEX1_MOUSE	85.547	71.0265	74.1007	60.5014	56.1068	52.7438	60.5453	61.6807	68.5731	68.6134	89.197	96.1131	85.5074	69.0925	77.9739	75.1782	70.967	67.2633	79.8185	75.2019	65.9439	78.6313	0.25864	1.31432	0.0484929	1.33953
Srsf6	Serine/arginine-rich splicing factor 6 OS=Mus musculus OX=10090 GN=Srsf6 PE=1 SV=1	11.96	39139.4	499.573	Q3TWW8	3	8.26	SRSF6_MOUSE	59.5794	67.0739	52.5919	61.8458	54.651	51.339	47.5976	48.9097	50.4419	52.7327	59.0542	61.2355	63.8729	65.5193	55.5043	63.0606	60.5485	64.4602	63.3713	61.4555	54.6763	61.8082	0.183403	1.32565	0.0472438	1.33828
Rpl3	60S ribosomal protein L3 OS=Mus musculus OX=10090 GN=Rpl3 PE=1 SV=3	10.9	46395.1	2512.24	P27659	18	48.88	RL3_MOUSE	533.144	454.743	486.257	489.951	454.836	492.174	461.219	506.556	518.56	550.233	623.132	633.51	599.581	545.521	468.785	501.798	521.829	536.092	583.386	591.472	494.767	560.511	0.176617	1.32098	0.0477551	1.33274
Paics	Bifunctional phosphoribosylaminoimidazole carboxylase/phosphoribosylaminoimidazole succinocarboxamide synthetase OS=Mus musculus OX=10090 GN=Paics PE=1 SV=4	6.98	47747.5	831.918	Q9DCL9	14	34.82	PUR6_MOUSE	130.024	185.096	134.405	154.213	132.671	148.766	133.341	139.444	157.873	162.227	123.204	121.81	141.169	124.493	136.294	147.568	107.761	115.156	113.984	112.741	147.806	124.418	-0.247048	1.30962	0.0490206	1.33272
Pacsin1	Protein kinase C and casein kinase substrate in neurons protein 1 OS=Mus musculus OX=10090 GN=Pacsin1 PE=1 SV=1	4.97	50917.5	12325.1	Q61644	18	56.69	PACN1_MOUSE	1922.66	1847.04	2131.79	2029.06	2183.01	1968.46	2163.58	2035.76	1979.51	1811.61	1868.5	1851.63	1814.25	1808.47	1728.37	1643.96	1983.69	1988.24	1824.11	1716.42	2007.25	1822.76	-0.138831	1.32098	0.0477551	1.32826
Eef1a2	Elongation factor 1-alpha 2 OS=Mus musculus OX=10090 GN=Eef1a2 PE=1 SV=1	9.49	50796.4	12680.5	P62631	18	65.66	EF1A2_MOUSE	3124	2987.64	2874.19	2865.2	3202.08	3167.86	3201.89	2952.54	3227.93	3390.29	3691.35	3769.03	3206.75	3571.56	3201.24	3281.15	3396.06	3334.51	3381.9	3153.8	3099.36	3398.73	0.132549	1.31432	0.0484929	1.32099
Cyria	CYFIP-related Rac1 interactor A OS=Mus musculus OX=10090 GN=Cyria PE=1 SV=1	5.65	37742.2	1080.45	Q8BHZ0	10	52.01	CYRIA_MOUSE	105.152	93.6054	100.484	103.967	112.069	100.699	108.181	116.594	106.072	111.094	136.261	130.932	135.551	119.167	132.646	133.705	108.571	115.716	113.121	94.7907	105.792	122.046	0.199712	1.3053	0.0495105	1.32049
Eef1g	Elongation factor 1-gamma OS=Mus musculus OX=10090 GN=Eef1g PE=1 SV=3	6.34	50403	4992.7	Q9D8N0	23	63.84	EF1G_MOUSE	819.926	865.29	793.078	785.097	779.627	753.853	822.24	798.879	980.558	979.253	1097.41	1028.67	856.675	939.755	909.313	901.324	874.119	843.932	960.081	952.522	837.78	936.38	0.161756	1.3048	0.0495676	1.31479
Bpnt1	3'(2')_5'-bisphosphate nucleotidase 1 OS=Mus musculus OX=10090 GN=Bpnt1 PE=1 SV=2	5.46	33538.2	1940.62	Q9Z0S1	12	55.52	BPNT1_MOUSE	312.667	281.398	326.744	289.362	302.309	265.093	322.311	315.619	333.803	338.542	286.127	275.909	274.845	268.459	289.841	275.838	281.996	269.554	254.722	290.099	308.785	276.739	-0.15508	1.30543	0.0494957	1.31461
Map1lc3a	Microtubule-associated proteins 1A/1B light chain 3A OS=Mus musculus OX=10090 GN=Map1lc3a PE=1 SV=1	9.17	14329.5	6137.95	Q91VR7	3	23.14	MLP3A_MOUSE	382.799	385.568	356.488	316.35	384.268	392.805	345.375	335.942	346.74	350.913	452.377	410.164	404.246	386.428	377.775	367.65	420.741	422.141	357.547	391.292	359.725	399.036	0.149584	1.3053	0.0495105	1.31385
Ahsa1	Activator of 90 kDa heat shock protein ATPase homolog 1 OS=Mus musculus OX=10090 GN=Ahsa1 PE=1 SV=2	5.26	38345.3	2450.82	Q8BK64	17	77.22	AHSA1_MOUSE	256.432	277.968	274.778	271.9	279.262	263.93	307.938	264.245	310.862	304.171	316.706	308.191	288.096	272.819	317.17	334.214	306.108	318.913	320.565	322.783	281.149	310.557	0.144359	1.3048	0.0495676	1.31276
Pcbp3	Poly(rC)-binding protein 3 OS=Mus musculus OX=10090 GN=Pcbp3 PE=1 SV=3	7.32	39579.4	1351.78	P57722	7	27.22	PCBP3_MOUSE	86.36	107.503	86.8456	85.7644	81.8102	74.0132	72.4328	74.3886	86.3834	120.511	112.385	103.32	109.455	117.366	118.967	136.804	95.3934	93.4236	85.882	101.461	87.6012	107.446	0.300491	1.27552	0.0530251	1.31044
Plcxd3	PI-PLC X domain-containing protein 3 OS=Mus musculus OX=10090 GN=Plcxd3 PE=1 SV=1	6.2	36370.8	315.572	Q8BLJ3	2	9.66	PLCX3_MOUSE	83.6711	84.1658	85.1258	114.697	110.565	104.037	100.519	121.392	121.907	104.433	99.8952	90.8723	78.1329	88.7765	79.7256	80.9249	80.6694	97.1266	80.4375	75.9732	103.051	85.2534	-0.265913	1.27384	0.0532305	1.3013
Syngr3	Synaptogyrin-3 OS=Mus musculus OX=10090 GN=Syngr3 PE=1 SV=1	8.25	24789.1	3008.31	Q8R191	5	23.14	SNG3_MOUSE	199.722	222.743	302.034	294.669	303.956	286.418	280.251	274.85	216.568	236.221	274.325	278.525	207.075	204.463	149.06	172.181	234.767	237.626	203.411	189.67	261.743	215.11	-0.292616	1.26746	0.0540187	1.3008
Ttr	Transthyretin OS=Mus musculus OX=10090 GN=Ttr PE=1 SV=1	5.76	15890	3590.37	P07309	6	53.06	TTHY_MOUSE	223.799	267.257	185.037	195.812	222.348	229.762	88.3911	89.8102	179.303	176.592	69.3729	91.464	165.063	169.144	198.488	200.637	51.3944	62.7728	111.796	129.495	185.811	124.963	-0.640012	1.12463	0.0750536	1.29399
Omg	Oligodendrocyte-myelin glycoprotein OS=Mus musculus OX=10090 GN=Omg PE=1 SV=1	8.45	49739.9	346.829	Q63912	3	10	OMGP_MOUSE	113.471	111.356	96.6787	108.428	47.3942	43.1961	106.917	106.332	138.848	128.133	152.362	140.553	131.578	137.906	99.0092	125.991	127.432	127.735	136.037	120.761	100.075	129.936	0.456273	1.20169	0.0628509	1.28539
Rpl11	60S ribosomal protein L11 OS=Mus musculus OX=10090 GN=Rpl11 PE=1 SV=4	10.13	20480.5	3521.34	Q9CXW4	4	26.97	RL11_MOUSE	210.357	180.135	165.404	183.498	143.325	160.681	146.511	155.433	216.416	205.907	213.717	219.776	267.84	224.781	221.874	233.172	170.331	177.255	180.086	208.039	176.767	211.687	0.26222	1.25362	0.0557677	1.28075
Ube2v2	Ubiquitin-conjugating enzyme E2 variant 2 OS=Mus musculus OX=10090 GN=Ube2v2 PE=1 SV=4	8.55	16423.8	4953.13	Q9D2M8	5	57.93	UB2V2_MOUSE	132.471	128.106	136.436	126.067	130.099	125.272	127.707	135.804	132.198	150.299	112.018	121.088	127.785	117.941	132.879	106.629	119.173	116.959	115.227	117.832	132.446	118.753	-0.158044	1.26874	0.0538594	1.27854
Tagln3	Transgelin-3 OS=Mus musculus OX=10090 GN=Tagln3 PE=1 SV=1	7.19	22641.8	14589	Q9R1Q8	15	81.91	TAGL3_MOUSE	549.626	453.036	548.724	470.93	609.399	511.118	591.438	551.751	618.492	659.497	728.132	656.869	638.081	614.07	603.771	526.639	797.228	678.855	651.07	658.391	556.401	655.311	0.237354	1.24925	0.0563317	1.2716
Rplp0	60S acidic ribosomal protein P0 OS=Mus musculus OX=10090 GN=Rplp0 PE=1 SV=3	5.87	34387.6	2924.01	P14869	11	55.52	RLA0_MOUSE	355.772	348.503	364.002	326.231	289.028	314.232	302.406	311.322	380.469	390.215	428.069	427.185	536.977	442.876	386.349	401.097	355.076	315.961	364.212	339.715	338.218	399.752	0.232336	1.24757	0.0565494	1.26902
Pak3	Serine/threonine-protein kinase PAK 3 OS=Mus musculus OX=10090 GN=Pak3 PE=1 SV=2	5.12	62739.9	1349.7	Q61036	13	30.05	PAK3_MOUSE	127.903	130.047	143.605	141.745	143.444	132.128	132.133	135.842	137.2	153.405	146.763	161.623	151.305	151.247	158.851	168.468	159.98	172.645	135.249	129.402	137.745	153.553	0.153435	1.25626	0.0554288	1.2656
G3bp2	Ras GTPase-activating protein-binding protein 2 OS=Mus musculus OX=10090 GN=G3bp2 PE=1 SV=2	5.32	54145.2	629	P97379	10	28.22	G3BP2_MOUSE	259.395	274.833	234.18	259.561	292.053	294.437	260.987	251.969	322.063	275.827	346.296	347.103	267.146	273.044	260.14	296.126	321.089	331.494	334.328	346.575	272.531	312.334	0.193611	1.25006	0.056227	1.26496
Synj1	Synaptojanin-1 OS=Mus musculus OX=10090 GN=Synj1 PE=1 SV=3	6.47	173929	1770.62	Q8CHC4	51	43.33	SYNJ1_MOUSE	1971.78	1730.39	2003.04	1913.72	2063.44	2321.74	2060.73	2090.72	2202.51	2206.48	1741.08	1829.93	2079.99	1772.66	1816.48	1862.89	1829.08	1903.81	1744.26	1840.49	2056.45	1842.07	-0.15618	1.24925	0.0563317	1.25897
Serbp1	Plasminogen activator inhibitor 1 RNA-binding protein OS=Mus musculus OX=10090 GN=Serbp1 PE=1 SV=2	9.06	44828.2	1200.42	Q9CY58	11	36.12	PAIRB_MOUSE	254.88	226.046	208.558	213.76	203.683	186.682	220.825	226.332	204.385	222.243	263.833	282.601	257.938	231.985	219.936	230.092	220.187	224.658	243.529	274.146	216.739	244.89	0.174968	1.24046	0.0574837	1.25273
Pccb	Propionyl-CoA carboxylase beta chain_ mitochondrial OS=Mus musculus OX=10090 GN=Pccb PE=1 SV=2	7.49	59036.4	292.293	Q99MN9	4	9.98	PCCB_MOUSE	111.989	105.055	106.632	105.31	126.922	71.0255	104.147	75.2791	61.299	50.2461	126.392	122.4	120.851	106.211	100.991	112.155	120.04	132.069	193.299	114.244	91.7905	124.865	0.477504	1.15736	0.0696056	1.25199
Eif3m	Eukaryotic translation initiation factor 3 subunit M OS=Mus musculus OX=10090 GN=Eif3m PE=1 SV=1	5.39	42973.3	482.517	Q99JX4	7	31.02	EIF3M_MOUSE	92.9217	90.4079	89.2784	89.474	84.7512	85.26	86.9688	91.3169	94.3761	91.3713	116.23	127.813	102.25	98.6968	87.0004	79.8161	94.3725	108.178	109.643	101.296	89.6126	102.53	0.182967	1.2377	0.0578493	1.25115
Wdr37	WD repeat-containing protein 37 OS=Mus musculus OX=10090 GN=Wdr37 PE=1 SV=1	6.85	55730.3	476.854	Q8CBE3	11	27.22	WDR37_MOUSE	335.407	328.435	323.521	321.052	312.628	330.576	353.825	366.407	337.631	315.916	311.047	325.328	300.247	327.254	314.158	299.741	292.907	302.705	275.273	309.148	332.54	305.781	-0.121077	1.22533	0.0595204	1.2313
Phyhipl	Phytanoyl-CoA hydroxylase-interacting protein-like OS=Mus musculus OX=10090 GN=Phyhipl PE=1 SV=1	5.93	42911.2	3641.64	Q8BGT8	18	49.33	PHIPL_MOUSE	365.12	357.457	389.946	401.342	420.058	415.88	422.605	429.327	452.913	405.141	493.028	481.51	434.582	431.158	421.333	413.064	427.513	426.042	460.664	443.531	405.979	443.243	0.127808	1.22426	0.0596675	1.23092
Cdk5	Cyclin-dependent kinase 5 OS=Mus musculus OX=10090 GN=Cdk5 PE=1 SV=1	7.56	33744.7	2198.25	P49615	9	43.49	CDK5_MOUSE	357.349	385.086	357.942	386.537	367.812	365.784	364.083	365.214	352.612	377.869	433.072	403.307	384.272	407.199	407.691	419.385	378.033	387.786	363.941	402.314	368.029	398.7	0.114411	1.22254	0.0599044	1.22788
Copa	Coatomer subunit alpha OS=Mus musculus OX=10090 GN=Copa PE=1 SV=2	7.44	140086	191.758	Q8CIE6	3	4.08	COPA_MOUSE	200.305	179.187	186.413	202.015	182.562	183.439	168.487	175.01	204.239	236.409	215.172	178.363	214.832	275.994	254.295	262.961	186.417	214.046	263.894	225.931	191.807	229.19	0.248986	1.1909	0.0644311	1.21665
Capza1	F-actin-capping protein subunit alpha-1 OS=Mus musculus OX=10090 GN=Capza1 PE=1 SV=4	5.21	33110.9	1062.72	P47753	8	45.8	CAZA1_MOUSE	131.503	149.685	125.902	143.123	135.09	152.264	138.407	154.16	154.443	146.531	143.543	160.547	147.971	154.487	153.346	176.578	163.731	156.523	181.143	173.71	143.111	161.158	0.170719	1.20411	0.0625014	1.21615
Aip	AH receptor-interacting protein OS=Mus musculus OX=10090 GN=Aip PE=1 SV=1	5.99	38061.2	341.413	O08915	5	22.12	AIP_MOUSE	88.8411	91.7826	88.5792	96.565	82.5261	93.6831	94.4629	95.1187	90.9636	87.2364	101.108	98.7714	96.2743	92.4182	96.7633	101.099	98.8542	99.7756	95.9206	98.6913	90.9759	97.9676	0.10779	1.20745	0.0620232	1.21225
Vdac1	Voltage-dependent anion-selective channel protein 1 OS=Mus musculus OX=10090 GN=Vdac1 PE=1 SV=3	8.7	32522.6	347.452	Q60932	6	25.68	VDAC1_MOUSE	37.5943	40.2633	41.141	41.8024	30.4121	30.1117	53.9698	47.1023	44.8574	43.81	66.4787	64.508	38.3353	36.7941	58.7217	58.7838	45.6604	48.8686	45.4665	44.6136	41.1064	50.8231	0.29883	1.17261	0.067204	1.21008
Farsb	Phenylalanine--tRNA ligase beta subunit OS=Mus musculus OX=10090 GN=Farsb PE=1 SV=2	6.74	66381.7	842.341	Q9WUA2	14	28.35	SYFB_MOUSE	182.571	213.889	203.968	218.661	216.805	218.489	212.116	216.757	244.182	238.869	293.159	278.794	207.44	284.624	203.376	259.763	247.019	245.827	282.817	252.924	216.631	255.574	0.232339	1.18524	0.0652766	1.2078
Rps8	40S ribosomal protein S8 OS=Mus musculus OX=10090 GN=Rps8 PE=1 SV=2	10.96	24490.3	7659.85	P62242	7	47.12	RS8_MOUSE	327.987	341.164	290.277	304.727	279.554	319.594	265.765	300.681	350.061	336.947	400.871	395.166	385.997	314.427	330.732	293.528	354.905	362.482	365.283	354.654	311.676	355.804	0.189991	1.1909	0.0644311	1.20596
Snrnp70	U1 small nuclear ribonucleoprotein 70 kDa OS=Mus musculus OX=10090 GN=Snrnp70 PE=1 SV=2	10.46	52049.2	412.997	Q62376	8	21.21	RU17_MOUSE	124.791	143.93	125.5	135.913	134.932	130.923	115.522	118.72	132.803	113.621	146.653	155.305	126.929	148.003	136.709	156.092	133.209	142.256	139.126	161.513	127.665	144.58	0.179545	1.18971	0.0646089	1.20318
Rps6	40S ribosomal protein S6 OS=Mus musculus OX=10090 GN=Rps6 PE=1 SV=1	11.5	28851.8	3740.4	P62754	4	19.68	RS6_MOUSE	334.442	306.767	286.172	314.26	302.257	286.836	299.284	304.821	344.854	329.174	377.362	394.981	327.893	372.972	318.95	339.8	330.553	346.576	310.998	324.959	310.887	344.504	0.14652	1.19218	0.0642417	1.20115
Lancl1	Glutathione S-transferase LANCL1 OS=Mus musculus OX=10090 GN=Lancl1 PE=1 SV=1	7.64	46082.6	1661.64	O89112	12	43.11	LANC1_MOUSE	480.886	410.678	432.71	445.683	465.835	433.881	435.734	435.62	448.004	450.45	500.737	493.674	477.091	473.851	473.2	453.223	457.685	458.731	498.127	506.065	443.948	479.238	0.110518	1.19521	0.0637957	1.20031
Sntb1	Beta-1-syntrophin OS=Mus musculus OX=10090 GN=Sntb1 PE=1 SV=4	8.36	58480.5	383.107	Q99L88	2	5.21	SNTB1_MOUSE	81.322	100.559	86.9524	81.2048	81.1532	94.2969	90.9396	92.2418	67.7754	100.443	74.1246	85.1448	93.4879	94.647	122.697	144.55	139.14	140.129	104.095	131.696	87.6887	112.971	0.33912	1.14838	0.0710588	1.19741
Hdlbp	Vigilin OS=Mus musculus OX=10090 GN=Hdlbp PE=1 SV=1	6.45	142313	244.713	Q8VDJ3	7	8.6	VIGLN_MOUSE	366.777	344.558	314.812	280.395	332.967	312.216	273.682	260.895	259.805	256.103	380.177	388.348	377.323	299.576	361.01	330.423	316.235	332.437	384.07	313.032	300.221	348.263	0.21912	1.17581	0.0667096	1.19605
Calb1	Calbindin OS=Mus musculus OX=10090 GN=Calb1 PE=1 SV=2	4.52	30222.2	4481.09	P12658	15	73.18	CALB1_MOUSE	711.507	741.136	693.682	732.152	694.239	673.925	700.541	696.437	666.455	637.266	699.733	726.606	693.785	676.561	1021.76	1031.74	740.502	767.423	804.395	776.11	694.734	793.862	0.178145	1.17261	0.067204	1.18606
Cacybp	Calcyclin-binding protein OS=Mus musculus OX=10090 GN=Cacybp PE=1 SV=1	8.14	26624.3	1535.28	Q9CXW3	10	65.94	CYBP_MOUSE	140.083	150.943	193.279	191.418	197.933	202.047	147.555	143.964	206.093	193.03	223.439	204.231	197.385	190.685	205.783	195.146	213.084	208.799	174.698	197.562	176.634	201.081	0.200219	1.16772	0.0679636	1.18476
C1qc	Complement C1q subcomponent subunit C OS=Mus musculus OX=10090 GN=C1qc PE=1 SV=2	8.58	26390.8	470.733	Q02105	4	21.14	C1QC_MOUSE	85.4525	73.3095	86.9771	67.1218	101.414	76.1371	104.737	71.828	84.5982	75.34	88.7558	97.0423	114.544	128.614	113.194	66.4675	120.869	122.298	118.833	105.849	82.6915	107.647	0.371252	1.12463	0.0750536	1.18432
Rpl32	60S ribosomal protein L32 OS=Mus musculus OX=10090 GN=Rpl32 PE=1 SV=2	11.88	15973.9	4354.53	P62911	6	48.89	RL32_MOUSE	124.276	130.191	133.95	122.346	130.287	121.929	130.357	130.617	167.027	156.399	179.378	191.221	152.174	160.207	139.599	114.841	160.057	152.404	156.352	153.892	134.738	156.012	0.207034	1.16378	0.0685831	1.18206
Arf1	ADP-ribosylation factor 1 OS=Mus musculus OX=10090 GN=Arf1 PE=1 SV=2	6.41	20753.8	6737.64	P84078	12	85.64	ARF1_MOUSE	383.378	346.456	382.12	377.714	403.528	358.449	461.238	416.191	420.061	406.885	321.227	316.498	400.222	377.678	402.451	411.588	310.553	320.76	336.561	309.591	395.602	350.713	-0.178385	1.1684	0.0678571	1.18194
Kif5b	Kinesin-1 heavy chain OS=Mus musculus OX=10090 GN=Kif5b PE=1 SV=3	6.04	110293	699.835	Q61768	15	22.43	KINH_MOUSE	167.533	153.868	164.037	140.328	153.687	164.042	137.226	140.577	143.285	153.739	121.507	124.898	135.279	130.333	148.646	152.439	158.121	132.981	115.422	127.891	151.832	134.752	-0.175619	1.16772	0.0679636	1.18086
Tprg1l	Tumor protein p63-regulated gene 1-like protein OS=Mus musculus OX=10090 GN=Tprg1l PE=1 SV=1	7.22	30042.4	602.006	Q9DBS2	4	18.8	TPRGL_MOUSE	47.774	69.9898	83.6048	77.853	86.4504	107.059	84.6275	88.0921	76.5494	77.64	65.4328	75.6912	42.1135	61.9611	52.7412	53.9043	73.4448	75.2608	64.7873	59.7282	79.964	62.5065	-0.350544	1.12463	0.0750536	1.17799
Camk2a	Calcium/calmodulin-dependent protein kinase type II subunit alpha OS=Mus musculus OX=10090 GN=Camk2a PE=1 SV=2	6.66	54685.1	10194.5	P11798	20	46.03	KCC2A_MOUSE	1839.49	1765.04	2538.29	2415.32	2460.04	2375.79	2702.37	2775.51	1647.93	1525.13	2552.02	2421.87	2341.12	2369	3320.18	3126.13	4165.63	4027.32	2059.54	2013.7	2204.49	2839.65	0.349669	1.12463	0.0750536	1.17773
Pgm1	Phosphoglucomutase-1 OS=Mus musculus OX=10090 GN=Pgm1 PE=1 SV=4	6.15	61703.4	2955.42	Q9D0F9	26	64.77	PGM1_MOUSE	605.543	658.032	714.73	680.926	614.198	638.032	720.064	799.73	768.788	682.37	681.519	596.81	659.519	611.775	627.971	627.307	585.163	614.139	601.013	559.232	688.241	616.445	-0.155584	1.16685	0.0681012	1.17717
Ak5	Adenylate kinase isoenzyme 5 OS=Mus musculus OX=10090 GN=Ak5 PE=1 SV=2	4.98	63893.2	1276.3	Q920P5	15	33.45	KAD5_MOUSE	1241.15	1067.03	1447.3	1260.72	1583.62	1445.75	1251.4	1202.92	1510.74	1335.19	1194.46	1139.29	1911.97	1893.56	2581.95	2502.68	1354.32	1442.71	1591.82	1626.09	1334.58	1723.88	0.32607	1.129	0.0743014	1.17515
Map4	Microtubule-associated protein 4 OS=Mus musculus OX=10090 GN=Map4 PE=1 SV=3	4.71	118000	1009.34	P27546	24	34.22	MAP4_MOUSE	1421.29	1389.27	983.883	1153.48	1120.92	1502.4	1063.57	1412.93	1072.27	1195.88	1043.56	1578.49	1185.06	1681.63	1762.85	1823.02	1586.34	1615.3	1619.69	1730.53	1231.59	1562.65	0.338118	1.12339	0.0752675	1.17317
Tubb3	Tubulin beta-3 chain OS=Mus musculus OX=10090 GN=Tubb3 PE=1 SV=1	4.63	50875	31129.7	Q9ERD7	22	70.67	TBB3_MOUSE	4967.88	5204.59	4921.5	5325.24	5095.57	4969.56	5426.91	5282.85	5489.67	5373.43	6048.64	6004.3	5496.14	5289.73	5954.47	5233.61	5699.14	5807.44	5335.11	5404.98	5205.72	5627.36	0.111372	1.16772	0.0679636	1.17302
Dclk2	Serine/threonine-protein kinase DCLK2 OS=Mus musculus OX=10090 GN=Dclk2 PE=1 SV=1	8.44	84005.5	447.863	Q6PGN3	8	13.76	DCLK2_MOUSE	168.033	175.717	184.526	175.211	186.573	184.627	176.051	172.992	180.668	191.907	184.858	172.808	207.288	219.235	183.938	200.116	200.546	198.813	185.953	211.088	179.63	196.464	0.126818	1.16551	0.0683106	1.17239
Mtpn	Myotrophin OS=Mus musculus OX=10090 GN=Mtpn PE=1 SV=2	5.14	13031.9	5018.52	P62774	6	72.88	MTPN_MOUSE	258.872	241.663	167.772	170.698	210.075	221.854	219.988	224.052	186.237	175.338	102.2	94.7873	205.862	199.362	145.099	136.117	196.801	204.097	201.086	197.281	207.655	168.269	-0.342506	1.11701	0.0763824	1.16834
Hexb	Beta-hexosaminidase subunit beta OS=Mus musculus OX=10090 GN=Hexb PE=1 SV=2	8.13	61515	237.315	P20060	6	13.81	HEXB_MOUSE	161.867	133.388	161.867	204.264	143.213	93.5585	138.377	156.138	192.79	189.537	198.252	238.155	206.74	189.916	150.282	190.028	189.999	198.738	193.48	194.092	157.5	194.968	0.331336	1.11987	0.0758798	1.16786
Dbnl	Drebrin-like protein OS=Mus musculus OX=10090 GN=Dbnl PE=1 SV=2	4.69	48984.8	3018.88	Q62418	17	44.5	DBNL_MOUSE	480.365	390.789	458.833	368.188	399.097	356.385	428.345	376.121	364.906	398.739	419.574	402.226	643.751	476.572	514.571	404.83	507.03	432.134	524.176	561.954	402.177	488.682	0.271882	1.13431	0.073399	1.16644
Hsd17b10	3-hydroxyacyl-CoA dehydrogenase type-2 OS=Mus musculus OX=10090 GN=Hsd17b10 PE=1 SV=4	8.77	27532.7	589.123	O08756	4	19.16	HCD2_MOUSE	34.4953	48.4685	51.2785	48.0561	39.1633	44.0573	48.7075	46.8985	34.5492	36.0696	39.4048	38.6978	37.1993	39.4955	39.366	39.5277	36.277	36.4772	26.389	27.4107	43.1744	36.0245	-0.260041	1.12893	0.0743132	1.1585
Rpl36a	60S ribosomal protein L36a OS=Mus musculus OX=10090 GN=Rpl36a PE=1 SV=2	11.28	12726	3005.52	P83882	3	30.19	RL36A_MOUSE	47.6269	56.1623	51.2449	54.0965	37.9761	49.6509	48.1575	47.5737	50.8692	71.9473	68.9366	66.9272	58.4015	59.9913	55.7881	59.8503	57.8449	55.4736	60.4215	61.1877	51.5305	60.4823	0.244934	1.12339	0.0752675	1.14978
Epm2aip1	EPM2A-interacting protein 1 OS=Mus musculus OX=10090 GN=Epm2aip1 PE=1 SV=1	5.52	70609.6	400.751	Q8VEH5	12	33.5	EPMIP_MOUSE	160.96	158.3	161.846	141.541	139.516	169.586	177.573	182.574	174.742	221.461	216.359	204.465	183.044	182.684	169.638	202.105	214.087	197.047	206.462	179.461	168.81	195.535	0.219384	1.1284	0.0744041	1.14953
Coro7	Coronin-7 OS=Mus musculus OX=10090 GN=Coro7 PE=1 SV=2	5.39	101668	393.101	Q9D2V7	16	29.72	CORO7_MOUSE	308.913	295.645	335.908	288.879	316.751	287.421	329.812	291.539	291.505	330.974	338.711	321.996	344.968	334.859	339.396	348.959	315.65	318.571	348.343	366.277	307.735	337.773	0.135484	1.13544	0.0732077	1.1435
Rph3a	Rabphilin-3A OS=Mus musculus OX=10090 GN=Rph3a PE=1 SV=2	8.24	76344.7	243.494	P47708	5	12.78	RP3A_MOUSE	118.938	95.217	121.641	132.202	158.971	151.882	129.398	154.475	134.417	159.539	94.6459	128.158	104.537	113.767	99.835	127.764	112.924	115.684	110.271	114.636	135.668	112.222	-0.263303	1.11194	0.0772795	1.14269
Rab3a	Ras-related protein Rab-3A OS=Mus musculus OX=10090 GN=Rab3a PE=1 SV=1	4.66	25198	12514	P63011	8	41.82	RAB3A_MOUSE	559.72	492.886	605.7	584.759	631.223	610.312	588.529	581.707	554.969	547.528	535.724	497.751	588.302	465.372	526.564	467.392	603.739	525.55	430.122	434.849	575.733	507.537	-0.187673	1.12709	0.0746301	1.1426
Mdp1	Magnesium-dependent phosphatase 1 OS=Mus musculus OX=10090 GN=Mdp1 PE=1 SV=1	6.37	18639.3	577.234	Q9D967	3	31.1	MGDP1_MOUSE	20.7292	25.3385	19.3935	22.8863	22.4316	20.9606	20.9736	18.8755	18.4621	21.4922	18.2011	23.2885	25.6795	27.2739	30.1342	28.3704	24.3164	21.1044	26.2842	25.7836	21.1543	25.0436	0.235797	1.11599	0.0765619	1.14063
Marcks	Myristoylated alanine-rich C-kinase substrate OS=Mus musculus OX=10090 GN=Marcks PE=1 SV=2	4.13	29718.4	1553.5	P26645	7	44.01	MARCS_MOUSE	117.346	123.405	134.961	115.663	139.341	127.712	136.429	118.648	115.149	111.417	113.285	110.197	108.261	114.126	126.023	93.4167	111.52	102.772	109.321	100.796	124.007	108.972	-0.186509	1.12463	0.0750536	1.13999
Rack1	Receptor of activated protein C kinase 1 OS=Mus musculus OX=10090 GN=Rack1 PE=1 SV=3	7.57	35533	5330.66	P68040	15	69.72	RACK1_MOUSE	557.397	507.094	493.932	484.608	479.332	418.9	483.735	430.997	514.893	493.269	602.287	632.541	630.841	574.827	481.11	491.442	496.12	475.399	547.598	556.66	486.416	548.883	0.170688	1.12487	0.0750123	1.13774
Ube2m	NEDD8-conjugating enzyme Ubc12 OS=Mus musculus OX=10090 GN=Ube2m PE=1 SV=1	7.71	21185.1	3363.49	P61082	7	42.08	UBC12_MOUSE	189.993	199.956	208.712	206.67	196.486	222.945	210.446	196.481	184.145	178.513	189.499	189.383	187.12	186.317	203.284	187.765	169.975	175.466	169.335	172.053	199.435	183.02	-0.12334	1.12339	0.0752675	1.13014
Kcnab2	Voltage-gated potassium channel subunit beta-2 OS=Mus musculus OX=10090 GN=Kcnab2 PE=1 SV=1	9.31	41306.5	671.192	P62482	8	32.7	KCAB2_MOUSE	117.813	104.583	117.866	113.288	112.81	101.793	118.273	113.826	120.192	124.024	140.78	125.167	149.958	142.581	116.605	107.184	108.248	118.243	142.378	151.743	114.447	130.289	0.178006	1.11469	0.0767912	1.12881
Rad23b	UV excision repair protein RAD23 homolog B OS=Mus musculus OX=10090 GN=Rad23b PE=1 SV=2	4.56	43569.7	1860.61	P54728	10	26.92	RD23B_MOUSE	375.459	330.74	309.194	341.618	329.641	359.707	315.445	318.306	289.576	300.657	179.976	175.384	333.688	334.551	271.837	300.648	273.49	293.124	290.827	327.047	327.035	278.057	-0.263031	1.09686	0.0800097	1.12795
Cpe	Carboxypeptidase E OS=Mus musculus OX=10090 GN=Cpe PE=1 SV=2	4.89	53655.1	637.137	Q00493	10	31.72	CBPE_MOUSE	174.075	194.553	177.093	184.152	198.671	187.412	175.176	203.114	215.682	200.505	180.528	187.183	168.937	173.885	166.065	172.358	183.566	166.124	174.841	170.167	191.043	174.366	-0.12955	1.11141	0.0773732	1.11893
Ptpn11	Tyrosine-protein phosphatase non-receptor type 11 OS=Mus musculus OX=10090 GN=Ptpn11 PE=1 SV=3	6.93	68605.2	607.997	P35235	16	32.88	PTN11_MOUSE	208.857	236.584	208.404	204.28	218.542	229.377	234.875	218.819	224.256	210.131	184.448	199.991	204.671	201.882	210.255	205.86	192.12	202.577	206.438	218.852	219.412	202.709	-0.113859	1.11009	0.077608	1.11592
Pgm2l1	Glucose 1_6-bisphosphate synthase OS=Mus musculus OX=10090 GN=Pgm2l1 PE=1 SV=1	6.09	71192	2923.94	Q8CAA7	30	57.81	PGM2L_MOUSE	826.111	801.268	702.543	787.494	752.415	802.664	866.884	851.877	850.93	904.397	880	976.366	906.835	902.381	806.402	796.709	858.614	920.322	1016.42	913.876	814.658	897.792	0.139934	1.09941	0.0795408	1.10828
Eif3b	Eukaryotic translation initiation factor 3 subunit B OS=Mus musculus OX=10090 GN=Eif3b PE=1 SV=1	4.72	91769.5	525.408	Q8JZQ9	10	16.19	EIF3B_MOUSE	231.616	258.539	227.726	221.48	236.478	238.898	237.979	242.298	267.118	225.928	303.914	297.088	252.223	281.143	285.056	244.387	240.759	229.695	259.091	274.261	238.806	266.762	0.156164	1.09686	0.0800097	1.10792
Cryz	Quinone oxidoreductase OS=Mus musculus OX=10090 GN=Cryz PE=1 SV=1	8.11	35553.8	493.738	P47199	11	53.17	QOR_MOUSE	113.146	119.537	109.279	102.044	118.371	109.623	123.096	113.96	114.207	109.85	109.578	94.9082	102.471	91.7166	120.656	104.624	106.544	104.307	94.4519	97.7571	113.311	102.701	-0.144385	1.0943	0.0804828	1.10378
Vbp1	Prefoldin subunit 3 OS=Mus musculus OX=10090 GN=Vbp1 PE=1 SV=2	5.94	22606.8	1935.76	P61759	6	46.43	PFD3_MOUSE	95.4581	96.7831	96.5857	99.8712	100.25	98.5543	97.0757	102.583	102.993	97.7635	99.4223	105.37	110.14	121.588	109.58	116.991	106.953	100.854	95.4744	109.653	98.7918	107.603	0.120193	1.09649	0.080077	1.10306
Them4	Acyl-coenzyme A thioesterase THEM4 OS=Mus musculus OX=10090 GN=Them4 PE=1 SV=1	10.23	26259.4	373.129	Q3UUI3	3	14.35	THEM4_MOUSE	61.0495	64.352	59.4958	59.2152	57.629	56.5205	69.4447	77.2965	50.7993	40.8638	50.815	48.9401	51.2842	49.8267	62.103	51.7063	40.1508	47.6717	53.2389	40.9663	59.6666	49.6703	-0.256	1.07045	0.0850252	1.10064
Ctbp1	C-terminal-binding protein 1 OS=Mus musculus OX=10090 GN=Ctbp1 PE=1 SV=2	6.33	48200.8	827.096	O88712	11	39.46	CTBP1_MOUSE	343.343	303.226	378.735	378.512	333.752	360.937	326.763	353.42	305.717	335.465	328.873	317.703	285.588	265.06	287.112	330.342	296.744	328.911	303.434	331.074	341.987	307.484	-0.15336	1.0864	0.0819592	1.09717
Prune1	Exopolyphosphatase PRUNE1 OS=Mus musculus OX=10090 GN=Prune1 PE=1 SV=1	4.78	50923.9	446.235	Q8BIW1	8	24.89	PRUN1_MOUSE	79.4841	86.3333	74.3462	89.4122	89.7699	97.3099	94.092	94.2579	91.5758	87.7986	101.162	108.093	92.3628	96.814	103.604	93.6122	88.2694	91.7775	102.669	98.2832	88.438	97.6647	0.144797	1.08263	0.0826741	1.09227
Hspa9	Stress-70 protein_ mitochondrial OS=Mus musculus OX=10090 GN=Hspa9 PE=1 SV=3	5.72	73746.5	2255.27	P38647	22	45.36	GRP75_MOUSE	664.589	728.911	641.99	639.014	567.072	525.804	723.063	671.261	338.117	369.738	510.015	489.61	437.389	434.238	514.035	500.496	486.397	482.48	445.665	403.527	586.956	470.385	-0.280366	1.04936	0.0892571	1.08617
Hadh	Hydroxyacyl-coenzyme A dehydrogenase_ mitochondrial OS=Mus musculus OX=10090 GN=Hadh PE=1 SV=2	9.08	34635	691.654	Q61425	5	26.75	HCDH_MOUSE	96.9447	89.4258	106.489	102.477	81.9902	74.9645	88.15	88.6861	69.5316	52.8437	72.9423	81.1336	41.426	65.5158	61.5942	83.3959	56.2348	67.648	73.1193	66.6374	85.1503	66.9647	-0.344915	1.02792	0.0937735	1.08424
Mapk1	Mitogen-activated protein kinase 1 OS=Mus musculus OX=10090 GN=Mapk1 PE=1 SV=3	6.57	41674.9	8954.39	P63085	22	76.82	MK01_MOUSE	1230.45	1190.14	1134.47	1108.62	1036.94	1094.69	1142.32	1066.73	1170.49	1154.92	1192.02	1136.48	1267.56	1238.22	1199.48	1253.72	1142.06	1181.01	1300.33	1219.28	1132.98	1213.02	0.0989461	1.077	0.0837524	1.08154
Hsph1	Heat shock protein 105 kDa OS=Mus musculus OX=10090 GN=Hsph1 PE=1 SV=2	5.24	97377	4425.82	Q61699	43	69.23	HS105_MOUSE	2131.37	2111	2260.15	2127.89	2413.89	2371.53	2380.69	2328.01	2243.72	2356.4	2395.4	2137.36	2100.68	1893.07	1872.45	1957.02	2211.91	2121.57	1949.75	2183.62	2272.47	2082.28	-0.128398	1.07333	0.0844644	1.08098
Mgll	Monoglyceride lipase OS=Mus musculus OX=10090 GN=Mgll PE=1 SV=1	6.76	33729.7	548.787	O35678	6	28.38	MGLL_MOUSE	224.195	237.136	463.116	546.405	579.683	676.202	196.211	162.05	355.01	323.775	90.3536	94.2113	980.978	1088.69	4751.26	2331.66	390.888	425.196	818.881	519.182	376.378	1149.13	0.852845	0.659707	0.218924	1.07822
Akt3	RAC-gamma serine/threonine-protein kinase OS=Mus musculus OX=10090 GN=Akt3 PE=1 SV=1	5.65	56113.7	480.692	Q9WUA6	6	15.87	AKT3_MOUSE	78.7108	78.3416	76.0549	73.0466	89.6773	91.1692	77.4011	89.7867	79.8146	88.8465	93.4589	86.2779	85.7021	103.865	78.8142	93.9483	101.975	91.8824	95.2615	93.2753	82.2849	92.446	0.168062	1.06373	0.0863514	1.07693
Prpsap1	Phosphoribosyl pyrophosphate synthase-associated protein 1 OS=Mus musculus OX=10090 GN=Prpsap1 PE=1 SV=1	6.84	39717	252.93	Q9D0M1	2	8.43	KPRA_MOUSE	34.1559	45.4461	44.0604	28.1435	47.7895	NA	36.466	40.2882	56.7826	47.9734	NA	49.2728	45.9214	57.4085	56.1791	62.1727	49.3611	48.6883	48.9434	54.4169	42.3451	52.4849	0.315698	1.02792	0.0937735	1.07531
Syn3	Synapsin-3 OS=Mus musculus OX=10090 GN=Syn3 PE=1 SV=2	9.82	63542.8	483.542	Q8JZP2	4	6.04	SYN3_MOUSE	31.9745	47.0121	60.834	77.6204	77.7056	66.3515	78.5654	81.6681	73.6284	71.2214	50.3579	51.6803	62.1418	51.0186	45.0122	26.6091	52.2679	33.157	57.4041	59.6384	66.6581	48.9287	-0.439236	0.973288	0.106344	1.06781
H4c16	Histone H4 OS=Mus musculus OX=10090 GN=H4c16 PE=1 SV=2	11.89	11367.4	847.386	P62806	2	17.48	H4_MOUSE	28.125	53.1631	18.6216	18.3336	NA	15.9691	NA	18.0934	NA	16.0375	28.7914	28.3887	NA	21.7029	41.0684	37.8718	22.6406	24.3613	36.7372	34.6046	24.049	30.6852	0.500529	0.9427	0.114104	1.06734
Septin11	Septin-11 OS=Mus musculus OX=10090 GN=Septin11 PE=1 SV=4	6.26	50036.9	2354.05	Q8C1B7	16	50.35	SEP11_MOUSE	397.739	429.403	446.316	443.824	508.779	447.697	470.828	451.818	345.979	358.269	449.993	441.015	386.389	380.672	336.4	338.581	376.713	382.228	349.582	379.554	430.065	382.113	-0.167759	1.05228	0.0886575	1.06557
Rpl27a	60S ribosomal protein L27a OS=Mus musculus OX=10090 GN=Rpl27a PE=1 SV=5	11.71	16719.5	3103.75	P14115	5	34.46	RL27A_MOUSE	256.398	242.225	239.892	262.974	242.007	231.683	251.417	264.8	296.978	263.658	280.122	318.593	267.205	279.836	250.48	272.165	267.207	285.376	285.895	289.049	255.203	279.593	0.132385	1.0483	0.089474	1.05663
Anp32e	Acidic leucine-rich nuclear phosphoprotein 32 family member E OS=Mus musculus OX=10090 GN=Anp32e PE=1 SV=2	3.55	29850.6	2322.76	P97822	5	30.38	AN32E_MOUSE	91.4669	81.4259	83.2955	70.0205	52.8567	62.6457	76.3951	64.7827	77.3013	73.4095	76.8414	74.9662	96.2952	89.17	100.237	99.1155	80.7899	66.076	85.2319	95.7179	73.36	86.4441	0.240548	1.02887	0.0935682	1.05662
Fah	Fumarylacetoacetase OS=Mus musculus OX=10090 GN=Fah PE=1 SV=2	6.79	46518.1	806.894	P35505	13	39.14	FAAA_MOUSE	89.1535	91.0141	87.856	97.1804	82.2667	89.2904	91.4891	88.4027	96.27	91.6502	98.7884	100.419	86.557	88.3581	112.674	110.473	98.8526	93.035	95.1597	103.556	90.4573	98.7873	0.123685	1.0483	0.089474	1.05557
Rpl23	60S ribosomal protein L23 OS=Mus musculus OX=10090 GN=Rpl23 PE=1 SV=1	11.19	14979.5	5297.62	P62830	5	50.71	RL23_MOUSE	211.702	190.741	194.568	186.882	169.134	178.955	189.962	179.181	192.869	190.316	209.996	201.195	211.802	184.55	210.685	223.961	194.593	196.26	199.909	214.155	188.431	204.711	0.119829	1.0483	0.089474	1.05513
Pcca	Propionyl-CoA carboxylase alpha chain_ mitochondrial OS=Mus musculus OX=10090 GN=Pcca PE=1 SV=2	6.88	80549.2	285.65	Q91ZA3	4	6.77	PCCA_MOUSE	103.305	93.7596	109.121	102.132	77.7922	84.6306	96.5301	94.5279	70.9794	64.9382	65.7373	83.1457	65.7226	73.4628	66.0508	87.632	67.841	75.6484	84.5157	NA	89.7716	74.4174	-0.250554	1.02435	0.0945477	1.05455
Hnrnpdl	Heterogeneous nuclear ribonucleoprotein D-like OS=Mus musculus OX=10090 GN=Hnrnpdl PE=1 SV=1	7.17	33729.9	1503	Q9Z130	6	25.91	HNRDL_MOUSE	80.3971	80.862	69.7296	81.9346	59.4685	64.7836	72.3227	63.3974	51.9452	57.1215	95.6796	96.3063	64.6265	74.4418	67.3176	63.0397	82.4587	87.4424	84.3628	85.1923	68.1962	80.0868	0.232416	1.02792	0.0937735	1.05387
Rpl5	60S ribosomal protein L5 OS=Mus musculus OX=10090 GN=Rpl5 PE=1 SV=3	10.25	34628.8	3658.8	P47962	13	44.11	RL5_MOUSE	349.588	363.426	323.137	360.467	339.809	382.566	316.045	316.947	401.31	367.336	451.702	434.907	413.61	389.871	316.297	357.666	417.44	384.108	441.274	367.373	352.063	397.425	0.171328	1.03793	0.0916359	1.05198
Ddx1	ATP-dependent RNA helicase DDX1 OS=Mus musculus OX=10090 GN=Ddx1 PE=1 SV=1	6.84	83526.8	1241.05	Q91VR5	28	50.41	DDX1_MOUSE	389.808	441.242	385.946	426.534	385.255	456.487	434.927	435.173	455.607	462.75	533.497	531.911	436.057	425.748	456.048	451.162	439.71	466.942	481.004	484.876	427.373	470.696	0.138531	1.04268	0.0906405	1.05184
Nif3l1	NIF3-like protein 1 OS=Mus musculus OX=10090 GN=Nif3l1 PE=1 SV=4	6.32	42202.2	393.955	Q9EQ80	2	9.84	NIF3L_MOUSE	82.69	59.9679	66.8012	67.0099	78.2412	85.6361	68.9861	75.4414	69.2708	85.0887	64.2335	61.9416	69.8595	52.1095	60.914	55.7395	63.8806	74.5155	61.5529	64.9975	73.9133	62.9744	-0.228434	1.02649	0.0940828	1.0516
Cnbp	CCHC-type zinc finger nucleic acid binding protein OS=Mus musculus OX=10090 GN=Cnbp PE=1 SV=2	7.4	20846.4	900.732	P53996	4	28.09	CNBP_MOUSE	40.0754	38.6037	33.6242	27.2679	41.0463	38.5152	35.7364	27.9459	36.0167	32.8108	31.9435	30.2926	57.3805	51.7816	42.7102	35.3353	41.9007	44.8589	46.8485	43.6339	35.1643	42.6686	0.265529	1.01422	0.0967795	1.0484
Tpp2	Tripeptidyl-peptidase 2 OS=Mus musculus OX=10090 GN=Tpp2 PE=1 SV=3	6.14	141419	721.598	Q64514	29	31.54	TPP2_MOUSE	477.434	590.797	514.634	491.312	515.243	625.609	550.903	566.688	639.1	585.476	726.071	639.475	586.853	598.951	577.177	609.227	608.403	593.976	637.484	636.868	555.72	621.449	0.164858	1.03495	0.0922681	1.048
Eif2s3x	Eukaryotic translation initiation factor 2 subunit 3_ X-linked OS=Mus musculus OX=10090 GN=Eif2s3x PE=1 SV=2	8.43	51635.8	393.681	Q9Z0N1	2	5.3	IF2G_MOUSE	118.163	122.001	114.074	111.376	104.067	124.434	95.4906	108.88	121.971	128.901	130.386	143.934	152.068	160.977	131.161	137.742	118.484	106.789	194.236	116.127	114.936	139.19	0.26111	1.01422	0.0967795	1.04729
Nckipsd	NCK-interacting protein with SH3 domain OS=Mus musculus OX=10090 GN=Nckipsd PE=1 SV=2	5.65	79256.9	529.923	Q9ESJ4	10	15.97	SPN90_MOUSE	158.845	164.193	169.29	175.815	177.646	188.662	172.645	167.307	177.082	179.014	193.136	196.71	207.618	198.228	175.157	145.851	218.016	186.763	206.464	205.967	173.05	193.391	0.153769	1.03555	0.0921404	1.0469
Wasf3	Actin-binding protein WASF3 OS=Mus musculus OX=10090 GN=Wasf3 PE=1 SV=1	5.94	55317.8	280.962	Q8VHI6	6	12.18	WASF3_MOUSE	36.4244	49.4899	47.4095	53.0486	60.9553	63.144	58.403	39.3403	51.9975	55.9834	49.6689	46.4212	37.851	31.0179	49.2031	21.2974	46.8951	33.8386	43.584	25.8064	51.6196	38.5584	-0.45268	0.9427	0.114104	1.04576
Septin5	Septin-5 OS=Mus musculus OX=10090 GN=Septin5 PE=1 SV=2	6.24	43204.3	3553.51	Q9Z2Q6	14	54.2	SEPT5_MOUSE	597.967	543.221	668.169	659.923	745.855	779.248	711.737	699.106	566.57	534.422	652.117	670.29	518.128	491.029	407.996	448.519	598.13	615.808	639.296	588.886	650.622	563.02	-0.215202	1.02253	0.0949448	1.04493
Rps15	40S ribosomal protein S15 OS=Mus musculus OX=10090 GN=Rps15 PE=1 SV=2	11.02	17040.2	1517.52	P62843	4	56.55	RS15_MOUSE	71.1269	45.3403	70.0468	45.1379	62.9904	63.731	56.6647	54.7695	65.4932	65.1004	79.0382	82.8034	66.784	72.408	63.2302	77.2324	60.8145	68.4631	76.5511	74.7025	60.0401	72.2027	0.276423	1.00684	0.0984381	1.04409
Atl1	Atlastin-1 OS=Mus musculus OX=10090 GN=Atl1 PE=1 SV=1	6.08	63776.7	306.403	Q8BH66	3	5.56	ATLA1_MOUSE	60.5375	49.5578	64.579	66.9565	60.4627	64.5899	66.6864	64.4596	NA	54.0011	76.4728	74.4412	68.9376	94.0395	60.4716	NA	61.7362	67.3135	84.9517	67.7606	61.3145	72.9027	0.238262	1.01548	0.0964984	1.04306
Prpf19	Pre-mRNA-processing factor 19 OS=Mus musculus OX=10090 GN=Prpf19 PE=1 SV=1	6.18	55695.2	426.837	Q99KP6	9	26.19	PRP19_MOUSE	125.707	102.585	127.025	116.877	111.035	92.9359	112.632	94.0475	119.946	90.019	149.984	155.973	123.088	106.716	134.888	108.714	127.974	129.368	118.478	128.94	109.281	128.412	0.233446	1.01422	0.0967795	1.04074
Sgtb	Small glutamine-rich tetratricopeptide repeat-containing protein beta OS=Mus musculus OX=10090 GN=Sgtb PE=1 SV=1	4.61	33714.7	1096.65	Q8VD33	5	23.68	SGTB_MOUSE	101.013	85.5411	108.106	96.6112	104.367	96.3562	99.6378	94.8132	90.7316	93.1869	116.763	100.11	118.75	101.992	112.86	97.6877	110.744	114.735	107.68	99.5934	97.0364	108.092	0.15529	1.02887	0.0935682	1.04052
Ube2t	Ubiquitin-conjugating enzyme E2 T OS=Mus musculus OX=10090 GN=Ube2t PE=1 SV=1	8.19	23089.5	1189.61	Q9CQ37	2	10.78	UBE2T_MOUSE	96.4669	130.897	144.067	153.83	132.06	153.279	151.046	153.464	121.057	143.579	145.882	133.751	183.762	184.362	131.898	146.275	175.438	190.753	157.123	168.593	137.975	161.784	0.230856	1.01422	0.0967795	1.04016
Ruvbl1	RuvB-like 1 OS=Mus musculus OX=10090 GN=Ruvbl1 PE=1 SV=1	6.02	50556.2	399.394	P60122	10	32.68	RUVB1_MOUSE	99.7765	91.8234	90.9961	93.6263	95.7838	79.6831	101.776	87.5834	102.887	94.4992	117.28	110.166	100.16	102.327	101.456	99.4369	107.04	95.4167	103.182	98.8277	93.8434	103.529	0.143018	1.02887	0.0935682	1.03876
Rps17	40S ribosomal protein S17 OS=Mus musculus OX=10090 GN=Rps17 PE=1 SV=2	10.45	15581.1	3916.74	P63276	5	49.63	RS17_MOUSE	83.6809	92.9171	81.213	89.6773	78.2249	80.7863	81.4639	101.601	105.825	105.706	114.505	126.205	103.908	101.578	100.59	102.393	92.0802	93.33	88.5828	97.4917	90.1095	102.066	0.181515	1.0221	0.0950386	1.03809
Hprt1	Hypoxanthine-guanine phosphoribosyltransferase OS=Mus musculus OX=10090 GN=Hprt1 PE=1 SV=3	6.26	24798.5	4909.46	P00493	11	69.72	HPRT_MOUSE	362.947	406.889	315.751	381.84	325.89	384.6	338.817	344.047	383.67	391.965	441.013	380.725	434.488	423.243	420.797	432.266	380.733	378.204	379.518	370.041	363.641	404.103	0.153762	1.02649	0.0940828	1.03794
Mlf2	Myeloid leukemia factor 2 OS=Mus musculus OX=10090 GN=Mlf2 PE=1 SV=1	6.55	28112.4	1343.73	Q99KX1	5	30.36	MLF2_MOUSE	93.4493	98.3048	85.3708	72.1589	94.5236	62.0819	103.538	104.194	102.449	95.323	113.413	110.748	95.6045	101.869	92.2502	91.193	101.917	109.714	139.36	124.764	91.1394	108.083	0.251561	1.00529	0.0987892	1.03629
Srr	Serine racemase OS=Mus musculus OX=10090 GN=Srr PE=1 SV=1	5.63	36758.1	2731.55	Q9QZX7	10	53.98	SRR_MOUSE	290.791	287.523	309.44	303.311	292.42	329.732	297.863	307.865	303.428	329.304	356.43	333.296	330.984	323.096	292.085	322.223	352.431	354.017	306.512	355.49	305.168	332.656	0.122934	1.02887	0.0935682	1.03619
Eci1	Enoyl-CoA delta isomerase 1_ mitochondrial OS=Mus musculus OX=10090 GN=Eci1 PE=1 SV=2	9.33	32535.7	671.203	P42125	2	9.69	ECI1_MOUSE	82.3153	86.8695	74.7059	87.4572	45.6425	54.8696	61.4515	65.484	52.84	50.4168	56.5352	60.1142	45.1226	42.7778	58.3464	72.6661	57.892	56.198	43.6407	40.9754	66.2052	53.4268	-0.295451	0.991252	0.102035	1.03435
Rab6b	Ras-related protein Rab-6B OS=Mus musculus OX=10090 GN=Rab6b PE=1 SV=1	5.22	23575.8	2155.99	P61294	7	49.52	RAB6B_MOUSE	60.0001	52.5683	65.6008	62.8217	60.8999	52.4984	65.6139	66.1764	68.5454	68.8497	60.6617	56.5379	60.5232	50.6736	58.986	54.5132	61.5993	55.0693	48.5378	47.8014	62.3575	55.4903	-0.167765	1.01957	0.0955932	1.03328
Uchl1	Ubiquitin carboxyl-terminal hydrolase isozyme L1 OS=Mus musculus OX=10090 GN=Uchl1 PE=1 SV=1	4.97	25180.5	14449.3	Q9R0P9	10	90.58	UCHL1_MOUSE	2662.43	2795.7	3093.95	2618.67	2553.72	2665.77	2289.35	2614.58	2237.49	3001.55	2449.17	2626.47	3535.84	3205.39	3460.74	3315.11	3099.63	2852.82	3050.69	2864.43	2653.32	3046.03	0.196948	1.01422	0.0967795	1.03316
Psmd13	26S proteasome non-ATPase regulatory subunit 13 OS=Mus musculus OX=10090 GN=Psmd13 PE=1 SV=1	5.36	43151.6	1249.79	Q9WVJ2	19	61.97	PSD13_MOUSE	171.562	157.177	163.613	179.805	177.742	169.661	180.053	178.637	209.601	208.259	207.792	228.125	188.612	209.145	183.616	180.126	202.367	189.69	205.436	185.464	179.611	198.037	0.142928	1.02317	0.0948054	1.0331
Tpp1	Tripeptidyl-peptidase 1 OS=Mus musculus OX=10090 GN=Tpp1 PE=1 SV=2	6.13	61798.5	187.115	O89023	2	4.98	TPP1_MOUSE	186.554	193.898	163.475	183.288	176.858	157.82	162.058	189.159	198.815	189.087	237.941	239.42	223.287	194.679	180.986	235.529	201.767	193.507	187.88	169.106	180.101	206.41	0.19092	1.01507	0.0965886	1.03287
Fam98b	Protein FAM98B OS=Mus musculus OX=10090 GN=Fam98b PE=1 SV=1	8.56	45919.5	692.31	Q80VD1	5	15.62	FA98B_MOUSE	104.16	93.5855	106.4	86.7694	82.373	118.367	86.2006	90.3939	80.7359	104.242	116.542	151.88	100.565	131.742	123.864	121.107	77.7629	125.268	118.891	120.943	95.3227	118.856	0.30981	0.981922	0.104251	1.02964
Impact	Protein IMPACT OS=Mus musculus OX=10090 GN=Impact PE=1 SV=2	4.78	36675.4	1739.58	O55091	13	58.81	IMPCT_MOUSE	133.684	129.836	122.615	133.75	152.475	155.998	150.52	161.146	152.117	140.803	129.999	141.467	121.483	119.288	131.594	128.258	137.895	115.207	134.785	137.395	143.294	129.737	-0.141038	1.01959	0.0955891	1.0293
Sult4a1	Sulfotransferase 4A1 OS=Mus musculus OX=10090 GN=Sult4a1 PE=1 SV=1	5.19	33453.1	1138.67	P63046	11	48.59	ST4A1_MOUSE	202.243	205.612	366.367	355.444	418.596	405.924	187.458	205.847	255.901	273.825	136.606	154.497	634.822	719.581	1026.55	1105.95	316.015	318.753	393.424	382.694	287.722	518.889	0.606009	0.831362	0.147448	1.02879
Rab14	Ras-related protein Rab-14 OS=Mus musculus OX=10090 GN=Rab14 PE=1 SV=3	5.82	24125.1	3125.46	Q91V41	15	86.51	RAB14_MOUSE	229.075	203.982	246.596	208.846	180.589	183.259	207.472	204.835	191.238	186.215	221.509	217.671	235.498	205.299	227.349	213.716	213.378	207.586	270.826	271.39	204.211	228.422	0.161326	1.01422	0.0967795	1.02697
Rps24	40S ribosomal protein S24 OS=Mus musculus OX=10090 GN=Rps24 PE=1 SV=1	11.47	15423.2	2822.32	P62849	3	31.58	RS24_MOUSE	85.7741	81.0576	79.425	74.3903	76.6344	71.0759	78.2514	72.2437	92.8243	86.9261	104.02	96.5217	91.9021	76.0851	91.0496	82.1873	80.1908	81.6973	95.6846	92.0095	79.8603	89.1348	0.156989	1.01422	0.0967795	1.02629
Mpp1	55 kDa erythrocyte membrane protein OS=Mus musculus OX=10090 GN=Mpp1 PE=1 SV=1	6.81	52512.4	423.86	P70290	3	9.87	EM55_MOUSE	83.0562	92.5252	73.3802	76.995	95.1569	87.0579	73.1154	81.0005	77.9038	73.7158	64.2776	80.9855	81.7208	62.777	67.1784	80.236	58.6634	65.2444	69.0226	77.4557	81.3907	70.7561	-0.205422	1.00529	0.0987892	1.02606
Dlg2	Disks large homolog 2 OS=Mus musculus OX=10090 GN=Dlg2 PE=1 SV=2	5.82	95336.6	356.012	Q91XM9	6	10.21	DLG2_MOUSE	278.123	246.329	267.184	247.948	292.916	233.957	275.108	258.291	282.551	245.153	332.978	311.607	290.138	259.284	333.303	307.861	323.199	312.702	237.592	268.989	262.756	297.765	0.175669	1.00716	0.0983651	1.02236
Nutf2	Nuclear transport factor 2 OS=Mus musculus OX=10090 GN=Nutf2 PE=1 SV=1	4.96	14649.6	3137.9	P61971	6	74.8	NTF2_MOUSE	122.882	115.667	124.635	94.1941	127.86	109.918	136.855	134.278	125.345	126.712	105.342	107.708	101.568	97.244	103.709	94.1583	120.358	119.535	116.413	112.754	121.835	107.879	-0.17278	1.00741	0.0983076	1.02212
Braf	Serine/threonine-protein kinase B-raf OS=Mus musculus OX=10090 GN=Braf PE=1 SV=4	7.49	83256	328.499	P28028	5	6.66	BRAF_MOUSE	333.23	268.915	342.434	311.153	319.013	345.075	270.212	317.489	329.912	338.949	294.801	274.864	279.806	246.367	279.348	172.422	248.016	287.71	224.151	328.208	317.638	263.569	-0.283575	0.981922	0.104251	1.02205
Phgdh	D-3-phosphoglycerate dehydrogenase OS=Mus musculus OX=10090 GN=Phgdh PE=1 SV=3	6.13	57384	3932.77	Q61753	20	44.28	SERA_MOUSE	1331.65	1362.68	1337.52	1438.05	1326.88	1351.94	1300.7	1446.01	1370.53	1433.72	1236.96	1335.86	1144.17	1212.95	1242.6	1462.86	1224.28	1269.44	1294.2	1235.45	1369.97	1265.88	-0.115952	1.01422	0.0967795	1.02082
Ppp1cb	Serine/threonine-protein phosphatase PP1-beta catalytic subunit OS=Mus musculus OX=10090 GN=Ppp1cb PE=1 SV=3	5.79	37985.3	8844.97	P62141	14	58.41	PP1B_MOUSE	421.781	402.22	438.711	448.435	429.757	415.547	451.866	491.879	463.025	468.106	452.43	441.499	406.895	376.894	382.376	389.535	430.825	405.751	414.883	416.482	443.133	411.757	-0.105899	1.01422	0.0967795	1.01973
Qdpr	Dihydropteridine reductase OS=Mus musculus OX=10090 GN=Qdpr PE=1 SV=2	7.85	25798.4	14504.8	Q8BVI4	12	67.22	DHPR_MOUSE	892.713	940.616	861.682	928.668	926.718	886.153	1022.3	1029.76	979.537	929.666	845.626	819.447	802.121	780.554	1048.36	1049.25	797.178	869.086	783.831	796.424	939.782	859.187	-0.13578	1.00684	0.0984381	1.01595
Brk1	Protein BRICK1 OS=Mus musculus OX=10090 GN=Brk1 PE=1 SV=1	5.18	8817.96	4245.36	Q91VR8	5	72	BRK1_MOUSE	40.9557	44.3749	30.7957	44.6098	49.1573	48.1449	47.7219	47.8544	41.8797	41.073	35.8613	35.1991	34.9333	36.9971	28.8696	31.8786	44.1808	41.9362	43.9162	41.1979	43.6567	37.497	-0.220537	0.988734	0.102628	1.01303
Rbbp9	Putative hydrolase RBBP9 OS=Mus musculus OX=10090 GN=Rbbp9 PE=1 SV=2	5.58	21082.8	3275.89	O88851	8	67.2	RBBP9_MOUSE	133.228	139.33	127.112	127.401	128.451	125.233	148.436	137.907	156.499	138.392	152.494	149.414	133.122	146.419	150.613	142.861	158.722	144.681	147.641	146.564	136.199	147.253	0.114723	1.00529	0.0987892	1.01182
Ywhah	14-3-3 protein eta OS=Mus musculus OX=10090 GN=Ywhah PE=1 SV=2	4.61	28382.9	23960	P68510	16	68.7	1433F_MOUSE	2614.48	2392.5	2536.88	2467.69	2338.47	2396.53	2422.11	2523.5	2563.83	2482.26	2711.73	2815.79	2842.15	2398.8	2757.44	2494.7	2661.3	2603.8	2667.23	2687.28	2473.83	2664.02	0.105905	1.00529	0.0987892	1.01085
Gap43	Neuromodulin OS=Mus musculus OX=10090 GN=Gap43 PE=1 SV=1	4.43	23746.5	2527.85	P06837	6	49.78	NEUM_MOUSE	108.103	82.7569	90.2615	86.8291	96.61	99.8126	87.1872	80.5265	76.131	69.1665	68.3845	52.9926	93.0217	83.4737	90.9453	74.5111	70.4043	70.4063	68.2514	74.6286	87.7384	74.702	-0.237627	0.981922	0.104251	1.01027
Sae1	SUMO-activating enzyme subunit 1 OS=Mus musculus OX=10090 GN=Sae1 PE=1 SV=1	5.07	39076.4	1277.69	Q9R1T2	17	64.29	SAE1_MOUSE	160.783	150.517	151.146	149.763	127.124	131.244	137.047	143.773	172.856	167.313	183.785	171.404	165.556	155.094	150.283	143.485	157.113	162.373	166.309	187.413	149.157	164.281	0.14129	0.995147	0.101124	1.00513
Snrpd1	Small nuclear ribonucleoprotein Sm D1 OS=Mus musculus OX=10090 GN=Snrpd1 PE=1 SV=1	12.07	13281.6	1769.59	P62315	4	54.62	SMD1_MOUSE	27.633	31.0385	26.1389	25.7272	30.9798	16.3406	28.6381	30.0231	36.0891	32.572	25.5161	37.6773	30.3605	34.3986	38.0346	30.7398	44.4296	39.7229	50.6773	34.3954	28.518	36.5952	0.361317	0.936857	0.115649	1.00412
Nrgn	Neurogranin OS=Mus musculus OX=10090 GN=Nrgn PE=1 SV=1	6.88	7724.44	3521.9	P60761	2	26.92	NEUG_MOUSE	132.559	125.835	80.6197	83.6066	136.16	151.387	149.878	113.484	95.939	98.6201	30.5898	32.5969	148.721	155.492	51.2762	60.5526	83.0031	98.5123	121.733	138.028	116.809	92.0504	-0.524473	0.853262	0.140197	1.00156
Arfgap1	ADP-ribosylation factor GTPase-activating protein 1 OS=Mus musculus OX=10090 GN=Arfgap1 PE=1 SV=2	5.24	45573.4	483.779	Q9EPJ9	6	23.91	ARFG1_MOUSE	89.6078	73.9779	109.654	89.9788	107.525	93.3492	100.934	85.139	82.0213	85.6845	91.9169	73.1026	83.5586	88.4713	76.4003	62.9159	93.63	75.0011	64.6724	72.8044	91.7871	78.2474	-0.232831	0.972539	0.106527	1.00002
Sirt2	NAD-dependent protein deacetylase sirtuin-2 OS=Mus musculus OX=10090 GN=Sirt2 PE=1 SV=2	5.06	43883.6	454.839	Q8VDQ8	3	9	SIR2_MOUSE	435.315	435.656	491.814	501.997	572.557	576.895	533.292	546.642	564.159	512.5	478.713	486.455	396.985	414.429	422.88	398.32	511.954	548.242	508.896	486.601	517.083	465.348	-0.153915	0.981066	0.104456	0.993066
Dmtn	Dematin OS=Mus musculus OX=10090 GN=Dmtn PE=1 SV=1	8.72	45639.5	1017.01	Q9WV69	8	24.69	DEMA_MOUSE	240.746	227.631	199.661	198.747	190.114	226.397	208.669	207.571	195.402	170.64	221.225	229.975	242.958	207.764	235.76	219.886	225.404	227.477	233.672	224.905	206.558	226.903	0.140812	0.981922	0.104251	0.991967
Sh3glb2	Endophilin-B2 OS=Mus musculus OX=10090 GN=Sh3glb2 PE=1 SV=2	5.51	44731.6	1556.91	Q8R3V5	14	49.75	SHLB2_MOUSE	372.704	382.336	401.011	432.142	453.446	483.189	454.279	507.759	416.413	389.957	375.214	424.268	345.809	393.094	320.414	351.846	415.092	425.946	410.282	383.95	429.324	384.592	-0.157652	0.978292	0.105125	0.990913
Abce1	ATP-binding cassette sub-family E member 1 OS=Mus musculus OX=10090 GN=Abce1 PE=1 SV=1	8.32	68283.9	203.576	P61222	2	4.84	ABCE1_MOUSE	66.3202	76.7167	80.5425	68.9673	66.527	71.2159	73.9734	64.5977	77.3991	105.263	74.763	80.7411	94.4539	104.847	88.3161	90.5881	80.834	70.7721	NA	99.0592	75.1523	87.1527	0.227392	0.963778	0.108698	0.99024
Psmc1	26S proteasome regulatory subunit 4 OS=Mus musculus OX=10090 GN=Psmc1 PE=1 SV=1	5.82	49355.7	1110.89	P62192	11	40.23	PRS4_MOUSE	177.899	176.899	162.771	186.68	178.594	181.225	208.437	217.759	251.788	258.288	232.144	252.044	220.307	255.922	217.779	200.896	208.409	219.478	216.804	219.673	200.034	224.345	0.178307	0.972539	0.106527	0.988749
Eif3g	Eukaryotic translation initiation factor 3 subunit G OS=Mus musculus OX=10090 GN=Eif3g PE=1 SV=2	5.57	35923.2	489.454	Q9Z1D1	6	21.25	EIF3G_MOUSE	87.2627	87.9561	72.8634	81.5017	70.5464	76.3509	81.156	93.1422	81.234	75.5418	95.64	85.0946	86.5566	78.9438	83.3052	89.6326	87.4022	93.8644	92.3949	92.9855	80.7555	88.582	0.136176	0.978292	0.105125	0.987724
Dbi	Acyl-CoA-binding protein OS=Mus musculus OX=10090 GN=Dbi PE=1 SV=2	9.49	10000.5	7739.84	P31786	3	59.77	ACBP_MOUSE	435.178	353.138	208.602	163.336	380.654	349.694	323.883	304.267	190.505	189.162	75.8141	65.8025	324.725	265.965	171.444	161.091	276.066	254.255	259.086	293.169	289.842	214.742	-0.528599	0.831918	0.147259	0.985649
Rpl19	60S ribosomal protein L19 OS=Mus musculus OX=10090 GN=Rpl19 PE=1 SV=1	12.01	23580.1	2506.11	P84099	3	17.86	RL19_MOUSE	256.947	209.679	217.795	276.439	224.437	182.921	225.786	188.457	237.387	223.811	291.068	295.954	373.394	256.399	255.532	235.824	253.296	223.633	231.755	254.843	224.366	267.17	0.246539	0.951503	0.111814	0.982924
Nmt1	Glycylpeptide N-tetradecanoyltransferase 1 OS=Mus musculus OX=10090 GN=Nmt1 PE=1 SV=1	8	57230.7	1174.66	O70310	13	34.48	NMT1_MOUSE	287.99	248.681	272.074	316.316	258.147	274.822	285.412	329.563	371.11	394.104	377.591	395.691	274.856	353.743	332.883	328.656	333.428	329.734	372.459	369.996	303.822	346.904	0.200104	0.956136	0.110628	0.976851
Actn1	Alpha-actinin-1 OS=Mus musculus OX=10090 GN=Actn1 PE=1 SV=1	5.07	103696	1946.31	Q7TPR4	34	47.65	ACTN1_MOUSE	619.837	546.339	537.022	542.423	523.931	509.81	461.306	466.67	515.334	586.426	657.199	605.572	546.329	547.955	614.314	569.731	537.911	530.387	576.81	642.487	530.91	582.87	0.136289	0.965339	0.108308	0.974912
Sh3gl1	Endophilin-A2 OS=Mus musculus OX=10090 GN=Sh3gl1 PE=1 SV=1	5.4	41746.4	1846.9	Q62419	9	38.32	SH3G1_MOUSE	143.123	169.523	156.55	163.885	169.724	186.319	148.331	181.839	165.166	167.438	159.208	179.833	148.233	138.776	134.425	143.544	152.895	167.248	122.953	128.131	165.19	147.525	-0.168128	0.95876	0.109961	0.97339
Hk1	Hexokinase-1 OS=Mus musculus OX=10090 GN=Hk1 PE=1 SV=3	6.38	109615	760.713	P17710	28	36.65	HXK1_MOUSE	294.957	346.857	407.483	458.972	365.946	427.319	370.6	428.03	479.174	488.816	387.761	384.13	370.271	336.539	342.91	325.594	387.525	380.729	275.216	324.958	406.815	351.563	-0.202346	0.950895	0.111971	0.972185
Septin7	Septin-7 OS=Mus musculus OX=10090 GN=Septin7 PE=1 SV=1	8.83	50892.1	6812.62	O55131	18	55.05	SEPT7_MOUSE	927.339	907.448	955.125	970.052	1090.73	1076.27	1005.15	960.555	845.932	829.076	1014.14	964.21	872.185	842.019	800.428	648.146	911.821	909.608	805.48	835.479	956.768	860.352	-0.157554	0.95876	0.109961	0.971619
Anxa7	Annexin A7 OS=Mus musculus OX=10090 GN=Anxa7 PE=1 SV=2	5.82	50210.5	2042.06	Q07076	16	40.6	ANXA7_MOUSE	346.055	283.848	375.375	360.097	324.17	338.229	331.782	316.654	325.798	328.846	343.003	315.287	372.658	355.973	416.848	415.759	353.482	358.344	345.603	392.708	333.085	366.967	0.138321	0.958982	0.109905	0.968906
Eloc	Elongin-C OS=Mus musculus OX=10090 GN=Eloc PE=1 SV=1	4.54	12644.3	2626.89	P83940	5	54.46	ELOC_MOUSE	80.4039	74.2291	79.9748	69.7326	75.9131	64.5132	79.7189	78.7463	72.8718	72.972	63.4444	59.7947	71.2494	61.6488	75.249	66.9214	72.371	72.9485	68.4078	69.45	74.9076	68.1485	-0.137039	0.958982	0.109905	0.968724
Inpp1	Inositol polyphosphate 1-phosphatase OS=Mus musculus OX=10090 GN=Inpp1 PE=1 SV=2	4.72	43802.5	969.673	P49442	8	26.52	INPP_MOUSE	312.442	283.682	250.859	305.116	351.847	324.659	307.234	319.63	332.764	329.122	351.45	349.493	342.467	323.516	337.96	348.586	365.977	368.08	304.789	318.028	311.736	341.035	0.132865	0.958982	0.109905	0.968143
Psmc4	26S proteasome regulatory subunit 6B OS=Mus musculus OX=10090 GN=Psmc4 PE=1 SV=2	4.91	47522.5	748.312	P54775	12	39.95	PRS6B_MOUSE	176.422	170.121	175.15	161.669	184.239	180.967	179.421	181.734	197.585	208.52	218.529	213.455	177.115	189.465	169.868	190.204	198.182	214.466	204.72	202.071	181.583	197.808	0.122406	0.958982	0.109905	0.966763
Gsto1	Glutathione S-transferase omega-1 OS=Mus musculus OX=10090 GN=Gsto1 PE=1 SV=2	7.19	27725.8	801.092	O09131	7	35	GSTO1_MOUSE	82.2073	83.6025	73.3461	81.2309	79.9616	86.8748	88.5744	83.0928	103.577	113.253	80.1496	86.4846	73.4842	75.5407	72.0153	65.8309	86.6744	81.1789	76.5721	83.0901	87.572	78.1021	-0.158843	0.952722	0.111501	0.965873
Eml2	Echinoderm microtubule-associated protein-like 2 OS=Mus musculus OX=10090 GN=Eml2 PE=1 SV=1	5.85	71646.2	336.881	Q7TNG5	4	8.01	EMAL2_MOUSE	114.108	99.1471	84.2739	94.1917	123.009	83.7344	61.597	92.4685	107.998	89.414	108.522	103.742	92.9259	123.057	121.657	138.589	118.254	102.162	115.143	116.754	94.9942	114.081	0.279267	0.924318	0.119037	0.965585
Hnrnpa1	Heterogeneous nuclear ribonucleoprotein A1 OS=Mus musculus OX=10090 GN=Hnrnpa1 PE=1 SV=2	9.63	34310.3	1942.2	P49312	10	42.5	ROA1_MOUSE	383.833	385.284	385.039	411.146	364.952	348.539	354.604	405.347	311.528	326.041	485.285	464.866	388.117	394.801	358.288	358.251	405.403	403.404	381.743	406.142	367.631	404.63	0.137167	0.952722	0.111501	0.962546
Klc1	Kinesin light chain 1 OS=Mus musculus OX=10090 GN=Klc1 PE=1 SV=3	5.37	61906.4	838.462	O88447	17	40.3	KLC1_MOUSE	179.477	218.005	215.3	227.079	248.283	217.145	239.271	210.351	215.024	199.303	200.711	212.125	169.326	186.958	187.666	157.309	225.501	239.02	169.881	173.131	216.924	192.163	-0.181828	0.94505	0.113488	0.962383
Stmn1	Stathmin OS=Mus musculus OX=10090 GN=Stmn1 PE=1 SV=2	5.66	17274.5	4329.44	P54227	3	22.82	STMN1_MOUSE	150.98	159.436	158.327	154.056	141.758	140.208	142.594	158.074	131.658	128.552	47.0841	94.791	95.9045	177.835	72.1719	135.614	67.7844	118.239	155.73	172.533	146.564	113.769	-0.479434	0.831362	0.147448	0.959698
Phpt1	14 kDa phosphohistidine phosphatase OS=Mus musculus OX=10090 GN=Phpt1 PE=1 SV=1	5.14	14167.6	2373.86	Q9DAK9	4	40.32	PHP14_MOUSE	44.7957	48.6821	43.3742	41.1593	42.5103	34.9797	44.1715	39.8844	42.6111	42.4836	38.6038	41.3313	46.3416	44.711	55.6734	46.3078	57.9939	54.2865	45.4569	49.8985	42.4652	48.0605	0.172094	0.9427	0.114104	0.95828
Rtcb	RNA-splicing ligase RtcB homolog OS=Mus musculus OX=10090 GN=Rtcb PE=1 SV=1	6.84	55762.7	1212.12	Q99LF4	17	48.51	RTCB_MOUSE	374.711	380.938	356.268	378.031	350.127	353.897	386.047	384.177	417.496	380.412	490.246	450.738	349.668	389.48	368.946	438.068	445.557	396.228	397.997	427.764	376.21	415.469	0.138153	0.94651	0.113107	0.956539
Twf2	Twinfilin-2 OS=Mus musculus OX=10090 GN=Twf2 PE=1 SV=1	6.38	39699.1	1363.92	Q9Z0P5	12	41.83	TWF2_MOUSE	185.562	167.855	186.178	199.849	187.937	179.499	203.239	205.787	187.521	212.421	222.35	214.871	212.531	204.373	185.299	174.118	224.933	233.74	203.474	246.817	191.585	212.251	0.144056	0.9427	0.114104	0.953644
Pkm	Pyruvate kinase PKM OS=Mus musculus OX=10090 GN=Pkm PE=1 SV=4	7.23	58415.3	23161.5	P52480	33	76.08	KPYM_MOUSE	9348.15	9383.54	9492.91	9301.5	9675.73	9665.29	9561.27	9527.9	9920.01	10163.2	9473.99	9201.07	9266.86	9193.22	9769.95	9234.01	9065.93	8663.22	8570.28	8934.35	9603.95	9137.29	-0.0723497	0.950895	0.111971	0.953643
Rpsa	40S ribosomal protein SA OS=Mus musculus OX=10090 GN=Rpsa PE=1 SV=4	4.6	32952.2	4421.23	P14206	12	51.86	RSSA_MOUSE	684.708	667.473	604.691	667.542	593.299	650.828	573.821	618.457	686.092	671.365	843.792	855.689	765.561	679.632	622.906	630.425	634.318	650.038	743.253	684.97	641.828	711.058	0.141115	0.942908	0.114049	0.953409
Pip5k1c	Phosphatidylinositol 4-phosphate 5-kinase type-1 gamma OS=Mus musculus OX=10090 GN=Pip5k1c PE=1 SV=2	5.28	72750.6	1031.66	O70161	17	36.61	PI51C_MOUSE	454.707	389.682	536.229	439.607	567.979	410.752	581.584	548.17	484.092	448.843	474.608	429.935	396.816	457.026	381.9	315.15	449.174	396.962	437.282	428.991	486.165	416.784	-0.217988	0.928039	0.118022	0.953297
Khsrp	Far upstream element-binding protein 2 OS=Mus musculus OX=10090 GN=Khsrp PE=1 SV=2	6.99	77231.8	1342.02	Q3U0V1	23	44.25	FUBP2_MOUSE	654.347	999.06	975.35	984.199	875.372	969.989	950.466	922.116	699.097	949.673	1014.32	919.62	1018.6	958.615	1062.8	1104.43	1069.99	995.821	1083.84	1111.48	897.967	1033.95	0.2146	0.928039	0.118022	0.952527
Guk1	Guanylate kinase OS=Mus musculus OX=10090 GN=Guk1 PE=1 SV=2	6.15	22032	951.78	Q64520	5	31.31	KGUA_MOUSE	59.0634	67.9418	58.6577	63.7512	62.9546	65.7682	71.2863	72.9764	69.2332	73.6171	79.1622	79.2625	72.676	81.6206	66.2059	56.2704	68.2478	82.6319	88.921	78.6182	66.525	75.3616	0.173047	0.925396	0.118742	0.941436
Oxr1	Oxidation resistance protein 1 OS=Mus musculus OX=10090 GN=Oxr1 PE=1 SV=3	5.05	96368.1	1573.69	Q4KMM3	32	59.01	OXR1_MOUSE	1041.63	1040.74	1234.43	1115.21	1360.06	1312.15	1249.71	1272.86	1069.05	1031.73	1137.8	1073.05	1070.06	1073.79	966.188	992.4	1270.75	1188.1	874.931	942.195	1172.76	1058.93	-0.148087	0.927984	0.118036	0.939726
Hspa5	Endoplasmic reticulum chaperone BiP OS=Mus musculus OX=10090 GN=Hspa5 PE=1 SV=3	4.88	72536.2	2975.93	P20029	18	39.85	BIP_MOUSE	361.836	388.4	342.893	339.883	308.71	307.868	317.985	299.342	349.259	347.862	381.042	393.54	354.229	334.682	385.758	407.259	339.924	337.79	345.649	352.031	336.404	363.19	0.111612	0.932222	0.11689	0.938879
Eif3c	Eukaryotic translation initiation factor 3 subunit C OS=Mus musculus OX=10090 GN=Eif3c PE=1 SV=1	5.45	106216	189.649	Q8R1B4	2	2.63	EIF3C_MOUSE	186.548	168.499	216.958	162.072	187.815	143.114	187.772	151.937	178.77	157.764	213.745	223.619	217.084	226.929	234.064	166.069	168.683	155.728	262.886	216.24	174.125	208.505	0.25154	0.901758	0.125384	0.936184
Atxn10	Ataxin-10 OS=Mus musculus OX=10090 GN=Atxn10 PE=1 SV=2	4.95	54334.3	710.992	P28658	10	30.53	ATX10_MOUSE	127.078	130.525	149.863	147.942	164.383	154.433	138.961	153.869	172.543	169.185	184.41	172.884	156.429	167.428	176.002	144.815	169.42	174.626	151.77	160.286	150.878	165.807	0.139427	0.925396	0.118742	0.93584
Psmf1	Proteasome inhibitor PI31 subunit OS=Mus musculus OX=10090 GN=Psmf1 PE=1 SV=1	4.89	29835.5	255.615	Q8BHL8	2	7.75	PSMF1_MOUSE	53.2003	55.4808	41.974	38.6512	43.5632	23.3512	39.6693	38.2423	34.3245	23.5521	41.0824	37.4202	59.8783	48.7361	42.9229	56.8662	46.8925	39.499	56.7481	61.7389	39.2009	49.1785	0.357228	0.861652	0.137514	0.932768
Csde1	Cold shock domain-containing protein E1 OS=Mus musculus OX=10090 GN=Csde1 PE=1 SV=1	5.95	89646.1	493.462	Q91W50	17	25.56	CSDE1_MOUSE	185.679	201.521	183.373	179.744	182.871	186.463	195.232	204.233	228.643	236.237	263.649	262.449	206.758	180.261	210.107	225.014	178.245	223.091	246.559	248.666	198.4	224.48	0.171454	0.914121	0.121865	0.930061
Gdi2	Rab GDP dissociation inhibitor beta OS=Mus musculus OX=10090 GN=Gdi2 PE=1 SV=1	5.87	51050.5	16341.3	Q61598	31	78.88	GDIB_MOUSE	1705.3	1727.9	1673.82	1729.34	1705.06	1622.96	1596.35	1730.62	1831.42	1814.31	1621.62	1662.91	1641.78	1633.42	1552.22	1674.57	1552.85	1611.19	1546.57	1685.6	1713.71	1618.27	-0.0821513	0.925396	0.118742	0.929035
Rpl35	60S ribosomal protein L35 OS=Mus musculus OX=10090 GN=Rpl35 PE=1 SV=1	11.69	14552.6	1758.73	Q6ZWV7	3	26.02	RL35_MOUSE	113.963	120.401	109.769	108.905	102.539	102.954	113.831	117.57	154.592	125.99	132.922	131.67	134.984	128.862	119.374	146.262	112.469	121.844	128.911	151.407	117.052	130.871	0.165522	0.91319	0.122126	0.92807
Prkaca	cAMP-dependent protein kinase catalytic subunit alpha OS=Mus musculus OX=10090 GN=Prkaca PE=1 SV=3	9.23	40684.7	636.694	P05132	6	26.5	KAPCA_MOUSE	59.9652	60.8657	70.7365	72.269	55.3892	69.7857	64.6326	70.6099	80.2069	84.3004	86.1295	80.105	76.3606	83.6666	65.4778	84.8026	72.996	73.4347	91.6405	71.1217	68.8761	78.5735	0.194203	0.90674	0.123954	0.927303
Pfn2	Profilin-2 OS=Mus musculus OX=10090 GN=Pfn2 PE=1 SV=3	6.79	15374.4	11754.4	Q9JJV2	6	54.29	PROF2_MOUSE	821.42	743.611	726.278	676.65	764.028	726.75	739.828	728.584	782.182	746.563	722.885	727.391	833.505	782.023	815.924	830.479	774.541	808.802	841.096	818.8	745.589	795.544	0.0933447	0.922443	0.119552	0.927154
Sec13	Protein SEC13 homolog OS=Mus musculus OX=10090 GN=Sec13 PE=1 SV=3	5.01	36078.9	1112.63	Q9D1M0	7	37.58	SEC13_MOUSE	160.135	110.282	188.027	176.371	211.677	209.689	142.775	111.81	188.04	162.33	119.209	105.997	401.684	329.508	404.091	373.12	153.18	132.553	243.197	235.04	166.113	249.758	0.453014	0.805697	0.156424	0.924321
Psat1	Phosphoserine aminotransferase OS=Mus musculus OX=10090 GN=Psat1 PE=1 SV=1	8.09	40757.8	4068.27	Q99K85	17	54.05	SERC_MOUSE	539.473	572.028	573.122	575.601	544.654	539.904	606.619	606.565	669.45	647.391	519.613	550.782	559.856	555.346	534.637	583.969	570.657	522.149	549.442	536.352	587.481	548.28	-0.096861	0.916578	0.121178	0.921682
Epdr1	Mammalian ependymin-related protein 1 OS=Mus musculus OX=10090 GN=Epdr1 PE=1 SV=1	7.54	25884.4	712.682	Q99M71	5	30.8	EPDR1_MOUSE	91.0488	78.0813	72.3096	114.813	74.1409	117.55	88.3859	80.3119	85.9471	86.9397	114.483	137.069	101.814	78.0759	100.182	102.201	99.8155	124.747	99.3711	150.707	88.9529	110.847	0.312584	0.85791	0.138704	0.913082
Hnrnph2	Heterogeneous nuclear ribonucleoprotein H2 OS=Mus musculus OX=10090 GN=Hnrnph2 PE=1 SV=1	5.88	49564.8	3566.39	P70333	14	41.65	HNRH2_MOUSE	454.892	452.46	419.515	430.139	395.384	361.253	403.889	425.891	411.354	397.657	531.262	552.822	456.95	393.784	423.77	418.915	424.682	423.678	455.537	472.898	415.243	455.43	0.128461	0.898988	0.126186	0.90812
Gltp	Glycolipid transfer protein OS=Mus musculus OX=10090 GN=Gltp PE=1 SV=3	7.24	23860.7	991.044	Q9JL62	4	19.14	GLTP_MOUSE	64.8479	51.0354	84.0684	94.2257	79.5816	91.4364	76.2269	78.1416	102.744	79.9163	52.1268	51.7895	47.8412	66.6513	102.452	118.505	54.2866	53.1836	46.9168	63.4274	80.2225	65.718	-0.33772	0.842213	0.143809	0.907402
Tln2	Talin-2 OS=Mus musculus OX=10090 GN=Tln2 PE=1 SV=3	5.46	255902	186.893	Q71LX4	9	4.72	TLN2_MOUSE	460.69	468.499	526.495	563.589	612.658	551.869	525.318	537.05	406.383	481.382	444.697	453.504	461.613	477.301	391.232	497.005	486.776	479.73	335.915	464.334	513.393	449.211	-0.192504	0.885593	0.130139	0.906274
Atp6v1e2	V-type proton ATPase subunit E 2 OS=Mus musculus OX=10090 GN=Atp6v1e2 PE=1 SV=1	7.34	26420.7	1935.1	Q9D593	5	34.96	VATE2_MOUSE	288.675	281.616	306.057	264.223	317.362	318.363	342.993	294.488	306.581	315.062	314.724	293.723	280.121	270.078	265.76	265.605	283.892	261.806	292.442	270.094	303.542	279.824	-0.116099	0.897509	0.126617	0.904987
Plec	Plectin OS=Mus musculus OX=10090 GN=Plec PE=1 SV=3	5.64	536127	212.308	Q9QXS1	6	1.47	PLEC_MOUSE	979.209	875.206	899.845	976.552	1060.64	1160.93	1000.04	850.188	772.818	725.46	803.273	639.723	1027.03	935.009	748.46	891.319	740.05	728.335	840.002	718.654	930.089	807.185	-0.204498	0.879856	0.131869	0.903308
Ces1c	Carboxylesterase 1C OS=Mus musculus OX=10090 GN=Ces1c PE=1 SV=4	4.79	61341	365.823	P23953	8	17.33	EST1C_MOUSE	164.939	140.681	102.123	95.5398	91.4382	99.1803	96.6202	104.622	109.615	109.775	109.375	118.026	159.415	150.582	187.382	196.403	87.7619	85.8899	142.189	142.257	111.453	137.928	0.279963	0.855864	0.139359	0.90049
Dcps	m7GpppX diphosphatase OS=Mus musculus OX=10090 GN=Dcps PE=1 SV=1	6.05	39102.3	1201.81	Q9DAR7	10	39.05	DCPS_MOUSE	103.112	106.785	101.782	93.6911	94.0389	78.8947	105.222	107.175	103.231	117.768	105.808	124.668	104.079	102.096	120.112	116.997	98.0478	111.237	113.821	126.687	101.17	112.355	0.153628	0.885593	0.130139	0.89882
Rpl9	60S ribosomal protein L9 OS=Mus musculus OX=10090 GN=Rpl9 PE=1 SV=2	10.61	21995.5	3226.34	P51410	8	62.5	RL9_MOUSE	165.315	163.411	175.004	190.565	159.539	150.763	153.416	161.12	169.31	216.92	244.682	228.913	203.588	183.16	152.237	181.173	178.05	170.594	189.496	208.013	170.536	193.991	0.180985	0.878757	0.132203	0.897201
Me1	NADP-dependent malic enzyme OS=Mus musculus OX=10090 GN=Me1 PE=1 SV=2	7.21	64581.2	1482.6	P06801	17	43.88	MAOX_MOUSE	1205.93	1437.45	1313.87	1401.52	1409.52	1549.9	1216.87	1481.43	1249.57	1393.27	1225.49	1405.83	1074.16	1328.95	1127.87	1300.96	1144.86	1260.9	1186.03	1164.11	1365.93	1221.92	-0.160547	0.879856	0.131869	0.894384
Srsf4	Serine/arginine-rich splicing factor 4 OS=Mus musculus OX=10090 GN=Srsf4 PE=2 SV=1	11.91	56093.5	539.906	Q8VE97	3	7.36	SRSF4_MOUSE	38.5051	51.605	28.1704	23.1746	23.0079	21.8245	30.1589	23.125	22.8384	19.1193	50.8007	51.3646	38.222	28.4782	41.9749	25.2097	35.1274	27.6955	28.9425	29.4364	28.1529	35.7252	0.365055	0.816048	0.15274	0.89398
Cbx3	Chromobox protein homolog 3 OS=Mus musculus OX=10090 GN=Cbx3 PE=1 SV=2	4.94	21026.6	906.971	P23198	5	32.79	CBX3_MOUSE	81.5119	66.4329	55.8074	57.6933	62.5002	58.432	80.1057	59.0699	56.2523	46.335	69.1885	61.8309	71.5881	70.819	82.9242	67.421	74.484	65.737	69.9411	89.3671	62.4141	72.3301	0.22405	0.861652	0.137514	0.890305
Hnrnpa3	Heterogeneous nuclear ribonucleoprotein A3 OS=Mus musculus OX=10090 GN=Hnrnpa3 PE=1 SV=1	9.3	39880.2	3048.18	Q8BG05	10	32.98	ROA3_MOUSE	675.106	558.157	583.467	577.308	503.948	419.126	533.203	550.479	413.183	410.276	683.374	682.229	502.57	495.947	506.551	547.198	610.488	576.246	673.807	675.753	522.425	595.416	0.19515	0.868137	0.135476	0.8898
Dars1	Aspartate--tRNA ligase_ cytoplasmic OS=Mus musculus OX=10090 GN=Dars1 PE=1 SV=2	6.07	57603.6	2594.7	Q922B2	29	67.66	SYDC_MOUSE	468.954	426.879	420.309	444.086	439.281	434.895	425.379	407.458	507.23	487.111	500.449	515.013	579.937	510.046	465.738	505.363	446.393	419.884	437.041	505.144	446.158	488.501	0.12803	0.880103	0.131795	0.889366
Hnrnpll	Heterogeneous nuclear ribonucleoprotein L-like OS=Mus musculus OX=10090 GN=Hnrnpll PE=1 SV=3	5.49	64980.4	638.936	Q921F4	12	31.81	HNRLL_MOUSE	269.117	245.959	285.187	255.571	256.483	194.532	258.71	258.933	200.263	258.58	328.45	342.727	310.04	215.582	310.257	255.63	281.167	269.915	282.085	296.265	248.333	289.212	0.218032	0.861652	0.137514	0.88881
Atp6v1a	V-type proton ATPase catalytic subunit A OS=Mus musculus OX=10090 GN=Atp6v1a PE=1 SV=2	5.27	68668.4	11789.5	P50516	36	84.12	VATA_MOUSE	4056.17	4085.91	4294.66	4334.05	4400.67	4174.26	4666.47	4397.4	4326.79	4339.37	4249.88	4217.85	4019.89	3972.39	3831.29	3801.41	4538.16	4329.9	3748.81	3973.31	4307.57	4068.29	-0.0839372	0.882509	0.131066	0.886492
Macrod1	ADP-ribose glycohydrolase MACROD1 OS=Mus musculus OX=10090 GN=Macrod1 PE=1 SV=2	9.03	35865	195.032	Q922B1	2	10.53	MACD1_MOUSE	50.8083	46.5783	51.0957	50.8928	42.4156	45.1289	48.9402	49.3186	38.5095	34.5974	40.9014	38.4734	39.5146	40.3736	37.2581	NA	27.7461	41.3297	NA	47.7429	45.8285	39.1675	-0.21612	0.85791	0.138704	0.884713
Aldh1l1	Cytosolic 10-formyltetrahydrofolate dehydrogenase OS=Mus musculus OX=10090 GN=Aldh1l1 PE=1 SV=1	5.55	99564.7	2185.94	Q8R0Y6	39	54.21	AL1L1_MOUSE	816.679	851.349	744.323	759.74	773.914	782.165	742.53	772.205	850.597	856.439	911.711	936.33	930.795	883.512	811.965	755.402	784.307	843.627	870.415	801.021	794.994	852.908	0.0998674	0.878757	0.132203	0.884414
Npm1	Nucleophosmin OS=Mus musculus OX=10090 GN=Npm1 PE=1 SV=1	4.43	32731.2	3591.84	Q61937	12	41.1	NPM_MOUSE	463.873	433.871	437.676	490.854	359.079	356.541	425.103	437.638	427.772	408.953	477.609	505.268	414.395	413.1	492.452	495.442	444.73	445.695	434.581	489.994	424.136	461.327	0.12396	0.869544	0.135038	0.878335
Septin3	Neuronal-specific septin-3 OS=Mus musculus OX=10090 GN=Septin3 PE=1 SV=2	6.4	40266.1	2125.62	Q9Z1S5	12	46	SEPT3_MOUSE	278.454	301.387	352.034	347.787	399.332	412.845	378.729	390.59	310.79	286.211	334.907	334.36	330.978	304.226	271.4	280.745	360.958	328.133	276.026	258.352	345.816	308.009	-0.161902	0.862266	0.13732	0.877334
Psap	Prosaposin OS=Mus musculus OX=10090 GN=Psap PE=1 SV=2	4.9	63304.1	960.877	Q61207	8	19.57	SAP_MOUSE	934.923	970.354	808.915	916.563	844.385	804.62	950.682	890.345	661.054	685.803	666.834	657.425	770.095	819.522	734.097	744.91	851.265	846.953	757.864	780.36	846.764	762.932	-0.14427	0.865182	0.136401	0.877128
Dnm1l	Dynamin-1-like protein OS=Mus musculus OX=10090 GN=Dnm1l PE=1 SV=2	6.66	83171.4	4223.38	Q8K1M6	34	69.14	DNM1L_MOUSE	1076.84	1072.53	1142.44	1227.36	1239.22	1306.11	1193.93	1295.42	1287.48	1334.63	1331.15	1421.4	1306.17	1261.61	1259.44	1327.88	1268.11	1437.55	1193.43	1311.45	1217.6	1311.82	0.109475	0.868473	0.135371	0.875346
Rplp1	60S acidic ribosomal protein P1 OS=Mus musculus OX=10090 GN=Rplp1 PE=1 SV=1	4.02	11589	12758.9	P47955	2	51.75	RLA1_MOUSE	265.975	225.471	217.367	202.628	208.351	207.737	176.557	199.282	210.223	191.09	209.138	197.612	277.392	238.42	230.22	223.362	242.974	240.602	239.924	225.138	210.468	232.478	0.145771	0.861652	0.137514	0.873896
Gpd1l	Glycerol-3-phosphate dehydrogenase 1-like protein OS=Mus musculus OX=10090 GN=Gpd1l PE=1 SV=2	6.38	38852.9	3739.94	Q3ULJ0	19	66.1	GPD1L_MOUSE	324.334	272.674	297.954	329.604	301.332	254.217	353.624	342.561	370.556	378.362	394.402	352.603	313.681	312.286	365.008	346.123	350.634	349.374	446.538	380.518	322.522	361.117	0.166464	0.856926	0.139019	0.872945
Nudt2	Bis(5'-nucleosyl)-tetraphosphatase [asymmetrical] OS=Mus musculus OX=10090 GN=Nudt2 PE=1 SV=3	5.87	17160.5	1219.42	P56380	7	57.82	AP4A_MOUSE	36.3419	35.6171	34.4116	32.8493	33.0702	31.6884	33.0694	40.8682	34.7713	43.647	38.3423	38.6197	38.5494	34.3805	43.869	39.0253	43.1005	39.8937	36.8667	42.1404	35.6334	39.4788	0.151287	0.855864	0.139359	0.869132
Jup	Junction plakoglobin OS=Mus musculus OX=10090 GN=Jup PE=1 SV=3	5.72	82542.3	290.813	Q02257	4	7.11	PLAK_MOUSE	NA	NA	103.755	101.4	NA	64.4814	NA	NA	68.3819	62.4462	NA	NA	146.907	145.308	88.1229	94.8548	68.4352	74.9242	NA	101.813	80.0929	102.909	0.371122	0.781205	0.165499	0.864878
Rpl14	60S ribosomal protein L14 OS=Mus musculus OX=10090 GN=Rpl14 PE=1 SV=3	11.7	23678.2	3668.45	Q9CR57	6	32.72	RL14_MOUSE	330.72	356.611	328.758	317.451	322.575	250.837	356.52	321.684	343.664	336.551	415.372	343.697	348.537	406.754	352.412	348.923	352.893	326.682	421.435	340.954	326.537	365.766	0.164184	0.848016	0.1419	0.863764
Mapre2	Microtubule-associated protein RP/EB family member 2 OS=Mus musculus OX=10090 GN=Mapre2 PE=1 SV=1	5.08	37174.3	2265.36	Q8R001	14	54.29	MARE2_MOUSE	306.551	315.008	303.975	302.23	323.429	332.207	329.365	309.293	319.107	307.805	333.932	351.184	346.267	307.346	348.21	327.925	335.352	325.996	344.341	315.031	314.897	333.558	0.0825348	0.855864	0.139359	0.859834
Ezr	Ezrin OS=Mus musculus OX=10090 GN=Ezr PE=1 SV=3	5.75	69521	1170.33	P26040	19	36.35	EZRI_MOUSE	402.687	343.255	325.248	275.238	307.334	311.172	239.274	224.212	331.78	342.087	247.63	266.477	371.765	327.1	347.209	248.354	191.973	191.206	218.734	220.521	310.229	263.097	-0.255614	0.818809	0.151772	0.85778
Epb41l3	Band 4.1-like protein 3 OS=Mus musculus OX=10090 GN=Epb41l3 PE=1 SV=1	5.04	103794	1520.08	Q9WV92	38	51.67	E41L3_MOUSE	1034.97	1077.51	1495.05	1505.01	1713.03	1726.97	1027.66	1030.93	1354.01	1297.26	1120.44	1068.32	1978.4	2350.28	2559.37	2646.92	1272.74	1197.76	1480.03	1399.74	1326.24	1707.4	0.310767	0.797063	0.159565	0.855503
Wasl	Actin nucleation-promoting factor WASL OS=Mus musculus OX=10090 GN=Wasl PE=1 SV=1	7.92	54673.5	380.616	Q91YD9	10	28.74	WASL_MOUSE	165.828	153.673	143.6	144.099	204.179	165.206	172.968	198.039	259.49	234.534	186.284	187.945	155.93	146.325	161.227	119.082	156.352	153.335	149.015	150.109	184.162	156.56	-0.217264	0.822883	0.150355	0.851081
Rabep1	Rab GTPase-binding effector protein 1 OS=Mus musculus OX=10090 GN=Rabep1 PE=1 SV=2	4.76	99923.2	232.832	O35551	3	4.18	RABE1_MOUSE	109.011	95.5162	110.048	102.419	89.1564	NA	121.805	104.852	129.663	119.523	114.873	127.275	120.815	153.391	122.494	126.162	91.2687	145.37	121.351	142.142	109.11	126.514	0.224481	0.816998	0.152406	0.847276
Naxe	NAD(P)H-hydrate epimerase OS=Mus musculus OX=10090 GN=Naxe PE=1 SV=1	7.64	31315.1	1689.99	Q8K4Z3	6	41.13	NNRE_MOUSE	190.184	186.276	180.269	181.278	192.119	192.5	177.365	182.662	196.693	195.611	172.785	172.613	168.272	175.929	200.426	175.675	180.233	182.765	176.714	172.291	187.495	177.77	-0.0775452	0.841424	0.144071	0.84499
RTRAF	RNA transcription_ translation and transport factor protein OS=Mus musculus OX=10090 GN=RTRAF PE=1 SV=1	6.48	28266.3	2454.18	Q9CQE8	11	59.43	RTRAF_MOUSE	112.291	121.033	95.0429	123.351	114.278	134.868	95.9936	107.177	108.55	121.289	133.552	149.286	117.87	131.997	111.467	121.459	110.438	122.374	133.069	134.717	113.387	126.623	0.161297	0.827066	0.148913	0.842648
Atp6v1h	V-type proton ATPase subunit H OS=Mus musculus OX=10090 GN=Atp6v1h PE=1 SV=1	6.2	56311.3	2521.27	Q8BVE3	21	63.77	VATH_MOUSE	670.819	800.274	758.392	918.444	833.734	949.564	926.054	728.126	851.127	881.913	634.124	771.082	827.641	705.48	753.764	790.367	887.964	642.078	632.83	610.733	831.845	725.606	-0.19992	0.816998	0.152406	0.841102
Map6d1	MAP6 domain-containing protein 1 OS=Mus musculus OX=10090 GN=Map6d1 PE=1 SV=1	10.23	20660.8	662.49	Q14BB9	4	42.41	MA6D1_MOUSE	35.5054	26.008	27.248	35.3282	37.9582	32.9038	39.538	29.8747	27.308	27.5548	34.7248	37.6642	35.0943	28.6035	40.4817	36.2025	35.1692	34.9842	40.7171	45.1711	31.9227	36.8813	0.214158	0.812046	0.154154	0.839811
Aplp1	Amyloid beta precursor like protein 1 OS=Mus musculus OX=10090 GN=Aplp1 PE=1 SV=2	5.36	73532.5	302.546	Q03157	3	4.74	APLP1_MOUSE	82.3533	88.2953	77.5064	89.8787	67.8643	74.9304	81.7019	88.2831	119.937	143.639	112.226	111.147	96.6124	163.231	105.332	98.7374	75.4911	112.731	115.046	114.356	91.439	110.491	0.283923	0.789493	0.162371	0.838994
Sec31a	Protein transport protein Sec31A OS=Mus musculus OX=10090 GN=Sec31a PE=1 SV=2	6.33	134596	360.434	Q3UPL0	11	10.89	SC31A_MOUSE	331.599	411.613	347.445	345.384	356.649	304.237	303.505	342.328	401.506	377.394	419.838	434.179	320.708	367.967	392.076	394.3	396.271	370.459	394.492	388.189	352.166	387.848	0.141793	0.826921	0.148963	0.83899
Serpina3k	Serine protease inhibitor A3K OS=Mus musculus OX=10090 GN=Serpina3k PE=1 SV=2	4.87	47051.1	1291.78	P07759	8	28.71	SPA3K_MOUSE	340.244	317.056	136.255	157.384	154.076	154.841	163.837	134.749	102.707	97.0984	99.7721	95.6937	102.397	95.9718	241.373	231.744	96.1164	86.4037	140.168	128.792	175.825	131.843	-0.394885	0.740185	0.181893	0.838932
Auh	Methylglutaconyl-CoA hydratase_ mitochondrial OS=Mus musculus OX=10090 GN=Auh PE=1 SV=1	10.09	33680.2	333.13	Q9JLZ3	2	6.69	AUHM_MOUSE	30.8936	40.4176	45.8148	45.4621	51.1678	51.6542	55.5316	55.4727	31.418	35.5396	31.6804	31.0959	39.3833	40.783	45.057	46.0399	35.5441	31.0891	NA	36.4802	44.3372	37.4614	-0.228145	0.804617	0.156813	0.836336
Hdhd2	Haloacid dehalogenase-like hydrolase domain-containing protein 2 OS=Mus musculus OX=10090 GN=Hdhd2 PE=1 SV=2	5.65	28901.3	2013.01	Q3UGR5	8	61.39	HDHD2_MOUSE	328.635	348.784	311.451	331.566	350.535	353.898	350.253	355.627	367.527	352.856	338.254	348.817	306.524	278.315	305.557	342.156	330.292	323.735	326.114	338.943	345.113	323.871	-0.0931338	0.827066	0.148913	0.832293
Ywhab	14-3-3 protein beta/alpha OS=Mus musculus OX=10090 GN=Ywhab PE=1 SV=3	4.57	28200.5	29056	Q9CQV8	14	80.08	1433B_MOUSE	3355.9	3100.07	3306.22	3160.53	3218.65	2822.99	3402	3329.15	3256.14	3302.66	3086.7	3094.43	3084.64	3120.93	2882.08	2814.84	3024.08	3159.94	3089.47	3102.48	3225.43	3045.96	-0.0816196	0.8241	0.149934	0.828132
Snrpd3	Small nuclear ribonucleoprotein Sm D3 OS=Mus musculus OX=10090 GN=Snrpd3 PE=1 SV=1	10.97	14030.4	3665.45	P62320	5	50	SMD3_MOUSE	106.786	117.486	99.0702	124.45	103.891	107.565	108.64	108.164	113.564	123.832	126.641	141.052	105.592	122.149	107.802	123.351	117.615	115.3	133.201	131.291	111.345	122.399	0.134685	0.816998	0.152406	0.828025
Cfl1	Cofilin-1 OS=Mus musculus OX=10090 GN=Cfl1 PE=1 SV=3	8.23	18787.7	53452.8	P18760	14	72.89	COF1_MOUSE	2512.82	2566.03	2449.49	2250.51	2225.61	2346.96	2309.2	2422.21	2248.56	2446.18	2660.64	2491.01	2549.36	2494.42	2384.04	2440.16	2404.22	2536.19	2596.97	2543.55	2377.76	2510.05	0.0789805	0.823016	0.150309	0.826797
Ap2a1	AP-2 complex subunit alpha-1 OS=Mus musculus OX=10090 GN=Ap2a1 PE=1 SV=1	6.66	108748	1858.46	P17426	33	45.96	AP2A1_MOUSE	1117.75	1353.58	1228.39	1369.82	1301.35	1243.38	1309.26	1338.75	1356.84	1226.54	1148.36	1235.07	1088.48	1213.95	1137.64	1277.52	1140.08	1140.22	1225.27	1276.29	1284.57	1188.29	-0.111782	0.818929	0.15173	0.826523
Nudt21	Cleavage and polyadenylation specificity factor subunit 5 OS=Mus musculus OX=10090 GN=Nudt21 PE=1 SV=1	9.22	26297.3	741.081	Q9CQF3	5	27.31	CPSF5_MOUSE	62.5539	67.3768	67.2845	66.5538	64.2477	66.3477	65.0709	68.6887	74.1201	75.8541	82.9746	90.1672	77.0849	80.4996	58.704	68.9706	73.8856	73.4894	67.8653	69.2686	67.8098	74.291	0.124683	0.816998	0.152406	0.826457
Gsk3a	Glycogen synthase kinase-3 alpha OS=Mus musculus OX=10090 GN=Gsk3a PE=1 SV=2	9.01	52059.8	656.285	Q2NL51	9	24.49	GSK3A_MOUSE	64.5621	65.3066	69.7812	77.3373	73.7306	75.6261	80.6066	80.6225	76.093	79.708	88.9887	80.6452	65.4778	80.8404	85.4544	92.2641	77.8392	79.0376	80.5016	80.2317	74.3374	81.1281	0.125081	0.816048	0.15274	0.825579
Syncrip	Heterogeneous nuclear ribonucleoprotein Q OS=Mus musculus OX=10090 GN=Syncrip PE=1 SV=2	8.86	69860.9	844.379	Q7TMK9	10	22.47	HNRPQ_MOUSE	394.25	475.509	424.506	465.372	359.838	423.567	370.352	467.747	407.4	395.678	495.835	572.719	400.391	480.46	393.559	427.777	489.441	455.321	480.564	498.858	418.422	469.492	0.164024	0.806017	0.156309	0.822537
Sars1	Serine--tRNA ligase_ cytoplasmic OS=Mus musculus OX=10090 GN=Sars1 PE=1 SV=3	5.91	58902.1	2434	P26638	18	51.56	SYSC_MOUSE	560.229	682.004	574.064	592.654	593.465	690.756	594.2	627.434	681.756	668.71	575.594	603.657	525.695	629.084	550.489	576.898	547.62	584.045	588.337	578.308	626.527	575.973	-0.118956	0.811806	0.154239	0.820475
Uba5	Ubiquitin-like modifier-activating enzyme 5 OS=Mus musculus OX=10090 GN=Uba5 PE=1 SV=2	4.71	45303.2	299.104	Q8VE47	3	11.66	UBA5_MOUSE	55.828	67.6612	64.5255	58.64	61.2491	47.6487	56.5947	61.5562	63.655	73.4929	50.4393	60.4835	66.6274	68.9846	80.7806	91.7627	68.0124	61.4786	77.4535	78.0141	61.0851	70.4037	0.19497	0.796029	0.159945	0.819558
Gss	Glutathione synthetase OS=Mus musculus OX=10090 GN=Gss PE=1 SV=1	5.46	52474.8	300.4	P51855	3	9.92	GSHB_MOUSE	65.0704	62.4388	59.3568	53.6463	56.6112	48.1791	67.0178	59.3355	54.2342	49.164	60.6724	54.8424	58.3265	NA	71.9198	84.9696	55.2256	58.9926	80.7919	68.5519	57.5054	66.0325	0.181308	0.796281	0.159852	0.816661
Uba2	SUMO-activating enzyme subunit 2 OS=Mus musculus OX=10090 GN=Uba2 PE=1 SV=1	4.9	71253.3	682.533	Q9Z1F9	14	32.45	SAE2_MOUSE	218.488	215.249	234.486	228.565	210.234	208.38	206.689	222.989	269.724	271.801	273.411	260.188	242.661	206.256	270.226	242.545	261.333	211.056	284.396	273.378	228.661	252.545	0.142339	0.799924	0.158517	0.812489
Snx1	Sorting nexin-1 OS=Mus musculus OX=10090 GN=Snx1 PE=1 SV=1	4.97	59066.3	437.606	Q9WV80	9	18.39	SNX1_MOUSE	117.886	121.181	104.246	110.785	111.272	123.763	110.239	115.915	106.973	115.649	131.724	127.519	112.678	119.032	125.655	133.686	118.797	112.023	114.318	117.768	113.791	121.32	0.0916721	0.806017	0.156309	0.811214
Gmpr	GMP reductase 1 OS=Mus musculus OX=10090 GN=Gmpr PE=1 SV=1	6.71	37995.3	633.633	Q9DCZ1	8	36.23	GMPR1_MOUSE	1375.76	1342.1	1423.26	113.264	1413.21	1423.9	1480.08	1460.73	1521.62	1507.06	1346.46	1376.44	139.035	1136.21	1357.75	141.373	1315.27	1425.22	1336.83	171.499	1306.1	974.609	-0.694191	0.414625	0.384924	0.808588
Cplx2	Complexin-2 OS=Mus musculus OX=10090 GN=Cplx2 PE=1 SV=1	4.86	15508.5	11658.1	P84086	5	48.51	CPLX2_MOUSE	599.772	638.574	617.808	677.691	679.076	682.374	624.322	626.661	544.922	513.725	440.193	434.828	627.968	639.931	553.724	595.797	578.338	586.991	585.505	621.725	620.493	566.5	-0.137583	0.796281	0.159852	0.808079
Adprh	ADP-ribosylhydrolase ARH1 OS=Mus musculus OX=10090 GN=Adprh PE=1 SV=1	5.38	40353.5	661.168	P54923	8	32.6	ADPRH_MOUSE	91.0207	123.231	112.681	61.1068	84.1965	75.9623	104.636	93.1449	107.784	91.3215	127.997	125.993	99.5159	109.333	113.954	103.981	96.3946	130.391	97.4236	112.137	94.5085	111.712	0.259088	0.762257	0.172879	0.805085
Psma7	Proteasome subunit alpha type-7 OS=Mus musculus OX=10090 GN=Psma7 PE=1 SV=1	8.74	28026	3070.39	Q9Z2U0	13	58.47	PSA7_MOUSE	281.805	261.175	255.78	249.627	216.665	258.425	267.175	260.518	293.309	335.17	266.206	330.005	311.824	342.368	297.037	305.76	287.895	252.378	274.985	296.263	267.965	296.472	0.148562	0.79106	0.161786	0.804889
Hnrnpk	Heterogeneous nuclear ribonucleoprotein K OS=Mus musculus OX=10090 GN=Hnrnpk PE=1 SV=1	5.22	51261.5	10299.2	P61979	19	51.4	HNRPK_MOUSE	1824.07	1786.03	1673.32	1605.05	1650.98	1673.41	1617.63	1674.17	1587.43	1667.77	2084.48	2270.57	1766.02	1622.82	1512.29	1774.12	1731.41	1772.15	1906.9	1823.68	1675.98	1826.44	0.116383	0.796281	0.159852	0.804741
Akt1	RAC-alpha serine/threonine-protein kinase OS=Mus musculus OX=10090 GN=Akt1 PE=1 SV=2	5.54	56106.7	423.176	P31750	4	11.67	AKT1_MOUSE	61.4226	68.2544	64.7564	58.485	84.7208	59.0663	69.6182	65.7732	69.8479	61.3565	76.2389	66.6178	98.5896	62.8184	123.786	89.0861	77.1095	54.552	106.501	73.3481	66.3301	82.8647	0.28699	0.749461	0.178049	0.80253
Csnk2a1	Casein kinase II subunit alpha OS=Mus musculus OX=10090 GN=Csnk2a1 PE=1 SV=2	7.61	45247.7	753.176	Q60737	11	37.6	CSK21_MOUSE	141.459	173.38	169.235	160.455	165.501	171.827	165.659	169.751	202.247	196.996	203.571	200.983	193.25	205.172	165.691	172.417	185.239	192.98	180.026	165.587	171.651	186.492	0.121869	0.79106	0.161786	0.800392
Pdxp	Chronophin OS=Mus musculus OX=10090 GN=Pdxp PE=1 SV=1	5.39	31911.1	3724.16	P60487	18	77.74	PLPP_MOUSE	397.333	421.696	396.006	424.668	344.352	406.166	353.511	371.884	438.563	412.548	445.217	435.312	476.604	500.136	447.307	501.711	400.189	426.265	350.023	374.632	396.673	435.74	0.130683	0.788581	0.162712	0.799336
Bub3	Mitotic checkpoint protein BUB3 OS=Mus musculus OX=10090 GN=Bub3 PE=1 SV=2	6.42	37353.8	1200.55	Q9WVA3	8	30.98	BUB3_MOUSE	96.0779	92.1995	93.0918	72.1353	78.5632	57.9392	83.202	74.2028	92.2214	101.099	110.598	114.06	100.082	88.9266	86.9037	75.6153	84.8397	110.626	97.0471	97.1283	84.0733	96.5827	0.206611	0.771373	0.169288	0.798564
Cmas	N-acylneuraminate cytidylyltransferase OS=Mus musculus OX=10090 GN=Cmas PE=1 SV=2	8.06	48685.3	560.289	Q99KK2	10	28.01	NEUA_MOUSE	121.053	190.674	182.081	120.004	107.289	91.9808	118.391	128.771	122.987	138.891	213.41	173.848	203.979	146.518	142.47	224.064	120.443	129.81	142.766	134.876	132.212	163.218	0.303942	0.736503	0.183441	0.796754
Chmp4b	Charged multivesicular body protein 4b OS=Mus musculus OX=10090 GN=Chmp4b PE=1 SV=2	4.57	24936.2	646.916	Q9D8B3	4	34.82	CHM4B_MOUSE	88.9345	78.737	88.8038	83.4406	79.2376	79.7558	87.0654	80.6883	61.7235	69.8945	71.8168	69.2092	91.6571	89.407	113.22	104.523	93.3807	101.008	89.1065	76.6232	79.8281	89.9951	0.164316	0.779536	0.166136	0.796665
Lsamp	Limbic system-associated membrane protein OS=Mus musculus OX=10090 GN=Lsamp PE=1 SV=1	6.24	38485.4	444.855	Q8BLK3	4	16.13	LSAMP_MOUSE	47.3039	50.0653	43.4115	37.0302	36.6563	40.3788	43.4961	49.1875	40.9777	47.4487	53.139	54.9798	48.0617	NA	44.7869	47.6788	39.5011	47.5913	57.6211	46.2266	43.5956	48.8429	0.16291	0.779536	0.166136	0.796376
Acp1	Low molecular weight phosphotyrosine protein phosphatase OS=Mus musculus OX=10090 GN=Acp1 PE=1 SV=3	6.36	18648	5998.66	Q9D358	6	62.66	PPAC_MOUSE	214.227	204.999	212.582	205.586	232.711	227.65	279.365	198.889	235.759	190.057	252.173	237.813	223.272	231.786	223.351	228.409	256.702	248.07	251.077	284.645	220.182	243.73	0.150917	0.781205	0.165499	0.795649
Vps35	Vacuolar protein sorting-associated protein 35 OS=Mus musculus OX=10090 GN=Vps35 PE=1 SV=1	5.14	92511.5	1429.93	Q9EQH3	24	36.56	VPS35_MOUSE	778.777	788.108	745.768	948.271	801.963	980.187	902.551	902.321	856.403	818.737	780.55	843.277	823.805	811.979	674.408	688.682	775.896	864.702	745.076	769.587	852.309	777.796	-0.130832	0.781205	0.165499	0.792085
Rab1A	Ras-related protein Rab-1A OS=Mus musculus OX=10090 GN=Rab1A PE=1 SV=3	5.86	22905.9	4278.26	P62821	8	52.2	RAB1A_MOUSE	93.4353	95.5598	99.6966	108.23	101.396	100.078	109.461	118.139	117.057	114.457	101.557	106.989	82.5445	97.4451	97.1065	113.415	96.2652	91.0306	95.5616	91.6193	105.751	97.3534	-0.119762	0.781663	0.165325	0.790784
Pgam2	Phosphoglycerate mutase 2 OS=Mus musculus OX=10090 GN=Pgam2 PE=1 SV=3	8.79	28998.2	3879.81	O70250	8	44.66	PGAM2_MOUSE	687.538	599.833	674.596	710.084	841.193	679.849	720.462	759.191	734.123	711.098	723.91	680.505	625.636	634.601	619.274	587.311	634.853	651.211	710.556	696.579	711.797	656.443	-0.114805	0.781205	0.165499	0.789596
Dync1i1	Cytoplasmic dynein 1 intermediate chain 1 OS=Mus musculus OX=10090 GN=Dync1i1 PE=1 SV=2	4.82	71181.2	480.649	O88485	13	35.03	DC1I1_MOUSE	286.12	251.337	254.684	281.626	287.988	297.457	310.743	307.593	290.683	309.159	340.272	309.276	270.932	286.002	309.832	311.223	329.401	322.919	305.296	297.195	287.739	308.235	0.0999641	0.780442	0.16579	0.786818
Prpsap2	Phosphoribosyl pyrophosphate synthase-associated protein 2 OS=Mus musculus OX=10090 GN=Prpsap2 PE=1 SV=1	6.82	41280	687.785	Q8R574	7	23.58	KPRB_MOUSE	53.4774	67.6655	63.3287	90.7041	114.754	66.7038	49.5109	92.5288	63.5953	66.6685	82.0447	49.4086	49.904	54.1504	56.7708	61.0434	51.8321	54.7559	52.0675	60.0855	72.8937	57.2063	-0.319665	0.718206	0.191335	0.786133
Eif4e	Eukaryotic translation initiation factor 4E OS=Mus musculus OX=10090 GN=Eif4e PE=1 SV=1	5.75	25281.3	1368.54	P63073	5	40.09	IF4E_MOUSE	98.013	85.03	90.6705	89.761	88.3796	90.3095	99.331	89.3855	112.747	100.776	118.848	118.339	94.2229	99.7473	86.4337	88.1029	105.553	98.2827	109.974	113.548	94.4403	103.305	0.125558	0.773263	0.168553	0.78339
Otub1	Ubiquitin thioesterase OTUB1 OS=Mus musculus OX=10090 GN=Otub1 PE=1 SV=2	4.66	31498.2	12805.9	Q7TQI3	12	56.83	OTUB1_MOUSE	963.249	873.302	889.209	934.365	897.551	874.65	941.506	962.269	1009.62	1029.89	1050.9	989.266	956.809	962.018	973.117	918.191	981.762	1045.53	989.563	1028.93	937.561	989.608	0.0789839	0.778384	0.166577	0.782381
Cstb	Cystatin-B OS=Mus musculus OX=10090 GN=Cstb PE=1 SV=1	7.27	11159.7	1464.24	Q62426	2	32.65	CYTB_MOUSE	89.7915	76.9111	52.0435	33.4017	72.867	73.8141	62.1082	63.3022	36.1904	38.2733	23.9616	22.3404	60.8916	50.0576	47.6485	53.4169	48.9824	50.0975	53.5883	57.321	59.8703	46.8306	-0.348963	0.699182	0.199903	0.781428
Ccsap	Centriole_ cilia and spindle-associated protein OS=Mus musculus OX=10090 GN=Ccsap PE=1 SV=1	9.65	28606.8	526.639	Q8QZT2	2	18.65	CCSAP_MOUSE	51.629	64.8188	71.5009	34.0126	46.039	54.4256	51.4874	50.0191	86.6086	50.0734	56.5377	55.3509	58.4976	77.3458	60.0401	60.9857	83.0745	63.4831	87.3003	86.4398	56.0614	68.9055	0.317936	0.713258	0.193527	0.78091
Mapt	Microtubule-associated protein tau OS=Mus musculus OX=10090 GN=Mapt PE=1 SV=3	6.36	76585.7	4979.66	P10637	19	39.43	TAU_MOUSE	4319.87	3915.41	4394.56	3876.41	4255.67	3814.34	4247.38	4114.95	4051.37	4024.67	3848.87	3795.33	4273.78	3512.7	4084.44	3580.35	4222.99	3811.65	3392.64	3460.85	4101.46	3798.36	-0.113693	0.772104	0.169004	0.78043
Ndrg1	Protein NDRG1 OS=Mus musculus OX=10090 GN=Ndrg1 PE=1 SV=1	5.68	43465	620.76	Q62433	7	28.17	NDRG1_MOUSE	202.536	205.412	150.015	200.731	163.188	157.356	152.6	193.512	100.554	98.0878	101.085	92.5803	97.7863	132.786	170.157	233.89	122.501	144.08	116.202	117.669	162.399	132.874	-0.300505	0.719908	0.190586	0.78011
Acly	ATP-citrate synthase OS=Mus musculus OX=10090 GN=Acly PE=1 SV=1	7.15	120641	1307.69	Q91V92	34	42.25	ACLY_MOUSE	674.588	648.884	701.679	713.024	723.732	640.045	635.99	681.297	811.599	787.768	681.19	650.864	672.127	587.491	752.049	670.385	610.172	571.71	669.834	624.062	701.861	648.988	-0.112666	0.771477	0.169248	0.779661
Dnm1	Dynamin-1 OS=Mus musculus OX=10090 GN=Dnm1 PE=1 SV=2	7.66	98202.2	13701.9	P39053	53	73.47	DYN1_MOUSE	6348.06	6881.46	6546.28	7137.62	7366.22	8474.72	7130.47	7310.5	7325.16	6856.09	7663.44	7483.25	6368.35	6622.34	5690.08	5717.41	6818.05	6895.38	6541.16	6358.41	7137.66	6615.78	-0.111652	0.770552	0.169608	0.7786
Acat2	Acetyl-CoA acetyltransferase_ cytosolic OS=Mus musculus OX=10090 GN=Acat2 PE=1 SV=2	7.26	41754.1	1519.9	Q8CAY6	11	50.88	THIC_MOUSE	238.914	253.915	241.061	244.147	272	275.772	288.361	268.52	297.694	298.068	266.3	268.98	243.025	241.801	233.031	226.184	266.227	266.86	252.908	245.313	267.845	251.063	-0.091197	0.773094	0.168619	0.778455
Psd3	PH and SEC7 domain-containing protein 3 OS=Mus musculus OX=10090 GN=Psd3 PE=1 SV=2	5.83	115406	987.552	Q2PFD7	16	16.49	PSD3_MOUSE	947.017	869.024	1035.91	929.063	1193.7	1105.31	1106.65	1255.78	1028.96	1000.07	1489.77	1586.15	1425.86	1233.44	721.1	703.9	1392.14	1406.67	1353.83	1323.02	1047.15	1263.59	0.230767	0.743062	0.180692	0.778071
Prkar2a	cAMP-dependent protein kinase type II-alpha regulatory subunit OS=Mus musculus OX=10090 GN=Prkar2a PE=1 SV=2	4.59	45731.3	1310.65	P12367	12	38.15	KAP2_MOUSE	150.584	158.235	146.704	177.422	165.817	152.249	174.167	176.684	175.8	180.445	174.193	193.738	177.072	175.731	165.697	158.241	186.696	170.257	190.424	192.574	165.811	178.462	0.107031	0.768158	0.170546	0.775579
Apoa1	Apolipoprotein A-I OS=Mus musculus OX=10090 GN=Apoa1 PE=1 SV=2	5.4	30615.6	2440.43	Q00623	16	49.62	APOA1_MOUSE	425.952	455.265	270.32	261.136	179.713	212.146	245.537	264.16	188.979	166.455	155.552	167.051	137.21	135.197	331.537	348.254	140.382	130.918	300.219	300.986	266.966	214.731	-0.352616	0.685451	0.206324	0.770832
Trim9	E3 ubiquitin-protein ligase TRIM9 OS=Mus musculus OX=10090 GN=Trim9 PE=1 SV=2	6.9	92752.5	210.181	Q8C7M3	3	3.67	TRIM9_MOUSE	90.5279	142.969	124.989	70.5966	124.189	112.863	140.369	106.431	109.958	106.407	131.634	87.7183	142.544	143.78	136.41	168.351	141.447	127.882	135.489	144.595	112.93	135.985	0.278303	0.717792	0.191517	0.769856
Fahd2	Fumarylacetoacetate hydrolase domain-containing protein 2A OS=Mus musculus OX=10090 GN=Fahd2 PE=1 SV=1	8.17	35089.6	538.899	Q3TC72	4	22.04	FAHD2_MOUSE	47.1071	51.3335	52.1479	55.0256	47.4578	55.5985	59.3697	62.0234	43.2812	41.3189	35.326	47.1059	36.4329	34.6823	56.9085	50.5827	50.7327	46.6601	47.2883	50.034	51.4664	45.5754	-0.183046	0.745953	0.179493	0.768084
Nt5dc3	5'-nucleotidase domain-containing protein 3 OS=Mus musculus OX=10090 GN=Nt5dc3 PE=1 SV=1	8.72	63512.8	540.955	Q3UHB1	10	23.81	NT5D3_MOUSE	106.799	192.803	101.534	131.273	83.4904	69.8797	134.79	124.683	84.915	86.9935	81.4595	80.1498	102.221	90.5411	96.1137	106.491	87.4544	82.7368	77.0382	89.1302	111.716	89.3336	-0.269358	0.716696	0.192001	0.765641
Rps5	40S ribosomal protein S5 OS=Mus musculus OX=10090 GN=Rps5 PE=1 SV=3	10.29	23060.5	515.247	P97461	2	8.33	RS5_MOUSE	50.9931	50.8463	45.376	NA	74.5668	48.5174	56.9215	69.3438	64.1861	82.2965	62.8886	65.0192	70.2801	71.9177	75.4879	68.8891	75.7872	66.035	96.0121	54.4881	60.3386	70.6805	0.262737	0.718421	0.19124	0.764957
Ywhag	14-3-3 protein gamma OS=Mus musculus OX=10090 GN=Ywhag PE=1 SV=2	4.61	28473.7	40940	P61982	15	78.14	1433G_MOUSE	4111.62	4073.3	4081.01	4048.94	4255.85	4089.93	4346.74	4283.06	4108.7	3936.98	4830.22	4595.73	4064.69	4160.48	4257.21	4125.16	4311.41	4224.17	4395.49	4313.68	4133.61	4327.82	0.0650149	0.761537	0.173166	0.764307
Gnpda2	Glucosamine-6-phosphate isomerase 2 OS=Mus musculus OX=10090 GN=Gnpda2 PE=1 SV=1	6.48	31311.9	532.379	Q9CRC9	3	22.1	GNPI2_MOUSE	48.7257	32.1215	40.1183	32.0182	21.8443	35.4366	33.4286	29.7007	34.5939	31.3872	35.1864	20.3222	50.1221	50.0186	57.7528	57.9527	36.4228	35.018	45.0609	43.2276	33.9375	43.1084	0.315137	0.695917	0.201411	0.763945
Prxl2b	Prostamide/prostaglandin F synthase OS=Mus musculus OX=10090 GN=Prxl2b PE=1 SV=1	6.37	22069.2	820	Q9DB60	2	8.46	PXL2B_MOUSE	40.8756	33.3451	42.9759	40.5187	47.0063	40.574	50.8621	42.9364	42.3379	36.116	47.2809	46.7393	64.0372	43.3911	42.2207	NA	47.5234	47.2157	45.7865	44.822	41.7548	47.6685	0.181407	0.740916	0.181587	0.7628
Sod1	Superoxide dismutase [Cu-Zn] OS=Mus musculus OX=10090 GN=Sod1 PE=1 SV=2	6.07	16113.8	9714.03	P08228	6	42.86	SODC_MOUSE	469.156	489.407	388.688	429.207	390.866	412.658	421.639	420.036	371.454	364.221	197.264	209.275	400.208	429.233	353.589	382.051	379.552	360.801	478.32	488.227	415.733	367.852	-0.227262	0.720787	0.190201	0.755766
Pde1a	Dual specificity calcium/calmodulin-dependent 3'_5'-cyclic nucleotide phosphodiesterase 1A OS=Mus musculus OX=10090 GN=Pde1a PE=1 SV=3	5.53	62575.3	1408.07	Q61481	17	45.14	PDE1A_MOUSE	369.035	273.842	283.295	325.362	319.584	292.9	350.042	322.199	391.025	320.218	383.542	375.883	355.726	357.998	359.655	334.904	366.042	342.31	330.286	347.448	324.75	355.379	0.136872	0.740185	0.181893	0.752733
Rida	2-iminobutanoate/2-iminopropanoate deaminase OS=Mus musculus OX=10090 GN=Rida PE=1 SV=3	9.13	14312.5	10400.6	P52760	8	84.44	RIDA_MOUSE	191.893	185.113	198.494	179.977	183.258	200.471	193.44	211.121	179.022	208.207	191.263	209.022	241.786	204.516	222.416	227.538	198.462	222.227	179.802	200.189	193.1	209.722	0.116221	0.743062	0.180692	0.752096
Kbtbd11	Kelch repeat and BTB domain-containing protein 11 OS=Mus musculus OX=10090 GN=Kbtbd11 PE=1 SV=3	5.09	69029.7	1366.64	Q8BNW9	17	43.92	KBTBB_MOUSE	410.024	417.881	365.86	403.552	386.621	364.704	382.262	444.252	389.041	383.812	349.78	377.146	304.316	372.266	353.738	332.713	327.959	346.634	380.757	471.805	394.801	361.711	-0.133233	0.740185	0.181893	0.75208
Pdxk	Pyridoxal kinase OS=Mus musculus OX=10090 GN=Pdxk PE=1 SV=1	5.87	35300.4	5751.82	Q8K183	10	41.35	PDXK_MOUSE	959.702	984.355	880.747	908.65	934.174	967.972	960.044	928.151	1038.86	1059.29	954.124	1169.67	995.364	953.073	1078.46	964.775	1059.31	1050.14	1026.87	1020.82	962.194	1027.26	0.0938236	0.745375	0.179732	0.751256
Arcn1	Coatomer subunit delta OS=Mus musculus OX=10090 GN=Arcn1 PE=1 SV=2	5.85	57685.7	448.854	Q5XJY5	10	27.4	COPD_MOUSE	180.147	180.973	171.234	170.582	187.438	203.374	196.118	201.997	214.493	203	202.522	200.056	183.226	219.607	202.99	241.556	195.503	198.406	201.039	214.487	190.936	205.939	0.109441	0.743062	0.180692	0.751078
Plpbp	Pyridoxal phosphate homeostasis protein OS=Mus musculus OX=10090 GN=Plpbp PE=1 SV=1	8.46	30219.8	912.335	Q9Z2Y8	7	41.24	PLPHP_MOUSE	102.74	123.967	92.1441	110.784	120.657	100.986	109.561	105.159	128.232	125.235	98.8656	107.302	100.151	102.145	95.7544	106.384	79.3335	106.997	82.1182	113.552	111.946	99.2602	-0.174404	0.727394	0.187329	0.74801
Pfkp	ATP-dependent 6-phosphofructokinase_ platelet type OS=Mus musculus OX=10090 GN=Pfkp PE=1 SV=1	6.75	86481.7	5401.21	Q9WUA3	32	58.29	PFKAP_MOUSE	1693.21	4123.11	1820.65	4410.81	1868.28	1696.36	1775.17	1673.87	2141.39	2083.5	1746.62	1760.75	1990.68	1854.43	1648.5	1722.51	1585.57	1583.87	1628.67	1557.4	2328.64	1707.9	-0.351988	0.659544	0.219006	0.747592
Rab1b	Ras-related protein Rab-1B OS=Mus musculus OX=10090 GN=Rab1b PE=1 SV=1	5.4	22358.3	3653.79	Q9D1G1	6	39.8	RAB1B_MOUSE	53.4577	64.9195	44.5161	50.5445	38.3795	74.9731	69.3809	68.9645	68.0318	79.3986	72.4401	80.6064	65.4469	65.8749	75.4306	82.01	65.7501	70.8054	60.922	71.6148	61.2566	71.0901	0.244541	0.706063	0.19676	0.747212
Rpl21	60S ribosomal protein L21 OS=Mus musculus OX=10090 GN=Rpl21 PE=1 SV=4	11.16	18635.9	2362.85	O09167	6	45	RL21_MOUSE	132.72	123.497	102.734	120.838	108.337	118.067	118.562	129.153	130.289	130.259	143.105	133.733	130.669	148.443	114.707	104.724	137.181	128.68	138.877	146.587	121.446	132.671	0.124442	0.736503	0.183441	0.746942
Rbp1	Retinol-binding protein 1 OS=Mus musculus OX=10090 GN=Rbp1 PE=1 SV=2	4.93	16017.2	1342.05	Q00915	5	48.89	RET1_MOUSE	77.6125	83.0948	49.6776	55.7433	60.5425	55.6715	32.3321	32.1687	57.6899	60.709	39.7294	39.3134	47.5838	51.4185	65.71	66.0613	34.197	35.7714	46.4449	35.5565	56.5242	46.1786	-0.270997	0.695917	0.201411	0.74682
Crk	Adapter molecule crk OS=Mus musculus OX=10090 GN=Crk PE=1 SV=1	5.25	33871.8	3564.88	Q64010	14	52.3	CRK_MOUSE	228.273	239.715	193.196	196.749	187.164	221.625	211.763	209.073	202.807	191.785	172.179	179.465	274.877	234.765	277.068	261.954	235.902	244.668	214.356	226.406	208.215	232.164	0.144813	0.730964	0.185796	0.745171
Arpc1b	Actin-related protein 2/3 complex subunit 1B OS=Mus musculus OX=10090 GN=Arpc1b PE=1 SV=4	8.3	41862.3	962.88	Q9WV32	2	11.02	ARC1B_MOUSE	52.8622	44.6006	51.638	54.0291	45.7681	63.0982	53.8465	50.0672	57.4225	62.6619	73.2021	49.6378	55.0944	57.7771	56.1393	62.0967	57.2365	56.1822	69.6996	69.4761	53.5994	60.6542	0.176864	0.722019	0.189662	0.743366
Ak3	GTP:AMP phosphotransferase AK3_ mitochondrial OS=Mus musculus OX=10090 GN=Ak3 PE=1 SV=3	9.34	25483.4	1286.95	Q9WTP7	7	43.17	KAD3_MOUSE	202.689	256.58	226.421	292.065	226.107	219.069	294.926	280.059	241.653	234.835	235.753	247.426	188.276	227.917	178.517	213.265	166.52	203.622	289.955	226.294	247.44	217.755	-0.191308	0.717997	0.191427	0.743047
Ppp1ca	Serine/threonine-protein phosphatase PP1-alpha catalytic subunit OS=Mus musculus OX=10090 GN=Ppp1ca PE=1 SV=1	5.92	38281.5	8371.79	P62137	15	59.39	PP1A_MOUSE	209.187	190.195	192.093	197.833	194.503	177.991	176.572	181.013	185.327	190.194	202.379	191.844	262.663	252.893	168.841	180.541	235.941	243.016	183.044	177.755	189.491	209.892	0.131442	0.730964	0.185796	0.742688
Rab2a	Ras-related protein Rab-2A OS=Mus musculus OX=10090 GN=Rab2a PE=1 SV=1	6.11	23718.6	787.571	P53994	6	38.21	RAB2A_MOUSE	43.1467	46.4178	40.6265	42.9226	45.393	42.9021	45.6661	47.9919	39.9875	44.7157	54.3602	57.5059	45.5736	44.0419	44.1498	43.0796	49.2605	54.7289	42.2484	42.2767	43.977	47.7226	0.110839	0.733659	0.184647	0.741984
Fdps	Farnesyl pyrophosphate synthase OS=Mus musculus OX=10090 GN=Fdps PE=1 SV=1	5.34	40923.8	1276.43	Q920E5	11	35.69	FPPS_MOUSE	91.1949	114.343	116.119	102.809	68.7243	85.2314	111.636	110.346	140.674	140.646	119.976	134.201	119.989	125.513	113.399	123.528	104.616	113.276	125.812	123.945	108.172	120.425	0.182046	0.718552	0.191182	0.741255
Bcat1	Branched-chain-amino-acid aminotransferase_ cytosolic OS=Mus musculus OX=10090 GN=Bcat1 PE=1 SV=2	5.09	43361.6	790.635	P24288	7	28.76	BCAT1_MOUSE	189.975	211.509	182.967	191.938	202.445	227.23	218.795	234.798	205.94	207.826	177.864	204.737	172.534	190.453	217.34	204.926	184.142	207.296	185.107	176.871	207.342	192.127	-0.109954	0.730964	0.185796	0.739188
Gfap	Glial fibrillary acidic protein OS=Mus musculus OX=10090 GN=Gfap PE=1 SV=4	5.1	49957.2	6033.37	P03995	19	64.88	GFAP_MOUSE	540.115	493.003	476.783	479.765	762.198	783.673	462.607	486.599	257.227	254.127	298.349	295.44	555.992	583.209	393.85	460.872	361.409	371.066	325.185	317.315	499.61	396.269	-0.289862	0.679244	0.209294	0.738507
Hint1	Adenosine 5'-monophosphoramidase HINT1 OS=Mus musculus OX=10090 GN=Hint1 PE=1 SV=3	6.45	13891	14868.2	P70349	7	78.57	HINT1_MOUSE	719.074	681.695	617.699	677.339	677.482	596.032	740.496	721.865	716.498	762.629	678.197	693.565	617.84	613.993	620.023	611.37	624.049	673.462	643.458	698.543	691.081	647.45	-0.0920779	0.732727	0.185043	0.73849
Celf2	CUGBP Elav-like family member 2 OS=Mus musculus OX=10090 GN=Celf2 PE=1 SV=1	8.97	54727.1	296.144	Q9Z0H4	6	15.35	CELF2_MOUSE	106.36	112.833	108.456	102.804	102.837	109.843	106.399	119.551	131.251	141.913	142.754	140.718	119.907	130.514	101.138	97.7673	118.88	141.863	138.274	130.73	114.225	126.255	0.140394	0.724897	0.18841	0.738367
Nme2	Nucleoside diphosphate kinase B OS=Mus musculus OX=10090 GN=Nme2 PE=1 SV=1	7.38	17477.2	17522.3	Q01768	9	62.5	NDKB_MOUSE	592.997	632.55	551.698	605.654	558.397	607.364	549.562	528.231	629.904	568.373	635.796	497.14	687.844	688.148	675.341	654.985	614.876	637.775	599.315	624.045	582.473	631.527	0.113555	0.727422	0.187317	0.736232
Arl3	ADP-ribosylation factor-like protein 3 OS=Mus musculus OX=10090 GN=Arl3 PE=1 SV=1	7.11	20657.6	2898.08	Q9WUL7	10	79.67	ARL3_MOUSE	153.763	149.155	140.126	149.473	151.179	150.653	145.954	150.151	152.835	149.263	165.18	146.948	157.071	150.757	161.385	161.371	164.396	150.547	150.136	157.955	149.255	156.575	0.0683699	0.730964	0.185796	0.734155
Actr2	Actin-related protein 2 OS=Mus musculus OX=10090 GN=Actr2 PE=1 SV=1	6.33	45046	5768.63	P61161	16	50.25	ARP2_MOUSE	1453.89	1372.2	1461.07	1548.25	1444.86	1431.85	1417.06	1447.41	1463.7	1470.27	1525.71	1481.68	1550.16	1525.36	1431.81	1576.29	1480.32	1448.02	1542.46	1581.93	1451.06	1514.38	0.0614624	0.730964	0.185796	0.733544
Pak2	Serine/threonine-protein kinase PAK 2 OS=Mus musculus OX=10090 GN=Pak2 PE=1 SV=1	5.45	58215.6	1061.68	Q8CIN4	12	37.21	PAK2_MOUSE	92.6467	98.1039	91.9985	73.0951	84.2256	101.714	89.286	84.2176	85.019	85.6045	108.502	106.654	95.8702	72.1742	101.579	105.209	98.3876	97.4672	92.736	104.523	88.5911	98.3103	0.147292	0.717997	0.191427	0.73295
Scamp1	Secretory carrier-associated membrane protein 1 OS=Mus musculus OX=10090 GN=Scamp1 PE=1 SV=1	7.61	38427.9	888.179	Q8K021	3	18.34	SCAM1_MOUSE	175.988	156.272	203.399	181.088	181.303	170.12	195.273	178.903	165.858	172.683	188.771	181.536	158.541	156.847	151.622	155.701	180.598	169.234	155.933	164.026	178.089	166.281	-0.0991228	0.725624	0.188095	0.732363
Rbm3	RNA-binding protein 3 OS=Mus musculus OX=10090 GN=Rbm3 PE=1 SV=1	7.67	16604.7	417.715	O89086	2	18.3	RBM3_MOUSE	25.584	28.8112	NA	14.9543	14.9689	NA	24.6288	17.9629	22.1592	NA	23.7728	26.1745	28.8306	27.9711	20.6658	18.6371	29.9756	21.3148	25.9606	19.3581	21.2956	24.2661	0.261574	0.683652	0.20718	0.731985
Pitpnb	Phosphatidylinositol transfer protein beta isoform OS=Mus musculus OX=10090 GN=Pitpnb PE=1 SV=2	6.54	31772.2	989.562	P53811	8	31.73	PIPNB_MOUSE	159.767	155.165	146.786	149.339	206.115	154.979	166.976	178.21	175.63	162.701	170.477	140.937	145.912	153.17	134.264	148.304	139.545	153.943	167.002	155.867	165.567	150.942	-0.130377	0.718206	0.191335	0.729944
Txnrd1	Thioredoxin reductase 1_ cytoplasmic OS=Mus musculus OX=10090 GN=Txnrd1 PE=1 SV=3	7.24	68131.4	905.032	Q9JMH6	11	27.57	TRXR1_MOUSE	261.119	259.435	236.966	258.404	269.34	291.284	245.841	254.093	282.953	285.863	278.365	282.397	253.53	269.462	278.563	281.666	307.962	296.742	262.438	332.311	264.53	284.344	0.103019	0.722019	0.189662	0.729332
Hmgcs1	Hydroxymethylglutaryl-CoA synthase_ cytoplasmic OS=Mus musculus OX=10090 GN=Hmgcs1 PE=1 SV=1	5.59	58196.4	372.883	Q8JZK9	5	10.77	HMCS1_MOUSE	85.3504	95.1088	76.892	73.86	92.9072	91.6106	86.7163	93.5973	142.162	138.302	87.8362	86.1237	90.384	80.7685	81.7535	82.0495	76.9058	92.2987	81.4162	91.0888	97.6506	85.0625	-0.168304	0.708173	0.195806	0.727898
Sncb	Beta-synuclein OS=Mus musculus OX=10090 GN=Sncb PE=1 SV=1	4.18	14051.6	19328.5	Q91ZZ3	8	82.71	SYUB_MOUSE	1162.43	570.512	516.13	582.237	531.484	542.034	537.838	1167.91	460.583	1115.16	1115.45	1132.41	1268.28	565.214	479.283	1185.31	512.312	1217.97	1239.71	1152.76	718.632	986.87	0.463018	0.558394	0.276443	0.725389
Eif5a	Eukaryotic translation initiation factor 5A-1 OS=Mus musculus OX=10090 GN=Eif5a PE=1 SV=2	4.9	17060.4	5787.23	P63242	7	70.13	IF5A1_MOUSE	340.112	367.572	322.781	312.027	316.616	360.766	316.236	349.692	319.737	359.642	342.562	331.456	356.765	352.577	345.053	361.948	352.869	376.389	373.989	372.64	336.518	356.625	0.0852239	0.719908	0.190586	0.724935
Sh3bgrl	Adapter Sh3bgrl OS=Mus musculus OX=10090 GN=Sh3bgrl PE=1 SV=1	4.67	12925.3	2274.84	Q9JJU8	4	34.21	SH3L1_MOUSE	74.3599	69.3271	48.782	51.8566	53.7234	58.1086	53.9383	51.8066	47.0495	45.4316	30.8575	30.8299	55.7201	57.2389	49.3828	47.5933	49.2736	55.3909	59.05	54.0338	55.4384	48.9371	-0.196926	0.694596	0.202024	0.721972
Map1lc3b	Microtubule-associated proteins 1A/1B light chain 3B OS=Mus musculus OX=10090 GN=Map1lc3b PE=1 SV=3	9.11	14616.9	2206.29	Q9CQV6	3	22.4	MLP3B_MOUSE	147.328	156.709	133.701	134.213	150.112	162.592	135.325	125.163	141.847	130.084	163.496	164.747	147.563	146.656	159.228	141.386	147.398	150.602	145.337	140.404	141.707	150.682	0.0911473	0.710394	0.194807	0.716218
Cse1l	Exportin-2 OS=Mus musculus OX=10090 GN=Cse1l PE=1 SV=1	5.43	111253	147.796	Q9ERK4	2	2.37	XPO2_MOUSE	NA	129.19	103.063	105.273	127.504	139.826	123.627	143.997	152.573	168.7	108.897	115.29	118.474	95.5017	145.552	134.579	109.128	109.001	NA	122.342	132.639	117.64	-0.161905	0.695917	0.201411	0.714502
Ighg2b	Immunoglobulin heavy constant gamma 2B OS=Mus musculus OX=10090 GN=Ighg2b PE=1 SV=3	6.1	45000.8	572.064	P01867	7	22.77	IGG2B_MOUSE	888.862	881.98	911.96	892.645	1011.79	965.732	1015.14	910.661	970.839	994.659	893.506	826.672	851.702	816.606	765.579	1121.49	792.868	730.955	983.806	837.905	944.426	862.109	-0.140147	0.699182	0.199903	0.713089
Ndrg4	Protein NDRG4 OS=Mus musculus OX=10090 GN=Ndrg4 PE=1 SV=1	5.88	38908.1	1099.28	Q8BTG7	9	40.63	NDRG4_MOUSE	214.458	173.582	229.941	193.076	227.212	201.848	232.558	205.955	198.509	204.333	208.745	210.962	271.573	240.415	249.884	220.23	231.384	219.966	209.341	207.292	208.147	226.979	0.124685	0.700587	0.199257	0.711595
Kif5c	Kinesin heavy chain isoform 5C OS=Mus musculus OX=10090 GN=Kif5c PE=1 SV=3	5.81	109845	982.594	P28738	30	42.05	KIF5C_MOUSE	243.812	288.874	309.682	340.473	293.797	396.457	294.415	369.485	273.921	302.781	287.174	375.014	206.904	276.345	210.838	238.175	317.442	316.261	220.372	266.935	311.37	271.546	-0.209542	0.679244	0.209294	0.710831
Add1	Alpha-adducin OS=Mus musculus OX=10090 GN=Add1 PE=1 SV=2	5.54	81045.8	3544.2	Q9QYC0	23	44.49	ADDA_MOUSE	1416.99	1413.03	1636.24	1572.27	1415.9	1335.17	1361.97	1441.45	910.614	984.597	1348.41	1351.96	1285.32	1208.9	1064.82	1189.9	1131.5	1085.78	1135.35	1235.43	1348.82	1203.74	-0.147061	0.694596	0.202024	0.709994
Pgd	6-phosphogluconate dehydrogenase_ decarboxylating OS=Mus musculus OX=10090 GN=Pgd PE=1 SV=3	6.89	53760.6	1068.27	Q9DCD0	10	26.5	6PGD_MOUSE	229.823	262.389	207.788	259.548	223.002	270.772	213.387	222.462	251.892	277.976	249.558	261.82	243.815	274.289	267.114	330.058	243.658	263.485	259.876	260.587	241.904	265.426	0.135949	0.695917	0.201411	0.709071
Tf	Serotransferrin OS=Mus musculus OX=10090 GN=Tf PE=1 SV=1	6.87	78890.9	3868.82	Q921I1	31	55.95	TRFE_MOUSE	1218.67	1306.14	1004.53	897.025	890.679	946.604	1031.85	1053.8	971.527	1015.36	997.439	1124.35	1083.34	1075.57	1733.46	1657.68	787.928	874.013	1514.15	1309.73	1033.62	1215.77	0.198313	0.679244	0.209294	0.707602
Diras2	GTP-binding protein Di-Ras2 OS=Mus musculus OX=10090 GN=Diras2 PE=1 SV=1	9	22840.1	2503.27	Q5PR73	8	51.26	DIRA2_MOUSE	88.0008	86.1602	88.3008	82.8533	102.635	104.202	89.8471	97.6592	101.737	114.362	105.437	106.851	107.156	118.673	108.621	114.475	88.3986	86.7041	98.137	98.1891	95.5757	103.264	0.111923	0.695917	0.201411	0.70486
Actr1b	Beta-centractin OS=Mus musculus OX=10090 GN=Actr1b PE=1 SV=1	5.99	42395.5	2772.28	Q8R5C5	11	56.38	ACTY_MOUSE	199.784	202.457	200.326	217.672	203.314	229.424	209.908	195.132	245.955	205.653	256.138	249.541	216.395	231.499	231.866	230.995	212.211	229.471	228.94	189.783	210.963	227.684	0.109004	0.694553	0.202045	0.703054
Bin1	Myc box-dependent-interacting protein 1 OS=Mus musculus OX=10090 GN=Bin1 PE=1 SV=1	4.77	64698.4	3335.75	O08539	21	48.64	BIN1_MOUSE	933.927	930.607	1017.93	1071.49	1102.67	1041.2	1143.38	1096.34	959.025	942.018	904.337	1038.64	918.04	816.715	990.056	995.925	976.083	997.13	1018.25	940.732	1023.86	959.591	-0.0928861	0.695917	0.201411	0.702088
Dync1h1	Cytoplasmic dynein 1 heavy chain 1 OS=Mus musculus OX=10090 GN=Dync1h1 PE=1 SV=2	6.01	534784	543.812	Q9JHU4	116	33.35	DYHC1_MOUSE	2896.75	2689.27	3041.46	3018.02	3060.54	3091.72	2678.27	2915.12	3369.42	2996.1	2965.41	2899.5	3667.14	3187.95	3778.88	3907.87	2879.79	3107.62	2984.41	2882.55	2975.67	3226.11	0.109956	0.691006	0.203701	0.6997
Pef1	Peflin OS=Mus musculus OX=10090 GN=Pef1 PE=1 SV=1	5.89	29512.9	587.19	Q8BFY6	4	13.82	PEF1_MOUSE	70.8675	82.5532	93.1161	92.6252	89.5863	83.7174	95.3231	95.5992	94.6136	103.685	94.3056	73.5604	81.8183	83.6101	75.3891	81.9997	89.4898	75.9491	87.6352	82.1235	90.1687	82.5881	-0.123729	0.686853	0.205658	0.697909
Dgkb	Diacylglycerol kinase beta OS=Mus musculus OX=10090 GN=Dgkb PE=1 SV=2	7.81	91811.8	211.121	Q6NS52	5	7.11	DGKB_MOUSE	147.192	137.955	129.521	183.532	152.192	152.684	139.743	158.829	166.391	173.513	162.874	171.359	201.977	222.483	146.784	174.005	173.348	199.828	149.874	133.306	154.155	173.584	0.162498	0.678641	0.209585	0.697824
Pgk2	Phosphoglycerate kinase 2 OS=Mus musculus OX=10090 GN=Pgk2 PE=1 SV=4	6.4	45252.3	4756.61	P09041	6	20.86	PGK2_MOUSE	141.797	142.075	161.193	145.101	153.042	145.435	169.905	138.783	162.356	130.743	161.122	160.39	167.023	141.801	178.793	153.819	171.663	149.498	189.966	157.881	149.043	163.196	0.130338	0.684776	0.206645	0.697069
Ppp1r2	Protein phosphatase inhibitor 2 OS=Mus musculus OX=10090 GN=Ppp1r2 PE=1 SV=3	4.53	23119.3	307.512	Q9DCL8	2	22.33	IPP2_MOUSE	67.8387	58.7088	59.1307	52.9746	63.4221	56.0543	60.7649	54.8146	52.6924	55.5276	25.4913	17.158	74.6948	63.8587	56.7308	38.9957	56.0362	48.5576	60.5498	67.1824	58.1929	50.9255	-0.308082	0.624856	0.237216	0.696677
Snx3	Sorting nexin-3 OS=Mus musculus OX=10090 GN=Snx3 PE=1 SV=3	9.15	18814.4	1141.34	O70492	5	35.8	SNX3_MOUSE	51.0502	45.4245	52.4406	51.9143	52.6437	48.475	45.9482	53.299	51.2247	53.0882	52.251	52.1491	51.2343	51.7216	54.1895	50.4027	52.4036	58.2705	56.5671	56.0964	50.5508	53.5286	0.0832745	0.691277	0.203574	0.696275
Stam	Signal transducing adapter molecule 1 OS=Mus musculus OX=10090 GN=Stam PE=1 SV=3	4.54	60170.5	693.4	P70297	6	17.15	STAM1_MOUSE	110.929	71.4649	130.755	131.049	102.172	128.875	124.13	139.805	117.91	122.357	132.143	140.877	126.702	124.629	127.06	112.11	148.812	139.118	126.357	141.698	117.945	131.951	0.179322	0.66721	0.215174	0.690888
Lztfl1	Leucine zipper transcription factor-like protein 1 OS=Mus musculus OX=10090 GN=Lztfl1 PE=1 SV=1	5.03	34830.5	291.755	Q9JHQ5	3	12.04	LZTL1_MOUSE	65.1764	55.1578	54.9552	67.5906	61.8718	59.2825	54.8539	56.7847	68.5193	59.0428	68.1515	60.9051	69.9448	66.8233	62.373	58.9449	78.8036	62.9005	62.1967	65.5561	60.3235	65.6599	0.122381	0.677719	0.21003	0.68868
Rhoa	Transforming protein RhoA OS=Mus musculus OX=10090 GN=Rhoa PE=1 SV=1	5.75	22124.4	2578.37	Q9QUI0	7	48.7	RHOA_MOUSE	89.2291	70.1047	101.493	107.283	108.399	107.241	118.676	123.403	133.585	136.041	74.3204	80.5993	100.797	108.276	114.599	125.344	86.7694	92.6392	91.0004	91.4091	109.546	96.5754	-0.174676	0.666047	0.215751	0.688571
Ciapin1	Anamorsin OS=Mus musculus OX=10090 GN=Ciapin1 PE=1 SV=1	4.93	33999.2	743.788	Q8WTY4	3	20.06	CPIN1_MOUSE	88.9769	55.6586	62.1761	70.4772	69.5901	77.2765	72.3993	80.3594	72.6862	54.0419	86.0138	56.5394	69.676	132.571	74.7375	101.778	58.3208	109.867	82.732	134.704	70.3642	90.694	0.319357	0.607078	0.247128	0.685953
Serpina1d	Alpha-1-antitrypsin 1-4 OS=Mus musculus OX=10090 GN=Serpina1d PE=1 SV=1	5.12	46169.5	1997.66	Q00897	9	33.9	A1AT4_MOUSE	205.589	228.302	146.357	141.211	159.668	155.931	153.596	150.737	152.761	152.624	152.322	154.147	169.806	176.737	278.775	297.683	135.436	143.253	216.576	211.435	164.678	193.617	0.199459	0.656308	0.220644	0.685948
Gnl1	Guanine nucleotide-binding protein-like 1 OS=Mus musculus OX=10090 GN=Gnl1 PE=1 SV=4	5.37	69398.5	336.341	P36916	7	13.18	GNL1_MOUSE	96.6828	91.2028	86.9306	77.4174	112.56	122.955	92.4098	95.6616	112.819	112.269	136.503	121.811	115.89	90.0218	109.737	99.0052	117.321	117.899	96.0378	100.92	100.091	110.515	0.145814	0.6699	0.213845	0.685586
Hnrnpf	Heterogeneous nuclear ribonucleoprotein F OS=Mus musculus OX=10090 GN=Hnrnpf PE=1 SV=3	5.18	46072.1	1115.7	Q9Z2X1	9	26.02	HNRPF_MOUSE	170.757	166.295	152.567	152.326	161.118	152.313	152.098	146.185	139.494	142.786	182.835	175.753	137.718	153.593	158.241	149.206	174.202	157.659	169.55	180.736	153.594	163.949	0.0913224	0.679244	0.209294	0.685355
Dtd1	D-aminoacyl-tRNA deacylase 1 OS=Mus musculus OX=10090 GN=Dtd1 PE=1 SV=2	7.98	23555.6	981.169	Q9DD18	6	36.36	DTD1_MOUSE	65.5696	63.5879	61.2632	55.9227	59.255	62.1243	69.667	61.0231	66.3228	63.9147	62.615	64.3483	56.1611	60.3099	59.0507	63.8123	51.2714	58.8323	55.0519	59.3199	62.865	59.0773	-0.0903574	0.679244	0.209294	0.685227
Cdc37	Hsp90 co-chaperone Cdc37 OS=Mus musculus OX=10090 GN=Cdc37 PE=1 SV=1	5.07	45106.8	2423.64	Q61081	9	32.72	CDC37_MOUSE	431.636	418.65	409.46	417.715	421.808	367.957	426.261	418.862	426.949	453.407	442.972	420.674	458.034	406.107	498.492	477.554	429.788	431.685	452.379	419.074	419.27	443.676	0.0807808	0.679244	0.209294	0.68403
Eif3k	Eukaryotic translation initiation factor 3 subunit K OS=Mus musculus OX=10090 GN=Eif3k PE=1 SV=1	4.62	25371.9	339.21	Q9DBZ5	2	11.47	EIF3K_MOUSE	52.0422	58.3634	59.9642	47.5291	85.6403	74.3121	86.9695	80.5441	76.141	57.5009	65.334	69.9857	55.4032	59.8615	56.7151	89.6838	28.1463	23.4014	72.0663	55.8302	67.9007	57.6427	-0.304711	0.612006	0.24434	0.683667
Akr1b1	Aldo-keto reductase family 1 member B1 OS=Mus musculus OX=10090 GN=Akr1b1 PE=1 SV=3	6.83	36074.5	3895.73	P45376	17	60.13	ALDR_MOUSE	613.031	587.584	586.971	612.39	615.937	636.097	639.474	677.829	674.093	676.574	649.553	710.094	702.964	648.275	642.153	657.654	588.308	648.691	710.872	706.198	631.998	666.476	0.0762001	0.679244	0.209294	0.683505
Cbx5	Chromobox protein homolog 5 OS=Mus musculus OX=10090 GN=Cbx5 PE=1 SV=1	5.57	22357.1	370.367	Q61686	2	13.09	CBX5_MOUSE	30.532	NA	NA	NA	NA	NA	41.985	26.4109	26.6197	30.6933	30.7602	29.5472	NA	NA	46.2824	NA	30.7902	28.8461	61.3236	48.0895	31.2482	39.377	0.316832	0.604407	0.248652	0.682415
Ola1	Obg-like ATPase 1 OS=Mus musculus OX=10090 GN=Ola1 PE=1 SV=1	7.85	44957.7	2260.28	Q9CZ30	19	61.11	OLA1_MOUSE	509.56	483.722	412.347	522.264	414.822	485.785	425.544	423.317	455.044	601.592	412.733	475.787	419.503	457.663	408.588	418.575	491.629	403.393	398.059	388.087	473.4	427.402	-0.141698	0.666318	0.215617	0.681218
Hnmt	Histamine N-methyltransferase OS=Mus musculus OX=10090 GN=Hnmt PE=1 SV=1	4.77	34063.9	609.562	Q91VF2	3	17.29	HNMT_MOUSE	73.1732	64.8101	68.5718	69.4349	72.1809	71.7136	91.0896	73.583	83.0438	82.3863	71.6228	80.0131	79.6723	75.3164	80.5646	90.5725	74.3097	77.5949	86.0073	99.9594	74.9987	81.5633	0.121462	0.668327	0.214621	0.679275
Scrn3	Secernin-3 OS=Mus musculus OX=10090 GN=Scrn3 PE=1 SV=1	5.34	48060.5	553.63	Q3TMH2	7	22.25	SCRN3_MOUSE	152.183	175.778	164.489	166.239	194.375	195.495	123.619	138.55	138.06	170.894	174.061	134.31	136.456	117.639	196.139	161.577	164.519	118.571	108.663	114.865	161.968	142.68	-0.195563	0.648609	0.22459	0.67745
Ptbp2	Polypyrimidine tract-binding protein 2 OS=Mus musculus OX=10090 GN=Ptbp2 PE=1 SV=2	9.07	57602.9	360.089	Q91Z31	4	11.86	PTBP2_MOUSE	169.214	142.403	178.083	156.119	121.762	139.181	140.177	135.412	150.968	146.791	148.831	189.251	172.847	173.143	149.563	163.862	164.407	165.876	129.052	184.101	148.011	164.093	0.148684	0.659188	0.219186	0.675748
Acadm	Medium-chain specific acyl-CoA dehydrogenase_ mitochondrial OS=Mus musculus OX=10090 GN=Acadm PE=1 SV=1	8.42	46937.5	253.965	P45952	2	6.18	ACADM_MOUSE	68.1489	74.2057	72.1284	69.5466	52.0942	56.7979	55.5631	44.0573	46.5549	43.719	51.9601	42.1437	43.3691	55.492	54.9648	63.4567	50.6656	37.7304	49.7728	55.4968	58.2816	50.5052	-0.194599	0.64472	0.22661	0.673449
Aldh9a1	4-trimethylaminobutyraldehyde dehydrogenase OS=Mus musculus OX=10090 GN=Aldh9a1 PE=1 SV=1	6.65	54484.3	1441.33	Q9JLJ2	18	55.47	AL9A1_MOUSE	270.903	287.623	252.993	290.162	240.726	269.965	282.134	268.999	267.649	262.276	259.855	277.579	218.878	217.074	298.511	279.095	236.771	238.339	264.186	229.558	269.343	251.984	-0.101911	0.664901	0.216321	0.672665
Mthfd1	C-1-tetrahydrofolate synthase_ cytoplasmic OS=Mus musculus OX=10090 GN=Mthfd1 PE=1 SV=4	6.75	101884	652.294	Q922D8	21	29.73	C1TC_MOUSE	1214.96	1110.14	1110.14	971.754	1166.43	968.869	1184.62	1069.8	1197.91	1146.02	1264.17	1093.57	1354.75	1177.99	1336.16	1164.49	1204.39	1041.09	1277.53	1173.33	1114.06	1208.75	0.11733	0.662206	0.217668	0.67252
Hnrnpl	Heterogeneous nuclear ribonucleoprotein L OS=Mus musculus OX=10090 GN=Hnrnpl PE=1 SV=2	8.05	64591.1	826.676	Q8R081	9	25.43	HNRPL_MOUSE	387.217	382.326	401.599	395.933	255.169	246.044	383.537	361.049	317.408	310.519	395.787	493.549	270.371	280.25	415.159	436.134	311.978	416.03	490.376	449.705	344.08	395.934	0.19271	0.644095	0.226937	0.672306
Lcp1	Plastin-2 OS=Mus musculus OX=10090 GN=Lcp1 PE=1 SV=4	5.02	70776.7	712.096	Q61233	5	13.24	PLSL_MOUSE	85.5601	89.8095	71.6865	78.6719	71.7877	70.1369	67.6788	62.0995	70.716	85.7049	73.6991	79.7288	71.4872	70.4605	65.3514	71.2306	74.9092	59.805	57.7394	63.9187	75.3852	68.833	-0.128679	0.659707	0.218924	0.67214
Eno1	Alpha-enolase OS=Mus musculus OX=10090 GN=Eno1 PE=1 SV=3	6.41	47483.1	57012.5	P17182	28	77.88	ENOA_MOUSE	8492.18	9090.84	8312.73	7728.87	8600.31	8431	8848.36	8664.69	8934.66	9250.24	8423.3	8639.8	8338.29	7828.06	8540.19	8198.46	8748.46	8336.27	7828.35	7592.22	8635.39	8247.34	-0.0660609	0.668327	0.214621	0.671584
Rpl28	60S ribosomal protein L28 OS=Mus musculus OX=10090 GN=Rpl28 PE=1 SV=2	12.5	15790.5	1058.57	P41105	6	36.5	RL28_MOUSE	55.3928	46.1244	51.8959	47.8381	35.1907	60.5378	54.2128	48.4537	62.5464	59.9305	63.8814	59.1101	61.1524	56.04	49.3746	54.353	64.0724	58.6994	57.8239	58.6133	52.2123	58.312	0.173424	0.648128	0.224839	0.670929
Serpina1b	Alpha-1-antitrypsin 1-2 OS=Mus musculus OX=10090 GN=Serpina1b PE=1 SV=2	5.21	46145.8	1688.97	P22599	9	34.62	A1AT2_MOUSE	194.894	203.136	133.342	127.523	145.93	141.512	139.467	134.962	137.303	144.684	105.092	110.801	117.784	118.986	200.317	211.85	97.0978	97.2809	146.657	138.1	150.275	134.397	-0.197221	0.640755	0.228689	0.67042
Tagln	Transgelin OS=Mus musculus OX=10090 GN=Tagln PE=1 SV=3	9.3	22632.9	3426.66	P37804	11	58.21	TAGL_MOUSE	171.313	158.408	49.4957	40.1816	36.0234	29.7802	17.9413	21.6716	66.4019	67.3611	17.0501	29.0392	48.6289	54.3577	130.644	128.966	65.9631	68.0938	158.698	164.224	65.8578	86.5665	0.468007	0.479821	0.331268	0.670268
Git1	ARF GTPase-activating protein GIT1 OS=Mus musculus OX=10090 GN=Git1 PE=1 SV=1	6.51	86098.6	439.957	Q68FF6	14	27.01	GIT1_MOUSE	1634.91	1349.99	1590.19	1206.17	1506.93	1230.41	1409.25	1576.2	1355.57	1260.8	1515.29	1334.5	1543.73	1168.59	1206.76	1023.01	1256.19	1238.16	1179.35	1228.88	1412.04	1269.45	-0.155354	0.651433	0.223135	0.669701
Pitpna	Phosphatidylinositol transfer protein alpha isoform OS=Mus musculus OX=10090 GN=Pitpna PE=1 SV=2	5.96	32121.6	6297.69	P53810	17	71.59	PIPNA_MOUSE	750.863	701.485	607.098	720.954	701.554	679.674	675.972	698.739	675.512	674.544	678.628	685.694	682.594	588.664	641.49	672.828	623.916	645.541	632.595	660.976	688.639	651.293	-0.0799739	0.664901	0.216321	0.669693
Mettl26	Methyltransferase-like 26 OS=Mus musculus OX=10090 GN=Mettl26 PE=1 SV=1	6.12	23029.4	740.853	Q9DCS2	4	36.27	MTL26_MOUSE	30.4598	33.4424	23.6541	24.1942	21.5434	30.0969	NA	29.2295	25.4268	27.7314	27.6195	26.7898	36.1882	51.0032	27.8316	49.8723	25.105	NA	27.5394	34.2308	27.3087	34.02	0.253817	0.619645	0.240079	0.669614
Rpl10a	60S ribosomal protein L10a OS=Mus musculus OX=10090 GN=Rpl10a PE=1 SV=3	10.66	25087.5	505.877	P53026	3	16.13	RL10A_MOUSE	39.2498	37.6417	35.8235	48.1688	40.0508	43.0692	39.734	48.3304	47.1134	51.0887	42.6808	50.5549	37.5127	55.4632	50.8391	68.496	39.9214	46.8287	45.0788	65.6231	43.027	50.2999	0.208856	0.635721	0.231355	0.66915
Aldoa	Fructose-bisphosphate aldolase A OS=Mus musculus OX=10090 GN=Aldoa PE=1 SV=2	8.07	39812.2	40344.5	P05064	24	84.07	ALDOA_MOUSE	7448.89	7919.68	8055.08	7340.51	8556.19	8243.28	7963.73	7434.63	8620.34	8685.7	7508.53	6888.61	7960.46	7662.87	7493.67	7537.7	7219.53	7965.97	8005.66	7925.23	8026.8	7616.82	-0.0746022	0.663289	0.217125	0.667472
Actn4	Alpha-actinin-4 OS=Mus musculus OX=10090 GN=Actn4 PE=1 SV=1	5.1	105434	1746.95	P57780	31	43.31	ACTN4_MOUSE	453.405	382.993	396.283	377.006	397.452	370.002	317.236	338.26	375.625	396.103	436.055	412.927	405.622	367.46	408.438	385.214	377.337	388.936	422.308	462.029	380.437	406.633	0.0989148	0.659707	0.218924	0.667082
Sh3gl2	Endophilin-A1 OS=Mus musculus OX=10090 GN=Sh3gl2 PE=1 SV=2	5.1	40126.5	11212.8	Q62420	17	53.13	SH3G2_MOUSE	2155.23	2109.27	2273.58	2034.89	2245.19	2290.21	2322.22	2065.12	2080.28	1840.96	2188.3	1923.45	2151.4	2052.62	1945.79	1771.39	2163.73	2105.45	1920.92	1877.64	2141.69	2010.07	-0.0915925	0.660627	0.21846	0.666946
Capn2	Calpain-2 catalytic subunit OS=Mus musculus OX=10090 GN=Capn2 PE=1 SV=4	4.67	80727.7	603.094	O08529	14	29.57	CAN2_MOUSE	349.097	363.589	357.568	356.694	368.01	371.805	314.979	345.252	362.562	399.453	354.617	342.374	354.136	334.99	347.035	342.819	350.208	296.671	326.997	346.014	358.901	339.586	-0.0792315	0.659335	0.219111	0.664079
Rtn1	Reticulon-1 OS=Mus musculus OX=10090 GN=Rtn1 PE=1 SV=1	4.29	83914.7	1974.32	Q8K0T0	17	32.05	RTN1_MOUSE	1286.65	1368.27	1618.93	1485.41	1674.22	1602.47	1628.89	1560.96	1308.95	1160.74	1660.3	1603.89	1168.68	1343.94	1127.74	1057.18	1444.28	1353.98	1321.75	1368.96	1469.55	1345.07	-0.131436	0.648609	0.22459	0.661792
Xpnpep1	Xaa-Pro aminopeptidase 1 OS=Mus musculus OX=10090 GN=Xpnpep1 PE=1 SV=1	5.2	70275.7	1049.37	Q6P1B1	18	41.57	XPP1_MOUSE	298.342	263.555	277.346	258.373	296.234	282.307	284.133	289.575	353.103	327.464	286.472	273.624	323.776	317.094	322.132	313.482	306.644	313.363	321.197	323.736	293.043	310.152	0.0857066	0.654934	0.221343	0.660518
Bles03	UPF0696 protein C11orf68 homolog OS=Mus musculus OX=10090 GN=Bles03 PE=1 SV=2	5.71	32016.6	450.578	Q8VD62	2	8.05	CK068_MOUSE	93.946	79.1305	84.833	87.0711	75.5513	92.949	80.8506	90.156	89.3741	93.9762	95.1916	84.979	89.9393	90.5621	95.992	98.5788	98.4914	83.8949	94.9187	97.381	86.7838	92.9929	0.101229	0.648685	0.224551	0.656536
Prdx4	Peroxiredoxin-4 OS=Mus musculus OX=10090 GN=Prdx4 PE=1 SV=1	6.79	31280.7	3375.95	O08807	2	6.57	PRDX4_MOUSE	67.4743	63.5718	66.784	72.346	68.1979	63.9864	65.2936	73.8235	62.6812	69.4684	70.6591	74.0337	71.099	67.9378	67.5202	76.1055	71.6857	69.0329	67.2097	82.6343	67.3627	71.7918	0.0910754	0.648509	0.224642	0.654873
Sec23a	Protein transport protein Sec23A OS=Mus musculus OX=10090 GN=Sec23a PE=1 SV=2	6.68	87074.4	674.501	Q01405	10	17.25	SC23A_MOUSE	290.491	293.304	289.655	293.952	324.13	273.925	264.524	305.293	331.048	319.773	344.908	332.727	329.181	281.359	306.828	309.895	304.765	319.719	319.552	322.385	298.61	317.132	0.0881534	0.648509	0.224642	0.654473
Tomm34	Mitochondrial import receptor subunit TOM34 OS=Mus musculus OX=10090 GN=Tomm34 PE=1 SV=1	9.53	34677.3	937.212	Q9CYG7	11	51.46	TOM34_MOUSE	186.053	202.628	200.877	176.152	204.154	196.606	198.842	201.139	188.776	220.09	187.966	199.647	187.158	199.639	176.194	172.446	170.454	177.777	193.012	201.555	197.532	186.585	-0.0825024	0.648609	0.22459	0.653835
Klc2	Kinesin light chain 2 OS=Mus musculus OX=10090 GN=Klc2 PE=1 SV=1	6.84	67061.6	508.61	O88448	10	17.86	KLC2_MOUSE	163.822	173.62	212.887	199.36	210.618	214.671	204.043	208.502	188.092	189.536	178.196	200.116	187.966	176.64	181.496	160.736	176.394	202.188	195.738	177.702	196.515	183.717	-0.0950019	0.644211	0.226876	0.651179
Efhd1	EF-hand domain-containing protein D1 OS=Mus musculus OX=10090 GN=Efhd1 PE=1 SV=1	5.69	27170.9	1433.65	Q9D4J1	4	22.92	EFHD1_MOUSE	73.3099	76.4276	84.3379	76.7604	82.7482	73.7063	98.6297	78.8774	92.2829	68.1735	72.7346	75.2403	65.091	79.8253	78.7972	76.8617	72.6938	73.7609	73.4407	65.9681	80.5254	73.4414	-0.127517	0.636878	0.23074	0.649518
Vars1	Valine--tRNA ligase OS=Mus musculus OX=10090 GN=Vars1 PE=1 SV=1	7.6	141527	311.483	Q9Z1Q9	3	3.17	SYVC_MOUSE	254.612	261.945	246.567	238.308	244.538	210.178	261.675	214.268	243.927	271.052	273.837	266.407	263.206	246.686	298.859	308.826	254.717	252.479	227.203	238.149	244.707	263.037	0.102672	0.640755	0.228689	0.648928
Baiap2	Brain-specific angiogenesis inhibitor 1-associated protein 2 OS=Mus musculus OX=10090 GN=Baiap2 PE=1 SV=2	9.47	59465.1	292.124	Q8BKX1	5	11.96	BAIP2_MOUSE	80.4276	79.1408	91.4299	95.2892	90.7949	94.1624	87.3089	100.253	82.2962	102.264	99.7396	92.1751	77.8574	89.5014	87.9096	106.188	102.366	116.508	105.626	109.24	90.3367	98.711	0.123659	0.635993	0.23121	0.647903
Tpm4	Tropomyosin alpha-4 chain OS=Mus musculus OX=10090 GN=Tpm4 PE=1 SV=3	4.45	28581.8	400.076	Q6IRU2	3	16.94	TPM4_MOUSE	46.5708	51.5872	44.2645	44.7583	41.5285	46.8443	37.3856	47.1282	37.9109	44.5509	42.4424	45.8435	39.1365	52.6803	55.9774	80.2791	46.3927	46.8182	46.4302	51.346	44.2529	50.7346	0.176029	0.62302	0.238221	0.64741
Psma2	Proteasome subunit alpha type-2 OS=Mus musculus OX=10090 GN=Psma2 PE=1 SV=3	7.32	26040.7	2129.55	P49722	9	60.68	PSA2_MOUSE	171.544	187.808	159.232	165.166	158.041	172.891	170.813	188.464	202.164	210.579	201.58	195.044	199.846	175.229	192.106	201.627	180.089	185.492	175.371	189.173	178.67	189.556	0.08974	0.636878	0.23074	0.643169
Snca	Alpha-synuclein OS=Mus musculus OX=10090 GN=Snca PE=1 SV=2	4.53	14485.3	37861.2	O55042	10	83.57	SYUA_MOUSE	854.252	879.321	900.409	860.199	869.634	865.412	780.568	809.328	780.288	775.333	653.189	629.307	891.158	896.483	830.148	841.958	827.734	806.341	769.417	771.972	837.474	791.771	-0.0878959	0.636878	0.23074	0.642915
Eef2	Elongation factor 2 OS=Mus musculus OX=10090 GN=Eef2 PE=1 SV=2	6.43	96283.7	6828.69	P58252	43	61.66	EF2_MOUSE	2250.34	2486.27	2446.76	2421.42	2421.91	2350.86	2255.14	2311.28	2676.76	2598.79	2598.23	2632.75	2550.73	2606.84	2533.16	2926.98	2274.05	2462.22	2485.38	2448.26	2421.95	2551.86	0.0747683	0.636878	0.23074	0.641252
Nebl	LIM zinc-binding domain-containing Nebulette OS=Mus musculus OX=10090 GN=Nebl PE=1 SV=1	8.34	31512.4	3355.18	Q9DC07	13	62.96	LNEBL_MOUSE	239.958	250.56	262.43	273.504	278.421	271.477	288.852	271.704	252.632	250.629	263.913	271.663	283.438	274.596	249.063	255.609	279.098	289.005	303.619	295.307	264.017	276.531	0.0664531	0.636878	0.23074	0.640336
Kars1	Lysine--tRNA ligase OS=Mus musculus OX=10090 GN=Kars1 PE=1 SV=1	5.57	68296	487.587	Q99MN1	8	15.46	SYK_MOUSE	296.843	266.586	249.213	262.244	270.747	287.026	264.221	257.614	283.704	299.77	236.077	255.709	201.363	262.741	179.498	274.884	254.574	290.232	296.903	221.1	273.797	247.308	-0.160594	0.614917	0.242707	0.635542
Rap1gap2	Rap1 GTPase-activating protein 2 OS=Mus musculus OX=10090 GN=Rap1gap2 PE=1 SV=1	6.01	78767.2	262.483	Q5SVL6	3	4.63	RPGP2_MOUSE	85.6535	93.3767	85.9022	85.1082	94.5104	89.6488	104.062	106.079	97.3272	109.878	104.578	100.164	84.6199	98.1099	94.303	97.0862	104.781	111.876	124.026	104.937	95.1546	102.448	0.105449	0.625777	0.236714	0.634599
Nedd4	E3 ubiquitin-protein ligase NEDD4 OS=Mus musculus OX=10090 GN=Nedd4 PE=1 SV=3	4.94	103220	206.793	P46935	3	4.51	NEDD4_MOUSE	156.991	152.176	136.679	115.371	104.187	149.869	102.758	121.64	162.597	162.435	144.215	151.511	154.714	149.735	154.473	148.416	131.155	175.458	132.575	178.938	136.47	152.119	0.170593	0.610902	0.244962	0.634273
Tagln2	Transgelin-2 OS=Mus musculus OX=10090 GN=Tagln2 PE=1 SV=4	8.44	22566.6	3465.75	Q9WVA4	10	74.87	TAGL2_MOUSE	76.0915	67.9872	44.3107	57.8368	57.0895	49.8237	44.1491	42.5129	64.3816	57.6277	50.2156	47.6604	55.0432	65.6518	80.9704	92.3837	51.4915	55.9116	71.2663	73.1923	56.1811	64.3787	0.188736	0.601488	0.250329	0.630404
Atp6v1e1	V-type proton ATPase subunit E 1 OS=Mus musculus OX=10090 GN=Atp6v1e1 PE=1 SV=2	8.95	26214.5	7144.77	P50518	12	55.75	VATE1_MOUSE	716.769	825.793	798.336	812.28	899.178	826.554	879.087	850.761	846.408	851.701	802.111	856.904	836.523	882.815	766.488	767.36	760.903	817.546	680.827	686.707	830.687	785.818	-0.0824824	0.624913	0.237185	0.630333
Vps29	Vacuolar protein sorting-associated protein 29 OS=Mus musculus OX=10090 GN=Vps29 PE=1 SV=1	6.36	20666.8	2587.5	Q9QZ88	6	40.66	VPS29_MOUSE	134.96	133.451	135.247	139.687	137.588	161.072	143.872	145.408	134.201	135.55	127.209	136.56	143.012	137.211	119.918	129.004	130.24	129.693	145.594	133.165	140.104	133.161	-0.0732653	0.624856	0.237216	0.629136
Atp1a1	Sodium/potassium-transporting ATPase subunit alpha-1 OS=Mus musculus OX=10090 GN=Atp1a1 PE=1 SV=1	5.14	114294	769.364	Q8VDN2	16	22.78	AT1A1_MOUSE	1723.91	1692.76	1639.2	1656.38	1865.48	1735.8	2057.88	1795.78	1750.21	1873.7	1748.28	1767.98	1514.55	1659.02	1691.59	1648.03	1603.09	1600.85	1850.64	1795.36	1779.11	1687.94	-0.0752055	0.62302	0.238221	0.627543
Add3	Gamma-adducin OS=Mus musculus OX=10090 GN=Add3 PE=1 SV=2	5.58	79119.4	539.627	Q9QYB5	7	11.9	ADDG_MOUSE	234.106	198.063	227.74	267.059	224.226	192.607	214.495	202.417	145.1	148.852	177.457	185.204	198.528	198.698	182.977	129.12	198.563	194.31	168.15	186.797	205.466	181.98	-0.162143	0.604407	0.248652	0.625778
Gna13	Guanine nucleotide-binding protein subunit alpha-13 OS=Mus musculus OX=10090 GN=Gna13 PE=1 SV=1	8.26	44396.9	726.695	P27601	2	4.51	GNA13_MOUSE	85.4903	59.7525	82.9671	106.538	68.3018	105.747	104.153	97.7274	96.3562	82.77	75.8738	68.5622	103.573	58.7804	63.8554	58.9311	72.306	81.313	80.0833	98.4116	88.9804	76.1689	-0.226126	0.583268	0.261055	0.625568
Calb2	Calretinin OS=Mus musculus OX=10090 GN=Calb2 PE=1 SV=3	4.75	31486.8	7435.01	Q08331	16	66.05	CALB2_MOUSE	675.613	732.728	616.777	604.764	581.069	627.757	671.325	608.472	621.15	611.323	560.076	543.588	615.79	617.138	1288.95	1291.06	697.475	687.664	644.838	636.844	635.098	758.343	0.185992	0.596965	0.25295	0.625268
Snrpe	Small nuclear ribonucleoprotein E OS=Mus musculus OX=10090 GN=Snrpe PE=1 SV=1	9.87	10860.7	1974.18	P62305	3	52.17	RUXE_MOUSE	31.4057	68.4993	21.3678	26.6916	23.0056	27.324	24.9817	30.206	31.371	57.4758	27.4868	29.866	33.0052	67.1192	46.1425	55.3707	24.3396	54.7489	34.6996	58.1077	34.2328	43.0886	0.357249	0.512224	0.307451	0.6245
Slc17a7	Vesicular glutamate transporter 1 OS=Mus musculus OX=10090 GN=Slc17a7 PE=1 SV=2	7.02	62321.8	610.517	Q3TXX4	9	19.46	VGLU1_MOUSE	330.544	235.866	383.41	294.754	398.894	290.429	409.724	350.035	328.677	345.666	318.659	351.54	372.001	247.705	219.893	186.624	356.6	416.183	255.874	216.953	336.8	294.203	-0.225268	0.582354	0.261605	0.624405
Ube2i	SUMO-conjugating enzyme UBC9 OS=Mus musculus OX=10090 GN=Ube2i PE=1 SV=1	8.91	18235	1250.61	P63280	5	34.81	UBC9_MOUSE	75.7883	66.8564	68.5073	72.1989	78.5593	65.2012	81.7263	81.8483	88.1426	85.2093	75.8824	90.0996	72.5298	80.8504	81.293	79.465	79.9443	88.2462	84.6507	84.5366	76.4038	81.7498	0.101963	0.614837	0.242752	0.623235
Cndp2	Cytosolic non-specific dipeptidase OS=Mus musculus OX=10090 GN=Cndp2 PE=1 SV=1	5.32	53223.6	2891.87	Q9D1A2	20	70.32	CNDP2_MOUSE	538.089	540.916	519.16	507.638	519.341	522.825	471.153	506.947	521.563	574.756	525.903	512.819	556.753	584.253	578.53	599.996	522.458	527.091	504.132	566.829	522.239	547.876	0.068424	0.618813	0.24054	0.622585
Vamp3	Vesicle-associated membrane protein 3 OS=Mus musculus OX=10090 GN=Vamp3 PE=1 SV=1	8.86	11594.3	4534.05	P63024	3	38.83	VAMP3_MOUSE	7.90913	6.8928	8.91705	8.55107	8.03394	9.02752	8.04502	8.75581	7.94402	7.02375	7.76545	8.84098	8.01228	6.58229	7.44523	6.28518	8.26097	8.18748	6.8473	6.7357	8.11001	7.49629	-0.116472	0.610902	0.244962	0.621906
Urod	Uroporphyrinogen decarboxylase OS=Mus musculus OX=10090 GN=Urod PE=1 SV=2	6.24	40977	203.731	P70697	2	6.54	DCUP_MOUSE	35.3297	50.4525	NA	30.402	NA	NA	34.9704	NA	39.8873	36.1175	27.7378	45.5714	42.8518	NA	35.6903	51.6572	NA	NA	NA	70.7183	37.8599	45.7044	0.305106	0.538642	0.289306	0.619052
Prkcb	Protein kinase C beta type OS=Mus musculus OX=10090 GN=Prkcb PE=1 SV=4	6.6	77891.5	3210.39	P68404	23	42.92	KPCB_MOUSE	1223.5	1560.26	1256.1	1536.53	1265.91	1602.68	1140.28	1614.39	762.583	680.872	1114.22	931.366	1155.33	924.104	986.456	955.945	1119.4	1071	1224.79	1086.31	1264.31	1056.89	-0.210002	0.580924	0.262468	0.617716
Itpa	Inosine triphosphate pyrophosphatase OS=Mus musculus OX=10090 GN=Itpa PE=1 SV=2	5.52	22239.2	2710.54	Q9D892	6	61.11	ITPA_MOUSE	120.348	126.7	102.15	110.633	63.7439	114.794	116.898	122.047	121.842	123.804	134.476	139.128	125.161	123.378	127.719	136.334	129.399	131.845	148.126	87.4092	112.296	128.297	0.203382	0.583268	0.261055	0.61771
Eif1ax	Eukaryotic translation initiation factor 1A_ X-chromosomal OS=Mus musculus OX=10090 GN=Eif1ax PE=2 SV=3	4.88	16574.5	696.719	Q8BMJ3	4	22.22	IF1AX_MOUSE	437.216	465.62	467.616	461.028	571.114	482.874	493.599	503.827	469.135	564.704	483.13	468.592	498.447	584.731	509.617	599.597	488.59	501.353	544.39	688.416	491.673	536.686	0.121487	0.604407	0.248652	0.616496
Gphn	Gephyrin OS=Mus musculus OX=10090 GN=Gphn PE=1 SV=2	5.26	84023.9	703.19	Q8BUV3	12	21.72	GEPH_MOUSE	353.252	332.794	319.359	469.699	361.906	380.49	390.065	478.685	417.47	396.701	325.583	420.32	321.555	294.516	324.226	309.308	367.512	304.502	414.442	424.31	390.042	350.628	-0.155373	0.595859	0.253595	0.615783
Pcbp1	Poly(rC)-binding protein 1 OS=Mus musculus OX=10090 GN=Pcbp1 PE=1 SV=1	6.75	38011.1	4182.14	P60335	14	65.45	PCBP1_MOUSE	794.293	796.995	830.948	859.431	795.592	847.935	738.966	704.401	804.061	835.63	873.113	897.998	843.956	812.42	764.424	857.789	809.601	802.113	852.967	853.12	800.825	836.75	0.0643083	0.610902	0.244962	0.614277
Prdx6	Peroxiredoxin-6 OS=Mus musculus OX=10090 GN=Prdx6 PE=1 SV=3	5.63	24984.7	17152.2	O08709	14	79.46	PRDX6_MOUSE	2132.28	1740.61	1882.1	1824.96	2057.32	1851.49	2019.95	2090.01	1896.46	2040.26	1964.09	2019.66	1983.39	2115.11	2017.75	2172.6	1966.31	2167.9	2039.22	2178.85	1953.54	2062.49	0.0800672	0.608367	0.246396	0.613613
Cct2	T-complex protein 1 subunit beta OS=Mus musculus OX=10090 GN=Cct2 PE=1 SV=4	5.98	57819.5	5272.28	P80314	24	63.93	TCPB_MOUSE	973.44	1014.79	924.902	1018.64	978.127	1003.73	1021.45	1018.47	1005.87	1102.61	1000.64	1012.01	980.808	937.032	951.685	985.484	943.761	947.84	925.763	984.146	1006.2	966.917	-0.0567545	0.610902	0.244962	0.613532
Tpi1	Triosephosphate isomerase OS=Mus musculus OX=10090 GN=Tpi1 PE=1 SV=5	7.1	27054.8	25873.5	P17751	15	87.55	TPIS_MOUSE	4397.39	4487.19	4239.6	3967.51	4487.57	4508.19	4981.1	4452.62	5118.51	4874.12	5046.69	5009.09	4383.07	4673.89	4834.33	4734.07	4750.66	4551.52	4745.83	4914.88	4551.38	4764.4	0.0686044	0.607078	0.247128	0.610942
Eif3e	Eukaryotic translation initiation factor 3 subunit E OS=Mus musculus OX=10090 GN=Eif3e PE=1 SV=1	5.65	52620.1	331.765	P60229	6	11.46	EIF3E_MOUSE	73.3594	83.6095	84.0825	93.4961	82.3914	93.6807	84.5541	80.2219	83.9381	95.9746	108.41	98.663	90.3815	103.078	63.6119	107.104	102.769	91.8709	113.203	87.2258	85.5308	96.6318	0.163795	0.587813	0.258337	0.610207
Nudc	Nuclear migration protein nudC OS=Mus musculus OX=10090 GN=Nudc PE=1 SV=1	4.99	38358.1	1978.4	O35685	17	56.93	NUDC_MOUSE	234.507	208.374	255.291	210.459	215.979	235.597	224.181	227.339	224.915	222.061	248.558	250.078	231.807	209.638	230	239.631	240.301	250.683	242.928	237.97	225.87	238.159	0.0769706	0.604407	0.248652	0.609289
Rac1	Ras-related C3 botulinum toxin substrate 1 OS=Mus musculus OX=10090 GN=Rac1 PE=1 SV=1	8.58	21849.3	4690.9	P63001	8	45.31	RAC1_MOUSE	290.317	294.814	366.288	350.94	342.397	331.187	356.204	374.604	388.986	388.27	301.189	307.609	358.84	359.891	370.072	425.99	276.173	270.615	295.942	272.701	348.401	323.902	-0.114407	0.595859	0.253595	0.606743
S100a13	Protein S100-A13 OS=Mus musculus OX=10090 GN=S100a13 PE=1 SV=1	5.83	11157.8	991.194	P97352	3	29.59	S10AD_MOUSE	19.0148	18.0285	17.7305	19.2325	25.7031	24.2186	19.115	18.7808	22.7099	23.8409	19.7325	20.7512	22.8608	25.6494	21.0454	23.6478	19.726	21.7822	28.0725	22.6528	20.8375	22.5921	0.12069	0.594511	0.254383	0.606638
Prkacb	cAMP-dependent protein kinase catalytic subunit beta OS=Mus musculus OX=10090 GN=Prkacb PE=1 SV=2	8.88	40879	971.255	P68181	8	32.76	KAPCB_MOUSE	136.898	131.746	145.599	156.442	125.098	144.367	142.955	155.926	172.861	176.13	171.341	163.422	148.371	163.73	143.89	162.04	152.447	169.357	153.629	152.411	148.802	158.064	0.0929158	0.596965	0.25295	0.604153
Gnb1	Guanine nucleotide-binding protein G(I)/G(S)/G(T) subunit beta-1 OS=Mus musculus OX=10090 GN=Gnb1 PE=1 SV=3	5.56	38175.4	1403.67	P62874	10	57.65	GBB1_MOUSE	133.753	104.858	157.651	142.916	134.808	123.821	156.027	150.705	126.651	126.97	152.937	156.958	123.592	120.345	144.225	133.969	157.785	172.86	144.404	168.267	135.816	147.534	0.119679	0.587813	0.258337	0.599873
Eif4h	Eukaryotic translation initiation factor 4H OS=Mus musculus OX=10090 GN=Eif4h PE=1 SV=3	7.21	27398.1	2562.91	Q9WUK2	11	46.37	IF4H_MOUSE	265.538	285.426	255.982	284.458	264.428	260.462	273.441	296.31	284.057	260.896	281.79	295.561	234.196	262.699	239.783	210.228	271.773	274.198	247.043	264.268	273.1	258.154	-0.0860961	0.591707	0.256031	0.597938
Cul5	Cullin-5 OS=Mus musculus OX=10090 GN=Cul5 PE=1 SV=3	7.76	91544.7	236.534	Q9D5V5	4	6.79	CUL5_MOUSE	129.037	102.319	139.688	109.463	134.455	106.204	126.531	119.951	142.45	126.169	114.095	108.74	123.167	97.2716	125.179	NA	113.76	93.0056	108.178	118.973	123.627	111.374	-0.139114	0.581519	0.262108	0.597928
Eif4b	Eukaryotic translation initiation factor 4B OS=Mus musculus OX=10090 GN=Eif4b PE=1 SV=1	5.28	69011.1	532.414	Q8BGD9	4	9	IF4B_MOUSE	197.844	214.918	204.718	197.93	173.77	206.108	203.796	214.478	189.912	215.423	208.723	193.535	179.149	199.056	251.101	248.932	208.905	216.344	246.843	216.413	201.89	216.9	0.0978272	0.588276	0.258062	0.596354
Nsf	Vesicle-fusing ATPase OS=Mus musculus OX=10090 GN=Nsf PE=1 SV=2	6.55	83183.9	7968.74	P46460	45	69.22	NSF_MOUSE	4014.4	3869.56	4358.53	4155.6	4659.08	4497.64	4216.48	4128.78	3927.78	3743.38	3945.23	4071.58	4357.05	4198.47	3818.86	3614.44	3821.59	3803.32	4178.43	3910.94	4157.12	3971.99	-0.0647535	0.591707	0.256031	0.595239
Vamp1	Vesicle-associated membrane protein 1 OS=Mus musculus OX=10090 GN=Vamp1 PE=1 SV=1	6.62	13004	1085.37	Q62442	2	20.34	VAMP1_MOUSE	14.7535	16.4295	18.2028	16.1802	18.2935	21.0013	19.243	21.1118	18.7502	10.571	17.7425	17.5007	12.9063	16.7442	13.4627	15.2852	9.94678	19.5771	13.6105	12.5245	17.4537	14.93	-0.226855	0.548026	0.283122	0.593123
Ass1	Argininosuccinate synthase OS=Mus musculus OX=10090 GN=Ass1 PE=1 SV=1	8.32	46869.7	1137.93	P16460	11	30.83	ASSY_MOUSE	197.232	198.661	187.678	198.196	259.055	215.797	217.746	245.112	260.843	270.48	198.083	189.899	191.844	203.154	197.412	201.26	207.751	228.981	246.644	212.941	225.08	207.797	-0.107604	0.582348	0.261609	0.592206
Rps11	40S ribosomal protein S11 OS=Mus musculus OX=10090 GN=Rps11 PE=1 SV=3	10.95	18601.8	4809.13	P62281	10	58.86	RS11_MOUSE	227.008	202.144	247.437	195.989	225.185	204.191	203.432	192.842	269.048	264.344	272.501	262.164	255.133	253.323	240.576	204.517	233.34	217.21	222.194	238.769	223.162	239.973	0.109741	0.581517	0.26211	0.591781
Lasp1	LIM and SH3 domain protein 1 OS=Mus musculus OX=10090 GN=Lasp1 PE=1 SV=1	6.7	30393.6	3132.89	Q61792	11	44.87	LASP1_MOUSE	399.152	384.097	346.348	362.186	356.717	345.146	384.537	350.051	314.381	326.235	393.027	361.159	360.521	357.128	386.084	387.225	400.34	356.553	367.485	365.658	356.885	373.518	0.0680933	0.587813	0.258337	0.591744
Pepd	Xaa-Pro dipeptidase OS=Mus musculus OX=10090 GN=Pepd PE=1 SV=3	5.42	55998.3	478.27	Q11136	11	25.56	PEPD_MOUSE	137.975	121.86	106.997	113.97	131.432	139.304	138.147	148.609	165.724	155.556	142.272	155.847	120.857	152.859	159.52	153.329	134.175	141.868	144.806	154.49	135.957	146.002	0.110263	0.580924	0.262468	0.591296
Smap1	Stromal membrane-associated protein 1 OS=Mus musculus OX=10090 GN=Smap1 PE=1 SV=1	8.71	48002.6	748.773	Q91VZ6	5	15.91	SMAP1_MOUSE	229.45	264.656	272.096	243.609	293.942	281.439	282.881	281.028	331.102	288.645	313.792	347.604	278.944	312.531	277.483	257.65	340.134	272.552	280.945	299.825	276.885	298.146	0.106926	0.577338	0.264644	0.587156
Pdcd6	Programmed cell death protein 6 OS=Mus musculus OX=10090 GN=Pdcd6 PE=1 SV=2	4.97	21924.5	1088.14	P12815	5	47.12	PDCD6_MOUSE	100.064	86.7677	102.416	79.3465	95.5129	91.2377	97.2781	91.3821	84.7836	95.6136	101.012	100.307	107.318	108.264	95.3516	96.5618	100.269	95.2715	86.4804	91.6601	92.4403	98.2496	0.088943	0.572656	0.267512	0.579522
Gapdhs	Glyceraldehyde-3-phosphate dehydrogenase_ testis-specific OS=Mus musculus OX=10090 GN=Gapdhs PE=1 SV=1	7.8	48398.4	1518.27	Q64467	2	7.27	G3PT_MOUSE	315.895	214.605	360.796	297.466	223.49	322.504	212.304	228	213.118	259.631	242.588	341.827	264.669	385.918	407.453	252.856	330.446	253.09	253.805	363.814	264.781	309.647	0.226234	0.532829	0.293204	0.578869
Cul3	Cullin-3 OS=Mus musculus OX=10090 GN=Cul3 PE=1 SV=1	8.55	89575.8	424.524	Q9JLV5	16	26.69	CUL3_MOUSE	197.967	202.121	208.099	196.975	271.113	229.296	196.656	206.078	220.446	229.663	227.164	212.648	198.677	206.65	209.681	189.036	202.948	202.933	194.084	189.13	215.841	203.295	-0.0815822	0.572656	0.267512	0.578438
	Ig gamma-2A chain C region secreted form OS=Mus musculus OX=10090 PE=1 SV=1	8.21	37109.2	1655.46	P01864	4	18.81	GCAB_MOUSE	279.288	251.741	269.547	248.159	220.473	194.374	202.801	203.479	305.24	270.962	185.324	285.788	316.892	314.601	209.171	198.255	125.451	101.541	238.949	219.967	244.606	219.594	-0.223017	0.532829	0.293204	0.577619
Spr	Sepiapterin reductase OS=Mus musculus OX=10090 GN=Spr PE=1 SV=1	5.41	28225.2	5079.56	Q64105	11	61.69	SPRE_MOUSE	319.103	317.089	268.063	284.498	296.576	288.47	303.621	302.104	306.708	275.513	306.269	330.066	307.418	325.88	304.898	281.563	300.242	319.025	312.996	301.503	296.174	308.986	0.0618969	0.572656	0.267512	0.575992
Adh7	All-trans-retinol dehydrogenase [NAD(+)] ADH7 OS=Mus musculus OX=10090 GN=Adh7 PE=2 SV=2	7.77	40702.8	171.929	Q64437	3	4.81	ADH7_MOUSE	64.7966	64.0249	56.4597	58.6136	65.2831	92.6478	70.5468	93.4829	81.4897	114.218	76.4592	101.321	61.5996	64.8945	54.2856	58.0062	63.2611	64.1417	29.1405	72.8483	76.1564	64.5958	-0.260124	0.512743	0.307084	0.574952
Park7	Parkinson disease protein 7 homolog OS=Mus musculus OX=10090 GN=Park7 PE=1 SV=1	6.39	20249.5	17557.8	Q99LX0	13	85.71	PARK7_MOUSE	1066.31	1086.72	1059.52	1003.67	1064.31	925.805	1015.37	1069.88	1045.84	972.801	1096	1061.75	1111.24	1146.01	1114.54	1012.95	1052.98	1116.67	1092.45	983.375	1031.02	1078.8	0.0655238	0.569663	0.269363	0.573418
Psma4	Proteasome subunit alpha type-4 OS=Mus musculus OX=10090 GN=Psma4 PE=1 SV=1	7.72	29756	3103.86	Q9R1P0	8	44.44	PSA4_MOUSE	290.131	306.802	273.604	296.908	282.904	308.35	313.917	271.528	361.024	349.181	345.225	356.554	267.877	342.242	293.935	345.968	324.958	312.537	333.765	348.884	305.435	327.194	0.100168	0.563931	0.272941	0.572758
Stk39	STE20/SPS1-related proline-alanine-rich protein kinase OS=Mus musculus OX=10090 GN=Stk39 PE=1 SV=1	5.89	60833.2	452.819	Q9Z1W9	9	20.14	STK39_MOUSE	178.882	192.466	181.049	194.023	164.686	189.388	161.119	162.323	175.35	189.347	185.256	172.468	160.133	173.532	169.586	187.595	139.011	169.542	166.77	160.848	178.863	168.474	-0.0875193	0.566031	0.271625	0.572757
Capzb	F-actin-capping protein subunit beta OS=Mus musculus OX=10090 GN=Capzb PE=1 SV=3	5.35	31630.7	4717.45	P47757	13	60.29	CAPZB_MOUSE	475.733	477.727	501.489	530.238	518.171	544.683	487.085	517.073	494.942	519.533	544.515	514.704	517.761	510.591	511.106	531.942	502.688	568.042	519.431	545.161	506.667	526.594	0.0560282	0.565677	0.271846	0.568445
Ckb	Creatine kinase B-type OS=Mus musculus OX=10090 GN=Ckb PE=1 SV=1	5.3	42998.5	31761.9	Q04447	19	82.94	KCRB_MOUSE	10909	10188.6	10314	9396.12	9965.37	9199.83	11130.4	11141	10717.2	9935.1	10594.6	10798	10761.6	10237.1	10625.5	11295.4	10201.5	11729.6	10970.7	10477.3	10289.7	10769.1	0.0674093	0.563931	0.272941	0.567945
Echdc1	Ethylmalonyl-CoA decarboxylase OS=Mus musculus OX=10090 GN=Echdc1 PE=1 SV=2	6.64	35809.3	310.248	Q9D9V3	3	11.18	ECHD1_MOUSE	33.3988	38.6467	35.7778	43.2248	37.4413	32.7329	39.3392	38.3287	35.874	38.7102	33.6962	37.2668	36.71	35.867	32.6757	NA	33.714	35.7521	35.6274	36.4177	37.3475	35.303	-0.0840595	0.561049	0.274758	0.567311
Mtap	S-methyl-5'-thioadenosine phosphorylase OS=Mus musculus OX=10090 GN=Mtap PE=1 SV=1	6.79	31632.2	377.887	Q9CQ65	4	21.2	MTAP_MOUSE	30.6645	28.9519	31.2938	32.728	30.4015	31.4727	36.7391	30.0569	39.2267	36.1351	40.5008	27.6757	28.5606	34.7725	36.8346	52.3571	40.9782	32.9699	41.0754	34.7375	32.767	37.0462	0.160365	0.541651	0.287309	0.564892
Camk4	Calcium/calmodulin-dependent protein kinase type IV OS=Mus musculus OX=10090 GN=Camk4 PE=1 SV=2	4.64	53083.9	436.115	P08414	4	7.89	KCC4_MOUSE	123.569	115.826	115.664	114.884	101.946	124.38	120.267	121.446	125.535	119.756	120.7	114.449	134.44	103.909	113.036	88.2527	107.394	116.831	104.838	99.9915	118.327	110.384	-0.106438	0.553846	0.279354	0.563981
Pdhx	Pyruvate dehydrogenase protein X component_ mitochondrial OS=Mus musculus OX=10090 GN=Pdhx PE=1 SV=1	7.75	54284.2	444.952	Q8BKZ9	5	9.58	ODPX_MOUSE	164.741	145.502	155.977	146.6	142.624	125.114	196.496	196.042	80.172	78.3305	130.474	142.257	128.313	116.676	107.699	98.3828	128.06	142.939	107.33	116.806	143.16	121.894	-0.18081	0.533287	0.292896	0.563105
Tra2b	Transformer-2 protein homolog beta OS=Mus musculus OX=10090 GN=Tra2b PE=1 SV=1	11.71	33779.8	286.148	P62996	2	10.42	TRA2B_MOUSE	52.0468	39.9734	52.4619	47.7381	48.6233	40.8014	37.5243	28.5911	41.4164	35.4967	53.1883	56.2699	41.5749	46.2119	49.6551	38.7443	40.0129	50.3788	67.4929	39.6604	42.4673	48.3189	0.187228	0.530821	0.294564	0.562872
Kif1a	Kinesin-like protein KIF1A OS=Mus musculus OX=10090 GN=Kif1a PE=1 SV=2	5.8	193265	248.731	P33173	9	6.19	KIF1A_MOUSE	365.053	365.883	301.136	212.702	317.748	483.809	380.87	358.39	372.829	407.634	365.472	386.231	367.619	131.402	327.231	219.456	342.05	221.915	320.137	347.095	356.605	302.861	-0.272378	0.491514	0.322467	0.561939
Tbca	Tubulin-specific chaperone A OS=Mus musculus OX=10090 GN=Tbca PE=1 SV=3	5.04	12814.7	830.363	P48428	3	31.48	TBCA_MOUSE	60.3347	48.1676	46.3541	49.9196	78.3142	46.5345	64.297	19.6785	22.1969	111.219	10.2982	NA	51.4091	45.2249	54.6872	51.9319	47.9043	55.484	32.6227	48.232	54.7016	44.1994	-0.379427	0.413531	0.385895	0.561224
Anxa2	Annexin A2 OS=Mus musculus OX=10090 GN=Anxa2 PE=1 SV=2	7.7	38961.4	569.316	P07356	8	35.4	ANXA2_MOUSE	73.059	75.8618	48.3697	63.6754	58.577	58.7307	34.8736	27.8592	47.7503	35.204	NA	33.5336	53.5368	56.7052	110.401	106.956	45.9801	44.1713	75.1496	72.2573	52.3961	66.5213	0.262225	0.494349	0.320369	0.559592
Hnrnpm	Heterogeneous nuclear ribonucleoprotein M OS=Mus musculus OX=10090 GN=Hnrnpm PE=1 SV=3	8.93	77991.2	730.484	Q9D0E1	23	40.88	HNRPM_MOUSE	306.239	376.917	412.335	345.884	267.862	303.042	323.819	334.317	237.734	261.509	408.5	386.391	339.784	292.919	385.859	368.413	335.396	310.744	290.474	324.984	316.966	344.346	0.128866	0.543783	0.285902	0.558844
Myh11	Myosin-11 OS=Mus musculus OX=10090 GN=Myh11 PE=1 SV=1	5.2	227884	361.377	O08638	15	9.28	MYH11_MOUSE	771.1	795.293	915.789	806.364	1045.09	914.23	967.963	811.233	922.095	807.009	808.967	851.986	705.613	744.905	778.169	766.904	842.157	832.439	986.981	864.061	875.616	818.218	-0.0967966	0.550005	0.281835	0.558458
Acad8	Isobutyryl-CoA dehydrogenase_ mitochondrial OS=Mus musculus OX=10090 GN=Acad8 PE=1 SV=2	8.06	45818.3	273.8	Q9D7B6	6	20.1	ACAD8_MOUSE	53.8494	88.5702	82.6238	60.618	71.6058	126.608	NA	49.9717	65.8773	59.6791	93.6674	49.7241	83.8752	177.916	79.0131	123.081	NA	104.46	49.7793	NA	73.267	95.1894	0.312037	0.461555	0.345498	0.557135
Pgam1	Phosphoglycerate mutase 1 OS=Mus musculus OX=10090 GN=Pgam1 PE=1 SV=3	6.82	28946.1	25623.7	Q9DBJ1	15	77.95	PGAM1_MOUSE	3371.41	3434.14	3459.54	3224.22	3206.76	3169.21	3356.28	3482.81	3349.1	3558.23	3486.37	3481.43	3512.64	3304.47	3428.76	3722.14	3471.54	3550.22	3321.76	3510.41	3361.17	3478.97	0.049915	0.553846	0.279354	0.55609
Zc2hc1a	Zinc finger C2HC domain-containing protein 1A OS=Mus musculus OX=10090 GN=Zc2hc1a PE=1 SV=1	10.53	35779.4	279.373	Q8BJH1	2	6.17	ZC21A_MOUSE	NA	38.1602	29.7878	42.6962	35.6916	38.6461	31.0271	35.7093	35.369	33.1301	32.8533	47.0221	33.292	37.4134	45.1555	NA	47.8653	44.0968	NA	33.2408	35.5797	40.1174	0.154341	0.533287	0.292896	0.555172
Pdhb	Pyruvate dehydrogenase E1 component subunit beta_ mitochondrial OS=Mus musculus OX=10090 GN=Pdhb PE=1 SV=1	6.47	39279.4	6493.78	Q9D051	14	56.27	ODPB_MOUSE	814.996	785.67	906.255	821.169	708.699	694.999	988.003	1028.01	448.927	472.525	743.318	723.1	578.921	581.736	608.239	621.819	733.553	771.883	656.037	687.401	766.925	670.601	-0.153241	0.53032	0.294903	0.552017
Pebp1	Phosphatidylethanolamine-binding protein 1 OS=Mus musculus OX=10090 GN=Pebp1 PE=1 SV=3	5.03	21001.6	38266.2	P70296	10	93.05	PEBP1_MOUSE	2956.68	2755.36	2947.04	2666.64	3220.33	2829.78	3039.66	2794.63	3024.94	3135.68	3021.26	2896.15	3003.94	3165.71	2998.32	3136.87	3105.27	3134.58	3051.68	3058.93	2937.07	3057.27	0.0597112	0.547959	0.283166	0.551203
Lin7c	Protein lin-7 homolog C OS=Mus musculus OX=10090 GN=Lin7c PE=1 SV=2	8.75	21948.1	648.215	O88952	4	34.52	LIN7C_MOUSE	40.6447	31.2733	39.1537	32.2644	33.0547	42.7625	28.2582	34.8483	34.1915	37.3066	31.2115	31.1309	27.5593	28.985	40.3006	31.3198	26.3425	34.1895	36.3515	33.8347	35.3758	32.1225	-0.13935	0.532829	0.293204	0.55075
Selenbp1	Methanethiol oxidase OS=Mus musculus OX=10090 GN=Selenbp1 PE=1 SV=2	5.87	53084.4	862.363	P17563	15	42.37	SBP1_MOUSE	276.716	254.788	255.052	243.04	233.534	279.965	239.14	262.075	285.13	275.139	217.654	238.711	227.436	222.983	246.435	271.963	226.84	237.094	282.837	289.975	260.458	246.193	-0.0850836	0.543629	0.286003	0.550247
Aimp1	Aminoacyl tRNA synthase complex-interacting multifunctional protein 1 OS=Mus musculus OX=10090 GN=Aimp1 PE=1 SV=2	8.5	34339.5	1215.96	P31230	8	50	AIMP1_MOUSE	132.239	117.389	114.214	109.755	118.523	109.502	126.225	136.734	134.837	133.531	138.88	122.697	112.67	107.984	107.324	108.799	111.326	106.035	125.536	125.108	123.295	116.636	-0.0806261	0.543629	0.286003	0.549575
Eif3i	Eukaryotic translation initiation factor 3 subunit I OS=Mus musculus OX=10090 GN=Eif3i PE=1 SV=1	5.28	36860	675.497	Q9QZD9	9	45.23	EIF3I_MOUSE	89.2136	83.5552	87.6696	80.9209	66.4032	77.0122	81.6361	87.5382	95.0631	93.8415	104.524	93.4109	92.5789	78.5485	94.6133	91.5646	89.4125	68.2552	100.693	98.1441	84.2853	91.1745	0.110551	0.53794	0.289775	0.549182
Cope	Coatomer subunit epsilon OS=Mus musculus OX=10090 GN=Cope PE=1 SV=3	4.75	34795.3	255.572	O89079	3	18.18	COPE_MOUSE	54.9914	31.9858	50.3057	48.9337	38.9865	48.5225	31.1187	30.9142	46.452	45.8509	49.3815	48.1454	38.7342	53.0691	52.4655	35.5966	51.9579	49.8573	45.4417	55.0151	42.8061	47.9664	0.18164	0.516646	0.304336	0.547646
Kif1b	Kinesin-like protein KIF1B OS=Mus musculus OX=10090 GN=Kif1b PE=1 SV=2	5.31	205450	221.628	Q60575	6	4.57	KIF1B_MOUSE	8586.49	8075.79	8292.05	8109.27	6738.7	7542.51	7288.59	7995.18	6957.59	7296.67	7725.18	8422.37	7577.5	7059.47	7529.32	7545.91	8590.95	8376.25	11364.9	8754.74	7688.29	8294.66	0.101391	0.537703	0.289933	0.547178
Psme1	Proteasome activator complex subunit 1 OS=Mus musculus OX=10090 GN=Psme1 PE=1 SV=2	5.64	28844.1	724.987	P97371	11	49.4	PSME1_MOUSE	77.4946	90.7833	71.0939	73.3543	73.4109	76.2347	60.921	61.0232	74.2975	83.1579	63.6138	50.2106	76.0728	72.3745	85.2687	67.647	64.5507	65.8241	77.278	56.5146	74.1771	67.9355	-0.132507	0.530821	0.294564	0.547109
Pak1	Serine/threonine-protein kinase PAK 1 OS=Mus musculus OX=10090 GN=Pak1 PE=1 SV=1	5.41	61079.3	1888.03	O88643	17	41.65	PAK1_MOUSE	422.713	405.179	440.773	452.073	427.177	406.064	455.09	430.024	468.731	427.237	480.344	482.08	467.688	444.29	427.858	456.222	477.022	448.622	399.082	438.326	433.506	452.153	0.0599766	0.543783	0.285902	0.54708
Ppp2r1a	Serine/threonine-protein phosphatase 2A 65 kDa regulatory subunit A alpha isoform OS=Mus musculus OX=10090 GN=Ppp2r1a PE=1 SV=3	4.82	66121.1	10358.4	Q76MZ3	31	57.39	2AAA_MOUSE	2877.39	3067.51	2649.53	2632.08	2891.7	3005.58	2868.27	3066.36	2794.45	2996.41	2814.33	2880.09	2692.35	2709.26	2775.28	2719.48	2753.96	2876.73	2674.86	2899.12	2884.93	2779.55	-0.0523186	0.543629	0.286003	0.546141
Oxsr1	Serine/threonine-protein kinase OSR1 OS=Mus musculus OX=10090 GN=Oxsr1 PE=1 SV=1	6.02	58498.8	245.593	Q6P9R2	4	7.4	OXSR1_MOUSE	63.6153	68.5528	71.1346	68.9301	79.6544	72.5218	74.5543	67.8985	73.4188	80.0537	62.1781	71.4833	65.0548	65.4093	71.45	56.4436	76.0714	77.6643	38.465	70.9411	72.0334	65.5161	-0.157955	0.522465	0.300286	0.54582
Hyou1	Hypoxia up-regulated protein 1 OS=Mus musculus OX=10090 GN=Hyou1 PE=1 SV=1	4.94	111409	171.475	Q9JKR6	3	2.5	HYOU1_MOUSE	279.125	261.329	256.012	266.136	241.618	275.574	274.666	267.064	438.389	291.378	287.54	203.48	245.775	244.325	259.465	260.345	303.166	271.478	249.17	244.735	285.129	256.948	-0.138024	0.526501	0.297509	0.544292
Psmc6	26S proteasome regulatory subunit 10B OS=Mus musculus OX=10090 GN=Psmc6 PE=1 SV=1	7.29	44458.2	2845.59	P62334	19	64.78	PRS10_MOUSE	247.357	259.113	229.733	262.644	234.218	243.549	257.892	239.03	273.529	250.601	295.826	284.033	257.362	262.129	228.06	249.255	289.342	277.456	236.755	250.284	249.767	263.05	0.0717566	0.538955	0.289098	0.543711
Pabpc1	Polyadenylate-binding protein 1 OS=Mus musculus OX=10090 GN=Pabpc1 PE=1 SV=2	9.98	70899.1	1727.04	P29341	21	43.08	PABP1_MOUSE	641.897	659.787	778.956	732.611	686.313	718.711	620.29	679.193	687.888	646.466	703.489	787.091	662.571	739.618	679.615	729.825	696.794	752.233	729.923	691.994	685.211	717.315	0.0673876	0.538955	0.289098	0.543151
Psph	Phosphoserine phosphatase OS=Mus musculus OX=10090 GN=Psph PE=1 SV=1	5.76	25324	853.441	Q99LS3	6	27.56	SERB_MOUSE	42.6884	62.4945	49.0623	48.0724	40.3005	56.5581	58.6491	57.2886	54.451	52.7291	41.0493	47.9301	41.9231	48.4919	48.8286	48.0382	53.5865	51.8514	52.3569	38.4633	52.2294	47.2519	-0.139804	0.523706	0.299429	0.542046
Sms	Spermine synthase OS=Mus musculus OX=10090 GN=Sms PE=1 SV=1	4.71	41769.5	1591.35	P97355	10	56.56	SPSY_MOUSE	165.535	155.568	147.485	156.635	166.905	158.845	165.585	180.333	206.154	198.243	208.173	175.806	173.112	193.715	144.833	161.869	191.039	189.165	189.51	185.353	170.129	181.258	0.0924161	0.532829	0.293204	0.540785
Atp6v1g2	V-type proton ATPase subunit G 2 OS=Mus musculus OX=10090 GN=Atp6v1g2 PE=1 SV=1	10.89	13708.5	9846.84	Q9WTT4	6	55.08	VATG2_MOUSE	224.099	180.527	243.678	201.925	213.713	166.664	225.542	208.828	193.702	195.07	211.052	198.765	214.712	171.327	197.314	170.603	210.554	172.542	167.686	176.739	205.375	189.129	-0.117383	0.526501	0.297509	0.539427
Psmc3	26S proteasome regulatory subunit 6A OS=Mus musculus OX=10090 GN=Psmc3 PE=1 SV=2	4.9	49834.2	1899.75	O88685	15	59.5	PRS6A_MOUSE	267.581	262.388	255.326	259.163	253.997	252.929	283.404	288.515	307.131	306.718	295.015	324.873	264.364	277.725	265.557	256.42	273.338	286.706	328.637	302.662	273.715	287.53	0.0700145	0.534086	0.292357	0.538656
Rock2	Rho-associated protein kinase 2 OS=Mus musculus OX=10090 GN=Rock2 PE=1 SV=1	5.64	161726	506.75	P70336	27	24.57	ROCK2_MOUSE	638.437	662.338	609.75	683.456	654.48	863.617	676.982	566.992	734.016	722.302	697.12	640.134	588.102	618.377	566.742	657.099	664.53	624.699	601.418	674.47	681.237	633.269	-0.0994025	0.529069	0.295754	0.538326
Uba1y	Ubiquitin-like modifier-activating enzyme 1 Y OS=Mus musculus OX=10090 GN=Uba1y PE=1 SV=2	5.21	119464	2064.6	P31254	17	24.76	UBA1Y_MOUSE	555.338	604.614	453.859	398.359	443.603	1154.56	451.15	439.761	515.467	468.181	419.03	475.81	548.162	444.321	516.476	424.52	416.364	447.212	423.483	397.167	548.489	451.254	-0.215847	0.491884	0.322193	0.537159
Gstm1	Glutathione S-transferase Mu 1 OS=Mus musculus OX=10090 GN=Gstm1 PE=1 SV=2	8.13	26084.1	24566.1	P10649	20	85.32	GSTM1_MOUSE	2095.41	2172.16	1917.63	2048.27	1957.16	1909.43	1884.37	1992.22	2109.02	2026.61	2171.28	2214.48	2109.14	2211.2	2101.66	2091.01	2001.12	1930.34	1961.51	2039.58	2011.23	2083.13	0.0506542	0.534086	0.292357	0.536483
Picalm	Phosphatidylinositol-binding clathrin assembly protein OS=Mus musculus OX=10090 GN=Picalm PE=1 SV=1	7.98	71714.6	975.616	Q7M6Y3	9	23.33	PICAL_MOUSE	201.921	224.564	230.922	255.354	228.366	255.576	244.987	225.996	230.314	264.762	254.942	255.676	277.839	268.889	222.896	232.23	264.693	252.27	223.311	238.879	236.276	249.163	0.0769065	0.530821	0.294564	0.536363
Dync1i2	Cytoplasmic dynein 1 intermediate chain 2 OS=Mus musculus OX=10090 GN=Dync1i2 PE=1 SV=1	5	68793.4	277.688	O88487	5	10.62	DC1I2_MOUSE	160.743	137.475	199.552	157.771	157.311	141.469	176.554	155.982	185.016	163.402	171.209	189.869	186.307	151.987	177.182	137.527	203.191	178.376	182.449	199.717	163.527	177.781	0.120036	0.522465	0.300286	0.536077
Lxn	Latexin OS=Mus musculus OX=10090 GN=Lxn PE=1 SV=2	5.39	25662.9	3079.12	P70202	3	18.47	LXN_MOUSE	251.351	213.931	277.359	210.73	278.964	218.421	232.441	216.952	267.178	259.047	276.352	194.324	200.366	201.325	203.566	215.722	225.593	204.963	277.077	222.243	242.637	222.153	-0.130311	0.519254	0.302514	0.535356
Sumo2	Small ubiquitin-related modifier 2 OS=Mus musculus OX=10090 GN=Sumo2 PE=1 SV=1	5.17	10928.3	5396.34	P61957	2	23.16	SUMO2_MOUSE	175.723	149.396	106.345	109.41	144.392	131.625	151.901	145.801	91.4338	99.3393	55.0134	59.2752	174.504	159.618	91.431	92.7054	127.362	126.442	141.602	153.11	130.537	118.106	-0.211918	0.491024	0.322832	0.534802
Psmd3	26S proteasome non-ATPase regulatory subunit 3 OS=Mus musculus OX=10090 GN=Psmd3 PE=1 SV=3	8.76	60832.4	345.387	P14685	4	9.06	PSMD3_MOUSE	92.6564	81.3872	101.025	103.842	125.232	109.794	109.141	103.052	123.485	124.946	118.388	116.211	85.4801	84.7397	103.664	112.184	78.9094	79.5343	107.723	110.174	107.456	99.7008	-0.11287	0.522173	0.300488	0.534233
Eif3a	Eukaryotic translation initiation factor 3 subunit A OS=Mus musculus OX=10090 GN=Eif3a PE=1 SV=5	6.37	162336	332.789	P23116	18	17.26	EIF3A_MOUSE	585.326	449.962	669.005	556.611	453.585	596.108	460.349	384.889	624.211	569.847	592.701	650.394	693.599	538.017	632.992	615.447	469.964	481.124	615.563	564.874	534.989	585.468	0.139854	0.515509	0.305134	0.534143
Arhgef2	Rho guanine nucleotide exchange factor 2 OS=Mus musculus OX=10090 GN=Arhgef2 PE=1 SV=4	6.91	112887	1035.77	Q60875	15	18.68	ARHG2_MOUSE	209.222	342.658	216.707	334.171	253.08	326.869	226.779	299.387	252.193	272.889	268.259	342.291	271.837	345.7	235.613	357.857	257.658	346.322	322.24	360.933	273.395	310.871	0.191176	0.498733	0.317152	0.534119
Dstn	Destrin OS=Mus musculus OX=10090 GN=Dstn PE=1 SV=3	7.99	18863.8	21114.8	Q9R0P5	14	78.18	DEST_MOUSE	706.582	716.232	670.144	692.745	695.323	672.557	693.518	657.127	688.331	682.55	735.676	710.978	662.501	711.455	685.982	699.822	716.753	707.77	747.393	704.767	687.511	708.31	0.0426934	0.532229	0.29361	0.533939
Gstp1	Glutathione S-transferase P 1 OS=Mus musculus OX=10090 GN=Gstp1 PE=1 SV=2	7.96	23780.3	18226.4	P19157	10	72.38	GSTP1_MOUSE	2131.54	2135.7	2062.94	2120.94	2056.6	1827.89	2068.5	2091.28	2204.63	2137.13	2048.1	2053.01	1980.21	1952.46	2080.31	2175.62	2028	1955.99	1774.35	1995.88	2083.72	2004.39	-0.0562161	0.53032	0.294903	0.533292
Snap47	Synaptosomal-associated protein 47 OS=Mus musculus OX=10090 GN=Snap47 PE=1 SV=1	5.44	46752.5	855.911	Q8R570	13	44.31	SNP47_MOUSE	113.969	127.768	131.717	125.82	130.759	137.038	119.524	126.338	97.1116	111.163	144.711	148.313	119.115	123.123	120.959	117.236	130.129	147.83	117.859	125.679	122.121	129.495	0.0851463	0.525577	0.298142	0.53243
Ddx39b	Spliceosome RNA helicase Ddx39b OS=Mus musculus OX=10090 GN=Ddx39b PE=1 SV=1	5.32	49491.7	3149.35	Q9Z1N5	17	55.37	DX39B_MOUSE	596.182	593.334	520.115	545.59	458.046	489.033	498.042	488.761	558.853	553.755	683.154	646.787	544.433	546.036	548.646	513.9	480.997	446.742	604.044	657.337	530.171	567.208	0.0899588	0.524694	0.298749	0.532349
Adrm1	Proteasomal ubiquitin receptor ADRM1 OS=Mus musculus OX=10090 GN=Adrm1 PE=1 SV=2	4.75	42402.4	458.591	Q9JKV1	3	10.57	ADRM1_MOUSE	52.8139	49.5924	46.0357	57.8192	50.8102	43.5623	50.9097	45.2605	53.1562	84.3466	53.0654	57.3027	51.1045	51.8014	65.4798	57.994	54.4509	53.0657	69.039	70.2778	53.4307	58.3581	0.142669	0.512603	0.307183	0.532087
Fga	Fibrinogen alpha chain OS=Mus musculus OX=10090 GN=Fga PE=1 SV=1	5.72	88170.7	254.603	E9PV24	3	4.06	FIBA_MOUSE	118.432	141.547	107.794	104.13	125.547	154.57	84.4304	NA	85.0129	96.4509	122.347	102.828	134.643	111.168	173.41	152.771	NA	81.0005	138.9	148.056	113.102	129.458	0.177327	0.501354	0.315243	0.53179
Abi2	Abl interactor 2 OS=Mus musculus OX=10090 GN=Abi2 PE=1 SV=1	5.65	49444.3	456.543	P62484	6	17.71	ABI2_MOUSE	176.427	176.066	184.469	206.559	246.073	232.543	199.052	205.755	190.171	200.242	173.361	195.581	205.789	225.291	169.586	191.844	190.864	198.649	175.155	171.417	201.736	189.754	-0.0859457	0.524454	0.298914	0.531449
Cirbp	Cold-inducible RNA-binding protein OS=Mus musculus OX=10090 GN=Cirbp PE=1 SV=1	9.9	18607	299.928	P60824	2	14.53	CIRBP_MOUSE	14.4849	NA	12.8991	18.2203	NA	NA	13.8859	22.3533	NA	NA	16.3063	26.8444	16.7285	20.6319	16.9923	NA	17.043	NA	NA	19.6155	16.3687	19.166	0.236052	0.476021	0.334179	0.531335
Snrpd2	Small nuclear ribonucleoprotein Sm D2 OS=Mus musculus OX=10090 GN=Snrpd2 PE=1 SV=1	10.65	13641	2107.21	P62317	3	22.03	SMD2_MOUSE	42.7364	35.3555	40.9415	44.3518	38.9325	36.3175	30.9523	36.1872	35.6534	43.3116	36.9115	44.321	35.012	43.8736	46.7394	41.8603	33.6335	38.1404	48.1099	50.4514	38.474	41.9053	0.119001	0.516646	0.304336	0.530174
Usp5	Ubiquitin carboxyl-terminal hydrolase 5 OS=Mus musculus OX=10090 GN=Usp5 PE=1 SV=1	4.7	96745.9	3330.52	P56399	32	54.55	UBP5_MOUSE	1773.31	1700.37	1586.48	1715.42	1705.22	1692.61	1593.03	1639.76	1643.09	1905.04	1817.97	1778.52	1685.64	1759.29	1676.5	1782.81	1853.83	1841.89	1629.53	1821.89	1695.43	1764.79	0.0585113	0.526465	0.297533	0.529706
Aamdc	Mth938 domain-containing protein OS=Mus musculus OX=10090 GN=Aamdc PE=1 SV=1	8.21	13358.2	393.344	Q8R0P4	2	28.69	AAMDC_MOUSE	16.5842	13.7334	15.0761	21.3992	16.6271	13.6416	19.4059	13.9234	15.4468	20.7435	15.3125	16.695	17.2227	17.1366	14.7964	19.8277	17.5682	17.2451	24.8113	27.5016	16.6581	18.8117	0.166509	0.502643	0.314309	0.529505
Tiprl	TIP41-like protein OS=Mus musculus OX=10090 GN=Tiprl PE=1 SV=1	5.3	31424.8	887.958	Q8BH58	8	46.49	TIPRL_MOUSE	139.755	139.741	102.509	124.271	129.354	133.811	102.511	98.3217	89.2366	87.638	92.6972	98.424	238.584	223.612	102.906	95.6005	177.31	167.355	98.9714	93.0654	114.715	138.853	0.194708	0.488992	0.324346	0.526331
Txn	Thioredoxin OS=Mus musculus OX=10090 GN=Txn PE=1 SV=3	4.6	12017.6	7168.07	P10639	4	42.86	THIO_MOUSE	343.441	330.221	251.812	249.677	311.286	299.522	291.231	291.438	242.235	226.771	158.066	138.384	308.52	292.656	248.91	251.049	309.001	310.342	300.661	296.524	283.763	261.411	-0.155467	0.502643	0.314309	0.526137
Rab13	Ras-related protein Rab-13 OS=Mus musculus OX=10090 GN=Rab13 PE=1 SV=1	10.1	22941.3	1845.4	Q9DD03	3	14.85	RAB13_MOUSE	9.38894	6.29833	11.2404	20.0385	13.8135	8.52821	20.3171	20.1282	22.5407	17.2842	13.192	19.4403	19.1362	21.5769	9.86102	16.2267	8.07396	19.8171	25.4753	26.6669	14.9578	17.9466	0.288108	0.439886	0.363174	0.525838
Cfl2	Cofilin-2 OS=Mus musculus OX=10090 GN=Cfl2 PE=1 SV=1	8.16	18823.7	11057.8	P45591	11	77.11	COF2_MOUSE	251.685	240.434	259.751	216.443	227.806	230.735	253.775	215.87	226.112	232.511	280.586	247.613	291.237	237.999	284.441	229.358	237.039	234.124	242.418	228.915	235.512	251.373	0.0909634	0.516646	0.304336	0.524593
Get3	ATPase GET3 OS=Mus musculus OX=10090 GN=Get3 PE=1 SV=2	4.62	39279.1	666.149	O54984	7	34.77	GET3_MOUSE	148.877	132.85	148.873	150.588	155.425	146.462	156.696	154.548	156.84	152.587	154.164	151.269	151.161	141.698	138.676	146.015	150.36	146.178	128.989	139.7	150.375	144.821	-0.0546249	0.521358	0.301052	0.524212
Rps27a	Ubiquitin-40S ribosomal protein S27a OS=Mus musculus OX=10090 GN=Rps27a PE=1 SV=2	10.24	18293.1	11717.5	P62983	7	64.74	RS27A_MOUSE	627.136	545.262	402.884	417.194	502.988	555.786	512.151	563.056	557.387	521.938	425.319	441.944	608.916	550.464	460.453	485.048	392.059	435.211	527.995	515.821	520.578	484.323	-0.10436	0.512743	0.307084	0.523255
Vps26b	Vacuolar protein sorting-associated protein 26B OS=Mus musculus OX=10090 GN=Vps26b PE=1 SV=1	7.04	39181.7	277.243	Q8C0E2	3	8.93	VP26B_MOUSE	44.8601	60.9776	82.2847	68.7763	80.3907	81.6993	54.7342	56.6695	73.3985	80.2003	73.7871	73.3024	47.3455	52.6812	76.1094	42.8137	72.2816	52.3738	64.8156	47.917	68.3991	60.3427	-0.184473	0.489222	0.324174	0.522846
Wdr47	WD repeat-containing protein 47 OS=Mus musculus OX=10090 GN=Wdr47 PE=1 SV=2	5.58	103909	244.805	Q8CGF6	3	5.22	WDR47_MOUSE	187.686	209.773	170.447	207.715	213.259	181.779	178.824	176.817	171.937	182.414	213.684	212.337	149.515	190.642	145.718	168.445	153.19	171.335	179.313	173.703	188.065	175.788	-0.104607	0.512224	0.307451	0.522796
Spata5	Ribosome biogenesis protein SPATA5 OS=Mus musculus OX=10090 GN=Spata5 PE=1 SV=2	8.26	97940.3	562.918	Q3UMC0	2	2.91	SPAT5_MOUSE	220.025	226.608	147.761	248.295	128.855	163.332	275.818	300.942	216.104	266.271	137.198	217.915	176.529	179.511	337.508	412.706	235.385	187.688	428.107	380.234	219.401	269.278	0.236768	0.465568	0.342319	0.522315
Ppid	Peptidyl-prolyl cis-trans isomerase D OS=Mus musculus OX=10090 GN=Ppid PE=1 SV=3	7.22	41141.8	2770.13	Q9CR16	20	70.27	PPID_MOUSE	513.455	536.602	503.832	572.608	581.017	604.766	568.622	590.937	624.586	620.853	545.976	591.462	467.724	553.942	486.353	540.302	557.767	564.213	563.548	568.577	571.728	543.986	-0.0715083	0.515509	0.305134	0.520445
C1qbp	Complement component 1 Q subcomponent-binding protein_ mitochondrial OS=Mus musculus OX=10090 GN=C1qbp PE=1 SV=1	4.63	31355.1	1290.14	O35658	4	20.14	C1QBP_MOUSE	205.839	141.288	161.804	154.081	127.538	173.434	172.117	176.278	137.71	138.172	140.465	162.256	101.692	259.879	143.376	283.061	265.295	122.422	244.76	282.937	158.826	200.614	0.257002	0.451781	0.353361	0.519765
Stk24	Serine/threonine-protein kinase 24 OS=Mus musculus OX=10090 GN=Stk24 PE=1 SV=1	5.13	48238.8	430.755	Q99KH8	3	10.67	STK24_MOUSE	81.906	NA	52.53	59.3641	60.9406	63.3982	80.433	43.6057	64.2923	57.09	NA	58.1756	63.3099	59.2798	89.5281	77.9159	82.1717	62.8749	75.8495	77.8842	62.6178	71.8877	0.170326	0.490739	0.323044	0.519457
Ptms	Parathymosin OS=Mus musculus OX=10090 GN=Ptms PE=1 SV=3	3.96	11429.8	9944.01	Q9D0J8	3	22.77	PTMS_MOUSE	208.989	214.24	169.735	190.901	183.675	188.547	188.388	202.392	184.278	170.56	169.068	173.389	186.183	205.281	190.202	192.785	292.17	201.78	227.296	235.899	190.171	207.405	0.110893	0.506799	0.311316	0.518789
Gstz1	Maleylacetoacetate isomerase OS=Mus musculus OX=10090 GN=Gstz1 PE=1 SV=1	7.97	24446.4	475.637	Q9WVL0	3	18.06	MAAI_MOUSE	30.2873	33.3096	52.3619	42.6159	38.0788	53.044	34.1833	34.6479	48.936	55.8407	42.1886	45.5731	37.1252	50.4793	41.0536	56.0424	52.5174	40.6729	59.532	44.4436	42.3305	46.9628	0.167065	0.491024	0.322832	0.518666
Ogt	UDP-N-acetylglucosamine--peptide N-acetylglucosaminyltransferase 110 kDa subunit OS=Mus musculus OX=10090 GN=Ogt PE=1 SV=2	6.26	118207	312.954	Q8CGY8	15	20.17	OGT1_MOUSE	425.054	408.119	416.29	473.818	419.025	479.522	418.907	490.421	421.941	443.972	415.286	415.658	463.077	430.216	366.113	416.503	454.247	422.242	354.929	423.284	439.707	416.156	-0.0808218	0.512224	0.307451	0.518561
Syngr1	Synaptogyrin-1 OS=Mus musculus OX=10090 GN=Syngr1 PE=1 SV=2	4.29	25880.9	2015.42	O55100	2	10.26	SNG1_MOUSE	408.439	462.379	465.419	521.795	522.496	536.328	525.325	528.989	468.283	408.673	487.321	462.39	402.636	426.278	503.346	290.677	432.742	406.344	341.166	626.754	484.813	437.965	-0.168372	0.489692	0.323823	0.51783
Fermt2	Fermitin family homolog 2 OS=Mus musculus OX=10090 GN=Fermt2 PE=1 SV=1	6.28	78484.9	460.369	Q8CIB5	6	11.62	FERM2_MOUSE	203.332	156.216	212.23	172.719	205.628	329.905	210.284	351.375	175.704	198.505	215.834	181.369	153.866	165.637	162.4	158.052	182.669	248.168	224.895	212.672	221.59	190.556	-0.187427	0.481047	0.330333	0.516271
Ppa1	Inorganic pyrophosphatase OS=Mus musculus OX=10090 GN=Ppa1 PE=1 SV=1	5.24	33123.3	5638.88	Q9D819	17	78.2	IPYR_MOUSE	453.326	425.435	434.51	438.225	443.106	427.27	474.459	474.933	468.279	507.332	507.216	472.944	433.132	454.217	413.547	447.969	476.255	488.635	523.576	534.256	454.687	475.175	0.0612678	0.512224	0.307451	0.515875
Wdr44	WD repeat-containing protein 44 OS=Mus musculus OX=10090 GN=Wdr44 PE=1 SV=1	4.91	102126	225.529	Q6NVE8	3	3.5	WDR44_MOUSE	165.827	256.372	216.478	146.693	239.293	148.356	196.347	152.983	117.642	120.367	143.511	113.363	292.569	429.259	168.826	141.625	183.244	288.185	220.313	188.301	176.036	216.92	0.23923	0.454421	0.35122	0.513546
Hibadh	3-hydroxyisobutyrate dehydrogenase_ mitochondrial OS=Mus musculus OX=10090 GN=Hibadh PE=1 SV=1	8.15	35839.2	280.301	Q99L13	4	15.22	3HIDH_MOUSE	63.3266	61.1324	56.26	55.3355	63.5931	53.5757	66.3445	69.8013	38.8123	39.266	51.9775	49.0182	46.5874	43.6079	45.5354	49.4381	45.9836	49.9026	78.4351	51.2645	56.7448	51.175	-0.14305	0.492536	0.321709	0.512889
Psma6	Proteasome subunit alpha type-6 OS=Mus musculus OX=10090 GN=Psma6 PE=1 SV=1	6.39	27828.7	3799.16	Q9QUM9	13	61.38	PSA6_MOUSE	428.428	416.502	419.024	428.235	427.078	421.111	424.68	438.02	480.738	476.073	481.061	475.484	437.574	431.317	418.536	429.186	454.783	464.672	471.52	438.788	435.989	450.292	0.0467769	0.510694	0.308536	0.512832
Atp6v1d	V-type proton ATPase subunit D OS=Mus musculus OX=10090 GN=Atp6v1d PE=1 SV=1	10.09	28369.1	5473.61	P57746	11	55.87	VATD_MOUSE	255.358	252.044	274.472	263.057	261.683	251.221	257.169	250.757	287.106	288.767	246.375	271.733	289.877	277.148	248.198	256.423	235.62	256.228	236.981	216.195	264.163	253.478	-0.0625334	0.508453	0.310132	0.512284
Hspa12a	Heat shock 70 kDa protein 12A OS=Mus musculus OX=10090 GN=Hspa12a PE=1 SV=1	6.35	75213.7	4385.09	Q8K0U4	28	53.33	HS12A_MOUSE	1900.2	1857.9	1767.01	1972.46	1959.35	1932.04	2028.73	1921.31	1929.91	1983.51	1933.51	2051.38	1913.86	1921.85	1946.12	2060.66	1919.12	1952.86	2083.38	2082.21	1925.24	1986.49	0.0452692	0.5087	0.309956	0.510711
Hgs	Hepatocyte growth factor-regulated tyrosine kinase substrate OS=Mus musculus OX=10090 GN=Hgs PE=1 SV=2	5.79	86642.4	317.551	Q99LI8	7	9.03	HGS_MOUSE	242.452	177.984	227.062	263.282	256.195	267.271	241.101	259.343	247.678	233.721	302.952	276.599	239.592	245.204	225.761	225.904	265.227	267.561	287.062	247.129	241.609	258.299	0.0983239	0.49993	0.316278	0.509508
Atp6v1b1	V-type proton ATPase subunit B_ kidney isoform OS=Mus musculus OX=10090 GN=Atp6v1b1 PE=1 SV=1	5.02	57189.9	4775.47	Q91YH6	8	22.22	VATB1_MOUSE	414.203	428.514	478.58	473.217	504.549	480.013	543.208	430.903	506.154	485.113	483.043	558.182	497.108	421.005	467.962	475.498	544.669	539.674	500.415	535.018	474.445	502.257	0.0820522	0.502643	0.314309	0.509296
Ddah2	N(G)_N(G)-dimethylarginine dimethylaminohydrolase 2 OS=Mus musculus OX=10090 GN=Ddah2 PE=1 SV=1	5.62	29988	947.761	Q99LD8	7	29.82	DDAH2_MOUSE	113.706	162.332	123.504	106.077	163.69	134.922	164.533	117.851	127.848	116.472	144.856	112.858	96.4229	129.551	105.408	96.7796	134.597	140.577	124.671	115.742	133.093	120.146	-0.143887	0.487329	0.32559	0.508127
Dctn2	Dynactin subunit 2 OS=Mus musculus OX=10090 GN=Dctn2 PE=1 SV=3	4.97	44231	6375.35	Q99KJ8	18	65.42	DCTN2_MOUSE	2083.15	2279.69	2156.51	2127.52	2295.63	2253.28	2246.34	2331.67	2206.59	2217	2274.71	2221.11	2247.55	2313.24	2266.67	2315.96	2291.46	2392.15	2220.37	2261.63	2219.74	2280.48	0.0394394	0.505212	0.312455	0.506749
Psmd11	26S proteasome non-ATPase regulatory subunit 11 OS=Mus musculus OX=10090 GN=Psmd11 PE=1 SV=3	6.07	47722	777.491	Q8BG32	17	48.58	PSD11_MOUSE	723.918	735.231	750.985	737.573	666.456	658.391	754.607	736.547	698.676	645.621	651.89	644.003	708.917	662.875	759.801	680.192	650.365	635.312	713.117	738.717	710.801	684.519	-0.0547377	0.502643	0.314309	0.505615
Prkar2b	cAMP-dependent protein kinase type II-beta regulatory subunit OS=Mus musculus OX=10090 GN=Prkar2b PE=1 SV=3	4.71	46566.4	1086.84	P31324	12	34.86	KAP3_MOUSE	101.763	85.9057	100.526	122.541	115.488	111.783	126.647	124.953	137.089	132.755	150.224	156.922	110.402	104.647	116.125	101.913	123.176	135.616	122.095	128.214	115.945	124.933	0.107389	0.491024	0.322832	0.50263
S100b	Protein S100-B OS=Mus musculus OX=10090 GN=S100b PE=1 SV=2	4.28	10842.1	9498.43	P50114	3	46.74	S100B_MOUSE	316.749	347.55	288.641	320.559	289.659	320.835	297.513	354.608	261.887	282.732	208.027	227.004	268.822	295.632	354.706	358.281	296.789	317.14	261.251	301.395	308.073	288.905	-0.106486	0.491024	0.322832	0.502438
Map2k4	Dual specificity mitogen-activated protein kinase kinase 4 OS=Mus musculus OX=10090 GN=Map2k4 PE=1 SV=2	8.07	44569.9	843.969	P47809	11	48.36	MP2K4_MOUSE	204.095	227.61	200.645	235.973	208.185	252.671	203.834	201.512	222.88	229.196	231.526	235.261	240.228	209.07	234.151	239.607	228.839	231.046	214.133	226.881	218.66	229.074	0.0699582	0.494309	0.320399	0.499235
Myl9	Myosin regulatory light polypeptide 9 OS=Mus musculus OX=10090 GN=Myl9 PE=1 SV=3	4.59	19911.3	3231.12	Q9CQ19	5	45.93	MYL9_MOUSE	44.8739	51.9021	40.1672	44.0235	46.0649	43.0481	44.6351	39.9447	37.9013	37.0525	43.4477	39.2135	35.8826	41.463	51.7562	52.3388	48.3184	46.1236	51.4783	48.3411	42.9613	45.8363	0.0897074	0.491024	0.322832	0.499151
Tpm2	Tropomyosin beta chain OS=Mus musculus OX=10090 GN=Tpm2 PE=1 SV=1	4.46	32950.8	2063.8	P58774	7	38.03	TPM2_MOUSE	297.787	274.878	278.683	289.975	262.728	279.764	254.597	244.308	190.193	223.806	238.188	209.121	247.832	213.209	255.42	244.1	269.086	242.089	254.853	254.909	259.672	242.881	-0.0890378	0.491024	0.322832	0.499031
Myl12b	Myosin regulatory light chain 12B OS=Mus musculus OX=10090 GN=Myl12b PE=1 SV=2	4.49	19836.2	4060.69	Q3THE2	7	58.72	ML12B_MOUSE	148.959	172.448	142.084	148.894	162.986	152.072	157.206	140.384	133.595	128.162	146.637	144.427	126.473	151.114	168.025	166.288	167.533	162.91	171.957	164.977	148.679	157.034	0.0782761	0.491884	0.322193	0.498074
Cttn	Src substrate cortactin OS=Mus musculus OX=10090 GN=Cttn PE=1 SV=2	5.08	61420.9	4090.99	Q60598	18	38.64	SRC8_MOUSE	766.36	726.321	679.095	749.99	833.441	750.399	726.486	781.927	637.492	657.433	489.789	580.044	753.504	832.848	616.672	667.527	688.889	704.247	792.588	777.428	730.894	690.354	-0.094412	0.488992	0.324346	0.498023
Hspa1l	Heat shock 70 kDa protein 1-like OS=Mus musculus OX=10090 GN=Hspa1l PE=1 SV=4	5.85	71036.6	3282.52	P16627	14	38.38	HS71L_MOUSE	314.745	313.109	269.482	316.788	351.453	276.039	322.388	220.526	330.137	317.853	364.817	303.455	313.581	305.389	362.913	276.425	338.032	377.206	340.333	300.76	303.252	328.291	0.118879	0.483328	0.328603	0.497733
Napg	Gamma-soluble NSF attachment protein OS=Mus musculus OX=10090 GN=Napg PE=1 SV=1	5.15	35074.6	2242.06	Q9CWZ7	14	51.92	SNAG_MOUSE	237.246	223.229	263.995	254.104	259.744	281.136	241.866	254.527	202.643	233.993	206.102	227.681	259.83	218.316	223.024	233.548	232.274	243.531	229.458	251.31	245.248	232.507	-0.0743716	0.491884	0.322193	0.497475
Grhpr	Glyoxylate reductase/hydroxypyruvate reductase OS=Mus musculus OX=10090 GN=Grhpr PE=1 SV=1	7.59	35728.1	1020.34	Q91Z53	10	42.38	GRHPR_MOUSE	156.374	122.24	140.768	138.13	122.234	115.86	133.164	150.533	151.28	156.586	132.598	133.692	143.056	144.638	172.323	193.419	132.856	134.122	149.649	144.195	138.717	148.055	0.0911295	0.488992	0.324346	0.497411
Pip4k2a	Phosphatidylinositol 5-phosphate 4-kinase type-2 alpha OS=Mus musculus OX=10090 GN=Pip4k2a PE=1 SV=1	6.57	46379.7	662.473	O70172	8	24.2	PI42A_MOUSE	122.972	114.478	116.407	118.084	109.656	132.826	114.211	101.955	133.141	120.922	101.163	101.373	130.466	121.074	138.312	124.555	107.63	103.218	94.014	99.588	118.465	112.139	-0.0864191	0.489692	0.323823	0.497259
Ube2l3	Ubiquitin-conjugating enzyme E2 L3 OS=Mus musculus OX=10090 GN=Ube2l3 PE=1 SV=1	8.82	18032.7	4000.77	P68037	6	63.64	UB2L3_MOUSE	235.503	213.329	193.728	179.453	207.08	196.492	219.521	207.563	199.29	203.477	179.214	166.052	252.583	231.223	242.224	240.004	219.743	205.152	213.736	238.53	205.544	218.846	0.0822515	0.489692	0.323823	0.496552
Lgalsl	Galectin-related protein OS=Mus musculus OX=10090 GN=Lgalsl PE=1 SV=1	4.96	19183.8	3160.93	Q8VED9	7	54.65	LEGL_MOUSE	118.161	178.835	146.279	170.75	152.47	187.217	137.097	181.147	172.476	164.619	170.95	138.879	141.521	163.367	134.355	125.571	153.241	169.484	135.789	138.659	160.905	147.182	-0.123017	0.48034	0.330872	0.495843
Grk2	Beta-adrenergic receptor kinase 1 OS=Mus musculus OX=10090 GN=Grk2 PE=1 SV=2	6.93	80437.3	297.773	Q99MK8	13	19.59	ARBK1_MOUSE	125.865	135.921	115.581	112.053	123.629	127.49	129.333	132.662	158.001	145.301	138.816	141.897	134.809	155.562	134.534	122.56	131.384	144.066	148.744	122.918	130.583	137.529	0.0776972	0.489692	0.323823	0.495818
Psmb5	Proteasome subunit beta type-5 OS=Mus musculus OX=10090 GN=Psmb5 PE=1 SV=3	6.64	28703.6	2014.08	O55234	10	54.55	PSB5_MOUSE	210.384	220.549	199.562	193.709	185.083	189.331	183.631	185.595	243.772	249.453	216.95	228.915	230.274	255.678	229.455	236.832	194.147	194.705	186.747	198.391	206.107	217.209	0.0772596	0.489222	0.324174	0.495285
Gps1	COP9 signalosome complex subunit 1 OS=Mus musculus OX=10090 GN=Gps1 PE=1 SV=1	6.45	54012.5	1327.43	Q99LD4	13	38.64	CSN1_MOUSE	246.846	216.005	239.277	213.255	236.62	277.954	263.107	251.259	240.893	243.439	259.179	269.9	258.906	262.208	250.573	231.918	230.832	230.626	261.537	297.427	242.865	255.311	0.0720174	0.489692	0.323823	0.494959
Ubqln1	Ubiquilin-1 OS=Mus musculus OX=10090 GN=Ubqln1 PE=1 SV=1	4.67	61976.6	1983.95	Q8R317	8	19.42	UBQL1_MOUSE	323.548	349.77	390.928	333.277	391.469	351.549	323.332	291.864	334.305	358.581	289.199	266.714	416.951	302.574	279.693	353.634	376.712	343.489	298.979	295.824	344.862	322.377	-0.105927	0.483178	0.328717	0.494653
Plp1	Myelin proteolipid protein OS=Mus musculus OX=10090 GN=Plp1 PE=1 SV=2	8.29	30875.6	1076.06	P60202	4	16.25	MYPR_MOUSE	76.7775	84.0576	81.5064	82.0479	62.5959	65.0392	85.6115	86.5784	94.4874	84.5807	58.8255	59.6272	77.5332	92.8288	94.3772	100.858	72.8227	75.6016	61.7515	56.7354	80.3282	75.0962	-0.116705	0.48034	0.330872	0.494314
Ahcy	Adenosylhomocysteinase OS=Mus musculus OX=10090 GN=Ahcy PE=1 SV=3	6.11	48201.5	2078.62	P50247	15	42.82	SAHH_MOUSE	655.663	636.747	558.064	624.521	497.181	516.329	490.546	618.628	692.624	629.136	578.655	592.734	607.9	628.938	660.666	720.491	568.636	565.485	662.438	659.234	591.944	624.518	0.0827497	0.486856	0.325945	0.493838
Dlat	Dihydrolipoyllysine-residue acetyltransferase component of pyruvate dehydrogenase complex_ mitochondrial OS=Mus musculus OX=10090 GN=Dlat PE=1 SV=2	8.71	68512.1	1863.2	Q8BMF4	18	37.69	ODP2_MOUSE	1123.57	1030.52	1054.86	1183.08	927.74	954.518	1255.94	1359.87	558.421	645.68	979.939	936.636	776.707	815.57	871.21	874.809	951.265	1022.18	792.579	908.639	1009.42	892.954	-0.134449	0.474926	0.335022	0.493591
Anxa11	Annexin A11 OS=Mus musculus OX=10090 GN=Anxa11 PE=1 SV=2	7.62	54421.6	540.681	P97384	6	14.31	ANX11_MOUSE	110.296	113.256	116.256	122.55	133.656	150.474	104.59	108.871	118.314	112.11	93.1459	99.6101	95.7045	114.267	120.073	143.957	99.9193	120.624	111.449	118.669	119.037	111.742	-0.0951366	0.481047	0.330333	0.490365
Cpne7	Copine-7 OS=Mus musculus OX=10090 GN=Cpne7 PE=1 SV=1	5.06	62746.6	621.383	Q0VE82	6	13.82	CPNE7_MOUSE	140.963	151.687	124.021	148.473	152.58	152.777	161.775	162.119	139.857	161.835	156.315	127.498	165.642	177.058	150.867	188.571	138.558	147.067	207.552	158.424	149.609	161.755	0.103211	0.479099	0.331819	0.49009
Crmp1	Dihydropyrimidinase-related protein 1 OS=Mus musculus OX=10090 GN=Crmp1 PE=1 SV=1	6.71	62510	16561	P97427	30	78.15	DPYL1_MOUSE	3172.22	3130.34	3178.08	3266.81	3216.52	3406.29	3444.39	3409.7	3103.15	3427.86	3364.31	3254.1	3203.36	3125.91	2839.99	2999.37	3336.8	3318.08	3142.88	3183.74	3275.54	3176.85	-0.0447883	0.486739	0.326032	0.488796
Fasn	Fatty acid synthase OS=Mus musculus OX=10090 GN=Fasn PE=1 SV=2	6.15	275166	713.625	P19096	68	41.81	FAS_MOUSE	4036.85	3858.71	3501.92	3718.23	4216.45	4129.57	4260.25	3736.34	4279.89	3909.68	3662.6	4018.91	4063.97	3514.02	3921.01	3512.77	3650.48	3785.46	4061	3735.28	3964.79	3792.55	-0.0632197	0.48438	0.327809	0.488488
Snrpc	U1 small nuclear ribonucleoprotein C OS=Mus musculus OX=10090 GN=Snrpc PE=1 SV=1	10.13	17534.9	537.554	Q62241	2	18.87	RU1C_MOUSE	52.8753	36.5891	46.9333	44.5427	43.5417	32.8702	44.4955	33.5647	39.8805	35.8022	54.8974	49.2137	40.4379	36.0533	38.3474	30.7979	64.8325	47.5122	48.5925	49.6761	41.1095	46.0361	0.148658	0.464558	0.343117	0.487763
Caprin1	Caprin-1 OS=Mus musculus OX=10090 GN=Caprin1 PE=1 SV=2	4.97	78340.1	402.747	Q60865	6	10.33	CAPR1_MOUSE	243.728	225.347	219.627	225.207	228.153	224.357	211.528	204.489	211.866	228.735	267.074	203.644	216.54	210.068	232.654	248.533	252.105	220.931	231.242	267.69	222.304	235.048	0.0758767	0.481047	0.330333	0.486995
Napb	Beta-soluble NSF attachment protein OS=Mus musculus OX=10090 GN=Napb PE=1 SV=2	5.18	33899.2	11134.2	P28663	18	77.52	SNAB_MOUSE	538.332	576.362	600.813	640.076	723.403	657.842	637.99	712.414	641.415	670.979	675.171	690.928	560.382	619.25	512.995	535.147	626.636	643.404	625.03	608.424	639.963	609.737	-0.0704994	0.481047	0.330333	0.486186
Snx27	Sorting nexin-27 OS=Mus musculus OX=10090 GN=Snx27 PE=1 SV=2	5.99	61616.2	255.321	Q3UHD6	6	15.58	SNX27_MOUSE	135.195	138.123	146.73	144.6	133.493	160.25	140.27	153.712	114.607	121.262	131.712	138.017	153.57	144.621	136.769	138.165	151.593	142.926	153.999	159.275	138.824	145.065	0.0674879	0.481047	0.330333	0.485758
Fabp3	Fatty acid-binding protein_ heart OS=Mus musculus OX=10090 GN=Fabp3 PE=1 SV=5	6.17	14818.9	6621.84	P11404	7	57.14	FABPH_MOUSE	380.011	385.009	347.777	316.011	354.744	364.701	361.949	381.791	346.293	349.323	307.557	324.435	443.386	419.061	333.981	337.135	380.282	409.45	460.404	396.359	358.761	381.205	0.0770376	0.479605	0.331432	0.485753
Arpc3	Actin-related protein 2/3 complex subunit 3 OS=Mus musculus OX=10090 GN=Arpc3 PE=1 SV=3	8.83	20752.8	4550.24	Q9JM76	8	42.7	ARPC3_MOUSE	305.401	292.557	280.482	314.869	340.416	334.548	322.731	331.037	368.174	352.539	338.372	319.565	311.936	365.492	310.354	340.326	316.863	343.998	388.482	360.264	324.275	339.565	0.067271	0.481047	0.330333	0.485728
Ywhaz	14-3-3 protein zeta/delta OS=Mus musculus OX=10090 GN=Ywhaz PE=1 SV=1	4.53	27942.3	40616.9	P63101	16	74.69	1433Z_MOUSE	7759.83	8357.45	7649.14	7537.58	8004.62	7687.52	8107.05	7989.58	7748.24	7748.07	7981.33	7849.86	7595.48	7693.45	7391.58	7347.7	7922.95	7844.16	7408.61	7620.73	7858.91	7665.58	-0.0358807	0.484288	0.327878	0.485615
Myef2	Myelin expression factor 2 OS=Mus musculus OX=10090 GN=Myef2 PE=1 SV=1	9.39	63522.9	455.825	Q8C854	7	16.07	MYEF2_MOUSE	178.409	157.637	175.869	198.689	143.616	142.214	155.245	179.578	103.876	113.402	203.852	206.393	155.292	166.744	140.755	156.478	170.316	159.909	146.459	150.34	154.853	165.654	0.112632	0.472013	0.337278	0.485265
Ctsd	Cathepsin D OS=Mus musculus OX=10090 GN=Ctsd PE=1 SV=1	6.8	45410.1	3364.51	P18242	11	47.07	CATD_MOUSE	673.052	730.759	692.165	750.471	712.476	743.372	699.514	726.311	725.308	742.246	807.821	789.502	667.507	740.603	592.191	673.872	670.528	680.552	632.704	668.241	719.567	692.352	-0.0608479	0.481047	0.330333	0.48488
Gpx4	Phospholipid hydroperoxide glutathione peroxidase OS=Mus musculus OX=10090 GN=Gpx4 PE=1 SV=4	8.44	22649	1451.54	O70325	7	43.65	GPX4_MOUSE	153.687	153.646	161.185	155.912	165.73	156.976	163.333	166.051	93.3718	106.486	139.748	152.798	163.188	144.667	171.302	168.633	142.538	152.773	159.704	163.143	147.638	155.849	0.098884	0.473533	0.336099	0.483747
Gsta4	Glutathione S-transferase A4 OS=Mus musculus OX=10090 GN=Gsta4 PE=1 SV=3	7.58	25563.9	1610.69	P24472	8	35.14	GSTA4_MOUSE	141.144	223.004	179.816	164.914	130.245	179.501	108.157	149.291	177.63	184.639	191.342	180.193	147.062	222.318	258.712	252.647	164.969	169.039	137.969	128.621	163.834	185.287	0.165768	0.454421	0.35122	0.483712
Lta4h	Leukotriene A-4 hydrolase OS=Mus musculus OX=10090 GN=Lta4h PE=1 SV=4	5.99	69678.3	2030.48	P24527	23	50.41	LKHA4_MOUSE	355.404	396.396	357.015	385.232	347.21	346.327	332.921	370.135	384.798	418.016	393.673	361.965	368.93	360.073	442.699	407.275	364.231	364.807	402.448	382.994	369.345	384.909	0.0597973	0.479923	0.33119	0.483634
Pafah1b2	Platelet-activating factor acetylhydrolase IB subunit alpha2 OS=Mus musculus OX=10090 GN=Pafah1b2 PE=1 SV=2	5.52	25752.5	5596.97	Q61206	7	55.02	PA1B2_MOUSE	544.461	586.976	549.79	568.524	652.05	592.733	630.782	580.646	604.814	627.846	616.906	572.057	557.237	657.707	643.898	630.807	616.24	608.301	637.922	627.902	593.862	616.898	0.0554872	0.480255	0.330936	0.48345
Atcay	Caytaxin OS=Mus musculus OX=10090 GN=Atcay PE=1 SV=1	4.37	42349.5	412.421	Q8BHE3	2	8.87	ATCAY_MOUSE	112.774	76.3853	95.3298	155.844	96.6329	94.2447	98.5939	107.955	86.0706	140.402	76.8234	90.9059	92.5375	94.4914	86.0769	124.136	90.7155	89.5974	NA	NA	106.423	93.1605	-0.172789	0.451404	0.353668	0.483344
Rpl10	60S ribosomal protein L10 OS=Mus musculus OX=10090 GN=Rpl10 PE=1 SV=3	10.73	25060.2	1846.94	Q6ZWV3	7	36.45	RL10_MOUSE	356.586	325.387	370.945	369.182	380.69	343.04	364.587	390.068	364.467	378.471	350.291	391.931	337.813	347.917	326.881	328.029	336.057	350.679	382.951	359.962	364.342	351.251	-0.0534323	0.48034	0.330872	0.483303
Ufc1	Ubiquitin-fold modifier-conjugating enzyme 1 OS=Mus musculus OX=10090 GN=Ufc1 PE=1 SV=1	7.25	19652.5	421.136	Q9CR09	3	19.76	UFC1_MOUSE	218.305	401.761	284.864	239.571	312.356	337.921	230.841	250.295	330.526	224.816	345.743	329.539	370.421	246.99	518.683	229.846	226.315	236.666	431.241	383.208	283.126	331.865	0.201976	0.437078	0.365529	0.481489
Kpna3	Importin subunit alpha-4 OS=Mus musculus OX=10090 GN=Kpna3 PE=1 SV=1	4.61	58229.1	661.007	O35344	6	18.81	IMA4_MOUSE	143.777	137.45	159.025	168.991	159.928	164.599	170.471	150.814	170.575	161.972	155.511	163.783	158.306	164.26	150.171	162.841	188.843	167.707	175.577	166.12	158.76	165.312	0.0591243	0.477526	0.333023	0.481172
Stip1	Stress-induced-phosphoprotein 1 OS=Mus musculus OX=10090 GN=Stip1 PE=1 SV=1	6.42	63209.5	6427.47	Q60864	29	60.96	STIP1_MOUSE	1914.25	2192.27	2138.22	2068.08	2032.1	2367.5	2076.56	2190.03	2023.6	2189.73	2075.69	2161.05	1986.79	1784.34	2146.75	2209.05	2121.9	2085.36	1848.7	1919.75	2119.23	2033.94	-0.0603262	0.477202	0.333272	0.481
Ppfia3	Liprin-alpha-3 OS=Mus musculus OX=10090 GN=Ppfia3 PE=1 SV=2	5.37	133997	258.068	P60469	6	5.86	LIPA3_MOUSE	291.777	323.612	316.43	359.898	399.585	366.65	348.979	391.891	351.15	387.978	356.483	373.546	331.515	371.38	301.335	278.817	343.98	378.937	311.57	302.192	353.795	334.975	-0.0796087	0.473836	0.335865	0.480477
Necap1	Adaptin ear-binding coat-associated protein 1 OS=Mus musculus OX=10090 GN=Necap1 PE=1 SV=2	5.96	29696.3	2526.66	Q9CR95	6	32	NECP1_MOUSE	250.453	237.535	225.588	239.396	245.816	259.622	261.821	243.847	218.94	201.011	219.363	216.972	238.202	239.915	217.278	199.732	258.433	266.652	215.488	211.867	238.403	228.39	-0.0633457	0.476013	0.334185	0.48021
Atp6v1c1	V-type proton ATPase subunit C 1 OS=Mus musculus OX=10090 GN=Atp6v1c1 PE=1 SV=4	7.33	44058.7	1695.05	Q9Z1G3	20	61.78	VATC1_MOUSE	256.48	252.16	318.358	291.163	276.379	280.493	235.611	274.693	258.319	247.652	241.417	254.221	246.038	269.415	245.134	259.078	251.682	300.646	267.873	214.642	269.131	255.015	-0.0775548	0.473836	0.335865	0.48014
Fhl1	Four and a half LIM domains protein 1 OS=Mus musculus OX=10090 GN=Fhl1 PE=1 SV=3	8.26	33827.7	1027.34	P97447	10	51.07	FHL1_MOUSE	126.633	134.71	128.203	147.065	137.378	143.022	122.355	128.905	116.373	106.715	123.798	107.178	114.748	117.586	150.749	131.696	124.497	134.286	107.571	113.276	129.136	122.538	-0.0773609	0.473533	0.336099	0.47981
Rala	Ras-related protein Ral-A OS=Mus musculus OX=10090 GN=Rala PE=1 SV=1	7	23723.9	404.771	P63321	2	10.68	RALA_MOUSE	161.335	124.387	135.289	85.3773	119.041	132.429	130.295	81.0021	107.254	134.653	84.4918	114.461	108.061	108.349	219.036	214.135	127.617	113.945	233.633	124.415	121.106	144.814	0.201088	0.435107	0.367192	0.479327
Erh	Enhancer of rudimentary homolog OS=Mus musculus OX=10090 GN=Erh PE=1 SV=1	5.55	12430	1408.64	P84089	3	32.69	ERH_MOUSE	36.4962	32.0005	32.1864	28.8764	24.0245	20.5736	26.7527	28.2113	17.6395	18.8499	30.9686	26.6529	30.3902	25.0948	26.7611	24.8279	32.9718	29.5572	27.4008	27.7818	26.5611	28.2407	0.120449	0.461419	0.345606	0.476881
Thumpd1	THUMP domain-containing protein 1 OS=Mus musculus OX=10090 GN=Thumpd1 PE=1 SV=1	5.75	39170.1	394.228	Q99J36	6	21.14	THUM1_MOUSE	63.0945	49.5919	43.5522	61.5191	43.9269	48.6918	60.9015	54.7355	64.0242	67.1333	68.7493	71.3294	56.4469	55.4174	44.747	64.0964	52.8111	74.5194	52.2773	76.0499	55.7171	61.6444	0.142191	0.454421	0.35122	0.476147
Ahcyl1	S-adenosylhomocysteine hydrolase-like protein 1 OS=Mus musculus OX=10090 GN=Ahcyl1 PE=1 SV=1	6.51	60035.1	5112.26	Q80SW1	21	53.21	SAHH2_MOUSE	1125.64	1131.96	1040.99	1060.09	1168.79	1202.02	1103.9	1139.82	1057.39	1041.18	981.091	1033.5	1060.58	1074.66	1086.29	1135.84	1071.63	1094.82	1110.49	1117.36	1107.18	1076.63	-0.039862	0.473533	0.336099	0.475207
Ppt1	Palmitoyl-protein thioesterase 1 OS=Mus musculus OX=10090 GN=Ppt1 PE=1 SV=2	7.95	35060.5	449.244	O88531	5	21.57	PPT1_MOUSE	86.682	63.8911	68.2402	65.573	64.7762	59.1148	78.3288	77.2968	67.5752	59.4584	112.367	102.256	55.7359	55.8808	73.1512	63.1825	73.5923	65.4017	85.1581	80.4966	69.0937	76.7223	0.124121	0.458566	0.347883	0.475068
Hnrnpu	Heterogeneous nuclear ribonucleoprotein U OS=Mus musculus OX=10090 GN=Hnrnpu PE=1 SV=1	5.86	88716.2	823.537	Q8VEK3	17	28.13	HNRPU_MOUSE	621.43	614.404	632.116	543.881	248.08	459.569	581.05	514.735	417.223	380.287	768.643	667.398	398.648	529.854	716.365	594.761	330.324	465.714	601.971	586.042	501.277	565.972	0.181886	0.437625	0.365069	0.473918
Cops8	COP9 signalosome complex subunit 8 OS=Mus musculus OX=10090 GN=Cops8 PE=1 SV=1	4.89	23312.7	2062.54	Q8VBV7	5	29.19	CSN8_MOUSE	105.458	88.512	109.098	86.4591	117.276	88.1345	109.907	802.706	109.969	105.526	110.107	101.469	708.502	801.969	115.74	106.089	102.886	94.9377	98.8834	106.686	172.305	234.727	0.310783	0.357523	0.439012	0.473718
Gyg1	Glycogenin-1 OS=Mus musculus OX=10090 GN=Gyg1 PE=1 SV=3	4.91	37630.3	170.915	Q9R062	2	4.8	GLYG_MOUSE	41.7022	47.2874	48.4918	56.0152	49.6057	51.7832	45.6094	45.2761	42.7784	48.6248	58.6431	54.1091	50.0261	63.03	40.1196	37.4758	53.0603	53.3415	50.3482	52.1576	47.7174	51.2311	0.0919743	0.464189	0.343408	0.473213
Cops2	COP9 signalosome complex subunit 2 OS=Mus musculus OX=10090 GN=Cops2 PE=1 SV=1	5.21	51881.9	1051.55	P61202	13	36.34	CSN2_MOUSE	279.034	304.288	286.323	253.636	292.011	293.806	284.923	273.405	335.75	285.539	328.277	308.02	293.925	306.116	303.346	286.158	282.298	306.292	276.521	321.793	288.871	301.275	0.0621038	0.468968	0.339651	0.473062
Ap2s1	AP-2 complex subunit sigma OS=Mus musculus OX=10090 GN=Ap2s1 PE=1 SV=1	5.78	17188.8	3167.49	P62743	7	46.48	AP2S1_MOUSE	161.45	161.717	192.306	185.087	200.548	203.623	214.248	191.14	210.739	213.586	185.9	199.956	188.021	182.864	156.517	156.796	191.796	189.24	200.468	194.314	193.444	184.587	-0.0657557	0.468022	0.340391	0.472619
Tpd52l2	Tumor protein D54 OS=Mus musculus OX=10090 GN=Tpd52l2 PE=1 SV=1	5.76	24100	1130.1	Q9CYZ2	4	34.09	TPD54_MOUSE	64.6545	64.3028	100.529	76.0852	69.6028	67.3841	73.1689	70.6971	67.8794	70.1055	70.9458	67.7726	69.834	63.9307	86.2561	80.6811	78.0954	79.0682	114.965	75.5664	72.4409	78.7115	0.11262	0.457631	0.348634	0.471285
Pfdn2	Prefoldin subunit 2 OS=Mus musculus OX=10090 GN=Pfdn2 PE=1 SV=2	6.23	16590.8	1622.17	O70591	4	29.87	PFD2_MOUSE	77.2968	79.3534	73.3327	47.4576	69.1465	70.8658	60.9432	77.6636	74.1407	75.3576	72.6355	68.6794	79.9266	80.1757	85.723	85.8051	84.9373	55.9707	75.45	75.771	70.5558	76.5074	0.120811	0.454421	0.35122	0.470206
Cct7	T-complex protein 1 subunit eta OS=Mus musculus OX=10090 GN=Cct7 PE=1 SV=1	7.79	60165.5	3063.27	P80313	25	62.32	TCPH_MOUSE	742.316	747.314	740.857	736.652	715.132	713.547	750.077	725.707	803.791	755.211	777.955	806.213	768.671	802.291	803.457	819.946	762.25	702.439	704.306	710.873	743.06	765.84	0.0420249	0.468306	0.340169	0.470188
Prmt5	Protein arginine N-methyltransferase 5 OS=Mus musculus OX=10090 GN=Prmt5 PE=1 SV=3	5.99	73364.3	244.937	Q8CIG8	4	8.48	ANM5_MOUSE	182.864	194.284	164.246	177.663	144.146	160.393	146.09	155.951	175.678	195.474	180.213	171.228	160.051	141.075	153.96	157.048	176.248	158.604	152.989	161.151	169.679	161.257	-0.0691687	0.461085	0.345872	0.466244
Trappc3	Trafficking protein particle complex subunit 3 OS=Mus musculus OX=10090 GN=Trappc3 PE=1 SV=1	4.65	20473.2	452.549	O55013	5	30.56	TPPC3_MOUSE	38.7841	60.6147	54.3637	63.5673	40.7754	57.638	45.9983	64.5651	60.9468	38.373	61.5452	61.5657	69.1198	42.6511	57.0043	51.0131	62.7519	47.3552	65.14	64.1509	52.5626	58.2297	0.160483	0.437078	0.365529	0.465609
Esd	S-formylglutathione hydrolase OS=Mus musculus OX=10090 GN=Esd PE=1 SV=1	6.78	31889.9	4486.13	Q9R0P3	12	81.91	ESTD_MOUSE	396.592	359.369	373.265	368.124	359.801	363.429	402.621	387.176	436.891	426.294	362.042	380.277	392.212	357.107	402.629	356.069	356.998	379.494	359.528	385.409	387.356	373.177	-0.0518632	0.461555	0.345498	0.46446
Prps2	Ribose-phosphate pyrophosphokinase 2 OS=Mus musculus OX=10090 GN=Prps2 PE=1 SV=4	6.18	35185.4	1610.38	Q9CS42	6	24.84	PRPS2_MOUSE	94.3524	88.1831	77.2385	79.8414	89.9897	104.249	93.4007	91.1825	102.732	102.883	90.1617	97.2865	81.601	84.8089	71.199	83.4901	85.8621	96.8039	90.4602	96.3926	92.4053	87.8066	-0.0728369	0.458415	0.348004	0.464166
Prkcd	Protein kinase C delta type OS=Mus musculus OX=10090 GN=Prkcd PE=1 SV=3	7.12	78859	558.694	P28867	2	8.46	KPCD_MOUSE	99.6699	76.7828	106.239	99.1318	NA	75.2486	115.412	NA	99.3629	128.13	113.712	123.727	NA	NA	96.825	NA	101.18	97.0177	104.455	117.127	99.9971	107.721	0.121344	0.447756	0.356652	0.463907
Ppp2ca	Serine/threonine-protein phosphatase 2A catalytic subunit alpha isoform OS=Mus musculus OX=10090 GN=Ppp2ca PE=1 SV=1	5.18	36178.5	7934.37	P63330	15	63.43	PP2AA_MOUSE	727.78	674.569	724.564	689.974	743.346	702.602	743.231	668.294	759.129	773.952	741.742	804.428	745.15	712.593	779.991	708.533	740.524	731.638	741.884	729	720.744	743.548	0.0455825	0.461555	0.345498	0.4638
Clic6	Chloride intracellular channel protein 6 OS=Mus musculus OX=10090 GN=Clic6 PE=1 SV=1	4.05	63171.1	370.691	Q8BHB9	6	17.95	CLIC6_MOUSE	111.698	135.727	75.5764	88.6259	65.5834	100.279	NA	NA	101.281	94.7829	52.9933	44.0918	90.5469	115.181	106.101	115.879	NA	NA	NA	NA	96.6943	87.4654	-0.209634	0.413531	0.385895	0.463631
Txndc17	Thioredoxin domain-containing protein 17 OS=Mus musculus OX=10090 GN=Txndc17 PE=1 SV=1	4.49	14357.1	1356.9	Q9CQM5	3	26.83	TXD17_MOUSE	53.0951	51.7844	45.277	40.9606	41.7702	41.6243	43.1776	51.4853	44.8119	42.9014	29.1009	28.8117	41.3617	48.9004	46.6768	49.4188	46.1848	43.559	48.4222	49.5765	45.6888	43.2013	-0.100402	0.451404	0.353668	0.462435
Psmc5	26S proteasome regulatory subunit 8 OS=Mus musculus OX=10090 GN=Psmc5 PE=1 SV=1	7.41	45797.2	1860.96	P62196	16	57.39	PRS8_MOUSE	257.262	231.541	228.691	232.295	223.404	232.069	238.593	251.771	293.31	256.878	279.875	258.768	241.978	249.252	229.081	229.625	264.521	283.423	258.472	250.134	244.581	254.513	0.058486	0.458401	0.348016	0.462117
Atg3	Ubiquitin-like-conjugating enzyme ATG3 OS=Mus musculus OX=10090 GN=Atg3 PE=1 SV=1	4.43	36252.6	433.717	Q9CPX6	4	19.43	ATG3_MOUSE	42.4561	38.0248	43.0992	47.8137	45.4054	45.8124	41.3951	42.0803	44.2076	46.6107	45.946	43.8716	47.0374	45.2822	47.1254	46.6761	43.7622	40.6583	44.1886	47.1507	43.6905	45.1699	0.0495198	0.458415	0.348004	0.461082
Uso1	General vesicular transport factor p115 OS=Mus musculus OX=10090 GN=Uso1 PE=1 SV=2	4.67	108067	222.954	Q9Z1Z0	4	5.74	USO1_MOUSE	153.623	163.164	167.756	161.974	186.803	186.32	158.4	168.182	203.45	210.31	189.091	200.557	167.447	176.963	155.038	213.265	180.01	186.569	192.492	190.916	175.998	185.235	0.0763107	0.454421	0.35122	0.460783
Sptan1	Spectrin alpha chain_ non-erythrocytic 1 OS=Mus musculus OX=10090 GN=Sptan1 PE=1 SV=4	5.04	285396	5449.31	P16546	146	76.13	SPTN1_MOUSE	10535.9	8634.78	7892.73	8215.54	8905.85	8980.86	8082.03	8484.31	6308.88	6538.72	8443.87	8014.12	7836.65	7721.67	6947.29	7455.07	7796.8	7760.06	7481.51	8248.43	8257.96	7770.55	-0.0753128	0.454421	0.35122	0.460619
Caskin1	Caskin-1 OS=Mus musculus OX=10090 GN=Caskin1 PE=1 SV=2	9.69	151066	226.589	Q6P9K8	2	2.73	CSKI1_MOUSE	NA	119.578	137.911	147.652	170.23	155.661	153.93	150.324	120.804	123.664	145.481	142.366	155.466	NA	143.457	NA	170.121	136.902	NA	NA	142.195	148.965	0.0874638	0.452091	0.353109	0.460474
Cap1	Adenylyl cyclase-associated protein 1 OS=Mus musculus OX=10090 GN=Cap1 PE=1 SV=4	7.32	51907.1	8722.01	P40124	24	68.14	CAP1_MOUSE	1514.63	1404.84	1423.3	1483.79	1482.39	1533.83	1430.48	1453.45	1796.05	1581.79	1398.58	1421.52	1660.95	1426.83	1425.73	1508.71	1449.19	1398.72	1349.33	1480.84	1510.45	1452.04	-0.0556065	0.456828	0.349278	0.4602
Nol3	Nucleolar protein 3 OS=Mus musculus OX=10090 GN=Nol3 PE=1 SV=1	3.82	24795.7	993.671	Q9D1X0	6	44.55	NOL3_MOUSE	88.148	72.5064	78.1605	69.1789	84.5564	76.2331	83.7152	94.8775	77.6006	75.2405	78.8921	86.4058	83.1303	80.8977	98.1838	89.2835	87.0152	83.6266	78.1546	73.3832	80.0217	83.8973	0.0699098	0.454421	0.35122	0.459767
Capza2	F-actin-capping protein subunit alpha-2 OS=Mus musculus OX=10090 GN=Capza2 PE=1 SV=3	5.49	33138.2	6251.4	P47754	14	76.22	CAZA2_MOUSE	926.659	963.703	935.477	1014.07	1037.17	1067.33	1079.18	1071.63	1112.83	1033.21	1070.26	1059.84	919.915	883.01	965.837	880.82	978.193	925.806	1125.86	1064.52	1024.13	987.407	-0.0551599	0.456133	0.349838	0.459456
Srm	Spermidine synthase OS=Mus musculus OX=10090 GN=Srm PE=1 SV=1	5.18	34565.3	1360.03	Q64674	11	58.28	SPEE_MOUSE	201.766	231.716	201.837	197.388	215.933	257.381	200.411	226.387	267.842	251.217	221.374	217.741	248.372	260.782	205.253	223.955	260.536	273.114	230.113	224.088	225.188	236.533	0.0736626	0.453504	0.351962	0.459448
Rpl13a	60S ribosomal protein L13a OS=Mus musculus OX=10090 GN=Rpl13a PE=1 SV=4	11.63	23578.3	2152.84	P19253	8	31.03	RL13A_MOUSE	93.6614	92.9249	129.785	81.7213	99.4362	91.6097	93.5694	59.8988	126.888	99.187	130.541	111.067	175.729	90.4885	114.758	56.819	111.228	103.728	112.807	112.935	96.8683	112.01	0.189734	0.417861	0.382066	0.45892
Ddah1	N(G)_N(G)-dimethylarginine dimethylaminohydrolase 1 OS=Mus musculus OX=10090 GN=Ddah1 PE=1 SV=3	5.59	31780.2	7684.71	Q9CWS0	18	84.21	DDAH1_MOUSE	482.992	462.915	471.218	475.764	510.437	477.053	531.856	567.835	491.843	522.531	442.979	484.021	422.873	499.252	436.377	412.675	521.911	567.001	490.631	514.687	499.445	479.241	-0.0637127	0.454421	0.35122	0.458865
Taldo1	Transaldolase OS=Mus musculus OX=10090 GN=Taldo1 PE=1 SV=2	6.67	37558.1	3834.73	Q93092	18	51.04	TALDO_MOUSE	1258.29	1380.21	1200.16	1218.86	1229.22	1272.14	1235.19	1310.98	1427.62	1350.41	1348.86	1394.28	1259.63	1279.44	1319.79	1433.89	1361.68	1451.63	1222.87	1243.41	1288.31	1331.55	0.0475149	0.455764	0.350135	0.458234
Pfdn5	Prefoldin subunit 5 OS=Mus musculus OX=10090 GN=Pfdn5 PE=1 SV=1	5.93	17413.3	1202.96	Q9WU28	6	44.81	PFD5_MOUSE	47.5128	50.7171	44.4608	47.7034	41.8909	45.3864	48.1495	47.0469	42.3016	46.9729	39.5424	45.9964	49.273	50.5679	50.1963	52.6001	52.3519	47.8855	45.8238	47.5603	46.2142	48.1797	0.0579795	0.454421	0.35122	0.458104
Ak1	Adenylate kinase isoenzyme 1 OS=Mus musculus OX=10090 GN=Ak1 PE=1 SV=1	5.52	21653.7	10148.9	Q9R0Y5	11	69.59	KAD1_MOUSE	840.598	816.159	864.857	810.507	830.011	854.022	874.634	935.492	889.801	927.775	922.585	909.501	860.705	921.711	795.463	812.269	946.269	963.337	865.503	930.333	864.385	892.767	0.04553	0.454421	0.35122	0.456696
Strap	Serine-threonine kinase receptor-associated protein OS=Mus musculus OX=10090 GN=Strap PE=1 SV=2	4.81	38727.4	2516.07	Q9Z1Z2	10	49.14	STRAP_MOUSE	268.24	221.892	253.881	239.348	259.171	204.95	265.682	249.637	288.267	296.221	309.517	263.122	261.589	228.179	259.544	254.472	287.97	263.984	266.727	288.933	254.729	268.404	0.0789748	0.449709	0.355051	0.456591
Cct6a	T-complex protein 1 subunit zeta OS=Mus musculus OX=10090 GN=Cct6a PE=1 SV=3	6.69	58460.6	3208.62	P80317	18	42	TCPZ_MOUSE	954.752	1048.99	949.602	954.233	1045.96	1060.87	949.365	1052.44	1062.46	1073.73	1067.94	1066.87	968.206	906.811	996.537	952.666	968.063	997.831	961.593	957.37	1015.24	984.389	-0.0442707	0.454421	0.35122	0.456572
Aak1	AP2-associated protein kinase 1 OS=Mus musculus OX=10090 GN=Aak1 PE=1 SV=2	6.27	104088	2076.12	Q3UHJ0	35	67.36	AAK1_MOUSE	964.773	871.496	941.38	1034.38	1014.1	938.733	1004.62	959.724	952.612	902.312	958.735	972.862	969.568	917.915	886.776	918.39	938.622	924.94	922.039	886.282	958.412	929.613	-0.0429456	0.454421	0.35122	0.456445
Myh14	Myosin-14 OS=Mus musculus OX=10090 GN=Myh14 PE=1 SV=1	5.33	229498	221.287	Q6URW6	9	4.75	MYH14_MOUSE	347.009	297.699	385.13	276.141	450.106	347.433	306.655	252.47	279.487	258.548	361.012	321.123	342.722	298.549	353.944	299.576	369.264	328.179	381.246	352.954	320.068	340.857	0.109344	0.442314	0.361149	0.455629
Pdha1	Pyruvate dehydrogenase E1 component subunit alpha_ somatic form_ mitochondrial OS=Mus musculus OX=10090 GN=Pdha1 PE=1 SV=1	8.14	43916.1	2905.81	P35486	18	57.18	ODPA_MOUSE	688.825	649.692	738.692	720.985	609.941	628.894	863.172	889.174	424.588	381.19	633.45	646.09	545.157	481.737	488.467	580.847	676.49	704.769	569.12	595.265	659.515	592.139	-0.120522	0.439297	0.363666	0.45553
Set	Protein SET OS=Mus musculus OX=10090 GN=Set PE=1 SV=1	4.01	33377.8	3483.37	Q9EQU5	6	22.15	SET_MOUSE	701.24	731.882	666.5	684.926	594.689	633.717	698.161	729.72	740.088	688.039	722.609	779.575	688.802	723.672	716.27	730.898	630.396	671.65	737.752	697.213	686.896	709.884	0.0483067	0.452091	0.353109	0.454665
Tbcb	Tubulin-folding cofactor B OS=Mus musculus OX=10090 GN=Tbcb PE=1 SV=2	4.96	27670.9	894.218	Q9D1E6	8	32.38	TBCB_MOUSE	101.099	110.627	106.943	116.443	108.395	121.575	107.93	101.033	120.784	117.07	110.67	107.583	105.475	113.144	114.922	125.564	113.026	120.033	124.638	117.237	111.19	115.229	0.05223	0.451259	0.353786	0.454271
Tceal5	Transcription elongation factor A protein-like 5 OS=Mus musculus OX=10090 GN=Tceal5 PE=1 SV=1	5.87	22095.1	3046.4	Q8CCT4	7	33.5	TCAL5_MOUSE	99.092	101.438	71.1224	60.6647	89.7546	81.135	76.0273	70.965	63.1559	67.4785	34.6076	31.0667	115.621	106.925	70.1584	57.4089	68.7063	73.2826	85.4946	94.8382	78.0834	73.811	-0.173231	0.418727	0.381305	0.453146
Erp29	Endoplasmic reticulum resident protein 29 OS=Mus musculus OX=10090 GN=Erp29 PE=1 SV=2	5.82	28880.3	289.911	P57759	2	9.54	ERP29_MOUSE	51.391	41.6351	46.4705	49.7595	41.1335	40.88	51.6037	44.7114	43.1645	56.4152	56.7071	54.0941	50.6039	61.6498	55.1985	44.1487	47.0564	50.8982	39.5437	41.4298	46.7164	50.133	0.0969109	0.4425	0.360994	0.452987
Ap3b2	AP-3 complex subunit beta-2 OS=Mus musculus OX=10090 GN=Ap3b2 PE=1 SV=2	5.34	119820	243.64	Q9JME5	4	5.08	AP3B2_MOUSE	171.943	159.901	236.379	221	216.858	223.111	216.369	198.646	196.083	194.246	184.366	198.874	237.037	155.735	171.347	209.835	198.626	172.943	197.586	176.074	203.454	190.242	-0.0967997	0.442314	0.361149	0.452782
Fbxl16	F-box/LRR-repeat protein 16 OS=Mus musculus OX=10090 GN=Fbxl16 PE=1 SV=1	6.18	53018.7	441.746	A2RT62	8	23.38	FXL16_MOUSE	1287.99	1285.24	1144.57	1120.36	1076.15	1164.51	847.106	923.228	1092.76	1048.84	1266.49	1158.5	1360.81	1321.32	944.893	884.023	1604.37	1564.41	873.12	1011.55	1099.07	1198.95	0.103467	0.437078	0.365529	0.449158
Ppp3cb	Serine/threonine-protein phosphatase 2B catalytic subunit beta isoform OS=Mus musculus OX=10090 GN=Ppp3cb PE=1 SV=2	5.54	59857.9	6228.15	P48453	19	48.95	PP2BB_MOUSE	789.449	830.195	758.159	816.125	831.352	877.662	820.204	832.209	808.565	811.826	779.884	775.221	804.221	864.781	690.86	708.945	823.489	786.055	858.03	852.437	817.575	794.392	-0.0443309	0.445348	0.358635	0.447549
Acyp1	Acylphosphatase-1 OS=Mus musculus OX=10090 GN=Acyp1 PE=1 SV=2	9.61	11240.7	9386.32	P56376	5	57.58	ACYP1_MOUSE	129.926	136.911	101.605	97.7921	115.969	113.968	124.408	113.586	96.4792	103.706	90.6637	91.655	143.007	131.744	122.155	125.13	127.707	122.875	117.48	130.481	113.435	120.29	0.0801419	0.439886	0.363174	0.447126
Cryl1	Lambda-crystallin homolog OS=Mus musculus OX=10090 GN=Cryl1 PE=1 SV=3	5.51	35608.1	644.505	Q99KP3	10	38.87	CRYL1_MOUSE	97.5502	82.3707	90.1746	86.7206	94.029	88.6413	88.5159	84.8365	93.7694	94.3899	97.5388	97.5876	76.7904	70.7731	77.2585	79.3759	94.2414	87.4761	96.2656	89.9751	90.0998	86.7283	-0.0619837	0.4425	0.360994	0.44682
Gmds	GDP-mannose 4_6 dehydratase OS=Mus musculus OX=10090 GN=Gmds PE=1 SV=1	6.65	42327	577.545	Q8K0C9	4	11.29	GMDS_MOUSE	79.8157	99.1212	102.222	117.876	95.4452	111.725	103.412	116.003	102.137	109.192	118.68	95.8283	99.8759	103.605	90.7268	104.783	115.535	101.629	234.309	119.424	103.695	118.44	0.143443	0.421989	0.378452	0.445702
Anxa5	Annexin A5 OS=Mus musculus OX=10090 GN=Anxa5 PE=1 SV=1	4.63	35809.5	5821.46	P48036	20	79.31	ANXA5_MOUSE	821.117	900.369	609.725	670.776	733.89	803.568	613.907	587.367	727.876	651.061	541.011	572.149	684.525	761.827	1148.14	1166.77	679.634	695.211	835.744	780.478	711.966	786.549	0.112908	0.429647	0.371837	0.444235
Akr1e2	1_5-anhydro-D-fructose reductase OS=Mus musculus OX=10090 GN=Akr1e2 PE=1 SV=1	6.99	34802.9	546.014	Q9DCT1	4	17.94	AKCL2_MOUSE	79.4892	71.5609	58.2029	71.4541	43.787	58.7317	70.1317	55.7896	83.091	77.7776	83.5817	59.4391	79.0449	77.8705	76.7957	68.4354	65.2537	61.0689	79.7671	66.4809	67.0016	71.7738	0.114256	0.428963	0.372423	0.443919
Gpd1	Glycerol-3-phosphate dehydrogenase [NAD(+)]_ cytoplasmic OS=Mus musculus OX=10090 GN=Gpd1 PE=1 SV=3	6.83	38200.1	3443.62	P13707	20	80.8	GPDA_MOUSE	330.028	333.105	351.951	359.493	385.279	339.545	369.764	374.555	415.764	443.185	313.362	360.039	351.855	388.579	338.178	339.112	354.055	371.947	355.917	376.336	370.267	354.938	-0.0573523	0.439886	0.363174	0.443609
Ndrg3	Protein NDRG3 OS=Mus musculus OX=10090 GN=Ndrg3 PE=1 SV=1	4.91	42068.3	1313.71	Q9QYF9	12	56.53	NDRG3_MOUSE	231.362	237.951	256.605	246.412	269.364	282.782	245.75	268.575	171.96	172.433	225.824	207.117	208.108	230.791	238.053	232.308	222.218	225.052	213.844	231.581	238.319	223.489	-0.0754121	0.437078	0.365529	0.443536
Nampt	Nicotinamide phosphoribosyltransferase OS=Mus musculus OX=10090 GN=Nampt PE=1 SV=1	6.78	55732.1	485.159	Q99KQ4	6	18.33	NAMPT_MOUSE	138.178	147.995	132.326	138.383	127.43	128.082	127.165	136.648	148.929	154.585	134.472	153.793	142.69	159.171	148.439	176.7	126.066	124.236	148.016	134.318	137.972	144.79	0.0649809	0.438472	0.364358	0.443261
Dnajc6	Putative tyrosine-protein phosphatase auxilin OS=Mus musculus OX=10090 GN=Dnajc6 PE=1 SV=2	6.84	103098	419.642	Q80TZ3	16	23.35	AUXI_MOUSE	271.286	263.799	358.731	335.395	353.76	297.764	286.098	276.518	304.427	279.138	255.725	253.882	324.188	307.696	319.417	321.582	307.473	257.094	275.039	256.35	302.692	287.845	-0.0717689	0.437078	0.365529	0.442931
St13	Hsc70-interacting protein OS=Mus musculus OX=10090 GN=St13 PE=1 SV=1	5.01	41827.1	3368.65	Q99L47	9	27.49	F10A1_MOUSE	856.514	813.304	837.147	829.56	816.1	847.733	750.764	796.003	838.693	971.793	819.225	880.918	869.162	843.9	910.575	976.429	897.929	890.286	759.533	811.666	835.761	865.962	0.0508747	0.439886	0.363174	0.442818
Tubb5	Tubulin beta-5 chain OS=Mus musculus OX=10090 GN=Tubb5 PE=1 SV=1	4.59	50127.2	42543.8	P99024	25	80.86	TBB5_MOUSE	6644.72	6233.49	6126.34	5569.26	6437.15	6532.35	6440.78	6112.08	6202	6582.05	6582.11	6257.73	6395.25	6414.99	6567.78	6492.92	6286.63	6941.06	6113.45	6633.29	6288.02	6468.52	0.041711	0.439886	0.363174	0.441859
Asns	Asparagine synthetase [glutamine-hydrolyzing] OS=Mus musculus OX=10090 GN=Asns PE=1 SV=3	6.14	64910.1	414.558	Q61024	9	20.68	ASNS_MOUSE	330.559	324.514	316.246	309.363	347.608	347.543	360.527	373.897	374.475	363.609	335.963	380.047	318.883	313.507	266.228	313.381	324.162	324.634	391.379	347.223	344.834	331.541	-0.0611655	0.437078	0.365529	0.441337
Tceal3	Transcription elongation factor A protein-like 3 OS=Mus musculus OX=10090 GN=Tceal3 PE=1 SV=2	5.16	22525.6	1976.02	Q8R0A5	6	33.5	TCAL3_MOUSE	222.294	174.808	136.765	110.809	187.866	138.656	165.465	140.72	135.935	127.018	83.4242	75.6859	219.194	173.356	141.072	110.079	131.059	135.132	176.376	182.627	154.034	142.801	-0.153685	0.413295	0.386105	0.440944
Tppp3	Tubulin polymerization-promoting protein family member 3 OS=Mus musculus OX=10090 GN=Tppp3 PE=1 SV=1	9.68	19136.6	1516.67	Q9CRB6	9	43.75	TPPP3_MOUSE	97.6979	101.915	96.093	99.1779	95.005	103.772	94.3435	100.285	110.811	107.948	80.7683	89.1676	94.7451	96.207	198.126	210.527	100.741	115.495	86.2967	92.8975	100.705	116.497	0.127039	0.421958	0.378479	0.440667
Vat1	Synaptic vesicle membrane protein VAT-1 homolog OS=Mus musculus OX=10090 GN=Vat1 PE=1 SV=3	5.95	43324.8	764.803	Q62465	8	21.92	VAT1_MOUSE	76.967	71.8786	99.8627	103.181	61.6584	88.3394	78.7833	56.9179	72.9246	77.5971	65.7406	59.5329	74.7497	70.32	86.3345	72.9337	82.075	74.0364	74.442	64.0995	78.811	72.4264	-0.106878	0.427362	0.373799	0.440524
Glul	Glutamine synthetase OS=Mus musculus OX=10090 GN=Glul PE=1 SV=6	6.69	42861.1	22819.1	P15105	15	80.7	GLNA_MOUSE	4895.71	4441.22	4872.1	4598.94	4628.19	4351.83	5147.35	4943.64	4871.31	4719.19	5191.46	4989.97	4436.52	4520.01	4981.68	4706.74	5004.53	4992.6	4894.66	5140.83	4746.95	4885.9	0.0415877	0.438472	0.364358	0.44044
Mat2b	Methionine adenosyltransferase 2 subunit beta OS=Mus musculus OX=10090 GN=Mat2b PE=1 SV=1	6.53	37791.9	774.463	Q99LB6	5	19.76	MAT2B_MOUSE	137.865	142.069	129.198	135.549	129.983	149.756	137.003	154.859	141.544	148.676	150.39	156.671	136.452	142.484	128.398	137.844	157.833	153.11	136.901	164.455	140.65	146.454	0.0565331	0.436354	0.366139	0.440001
Gmfb	Glia maturation factor beta OS=Mus musculus OX=10090 GN=Gmfb PE=1 SV=3	4.89	16894.2	7363.84	Q9CQI3	8	74.65	GMFB_MOUSE	373.135	363.824	389.289	391.954	396.989	421.549	375.968	422.465	395.58	425.44	398.744	422.649	398.608	404.659	350.599	404.512	436.774	435.933	408.619	430.442	395.619	409.154	0.0478538	0.437022	0.365576	0.439634
Osbpl1a	Oxysterol-binding protein-related protein 1 OS=Mus musculus OX=10090 GN=Osbpl1a PE=1 SV=2	6.02	109278	273.869	Q91XL9	6	8.42	OSBL1_MOUSE	260.343	232.517	228.142	283.002	299.252	269.726	260.183	273.634	255.255	261.239	317.453	307.265	243.639	286.822	265.669	279.34	272.177	259.85	237.342	283.381	262.329	275.294	0.0684085	0.433812	0.368289	0.439172
Pdia6	Protein disulfide-isomerase A6 OS=Mus musculus OX=10090 GN=Pdia6 PE=1 SV=3	4.81	48499.6	440.07	Q922R8	4	12.73	PDIA6_MOUSE	78.241	71.6903	60.1758	67.6443	60.637	56.3254	68.7792	62.2728	67.1445	63.7029	62.1209	60.2756	70.3586	59.262	81.6944	85.5278	67.6314	61.1101	68.6626	77.0052	65.6613	69.3649	0.073866	0.430837	0.37082	0.437123
Anxa3	Annexin A3 OS=Mus musculus OX=10090 GN=Anxa3 PE=1 SV=4	5.39	36555.2	409.064	O35639	6	21.98	ANXA3_MOUSE	54.5602	81.1933	39.3551	57.5887	45.3703	70.463	44.4696	42.3146	48.4599	45.852	54.8956	55.1649	43.3	49.9104	70.9721	65.3845	45.1325	50.3826	71.2792	69.0312	52.9627	57.5453	0.134026	0.413531	0.385895	0.434707
Plcb1	1-phosphatidylinositol 4_5-bisphosphate phosphodiesterase beta-1 OS=Mus musculus OX=10090 GN=Plcb1 PE=1 SV=2	5.76	139252	2090.37	Q9Z1B3	53	61.18	PLCB1_MOUSE	1285.32	1244.82	1259.14	1262.75	1436.78	1519.88	1445.24	1489.36	1461.57	1391.67	1405.48	1550.56	1345.76	1361.29	1176.83	1101.82	1374.29	1384.46	1248.46	1357.01	1379.65	1330.6	-0.0543596	0.429451	0.372005	0.432878
Map2k2	Dual specificity mitogen-activated protein kinase kinase 2 OS=Mus musculus OX=10090 GN=Map2k2 PE=1 SV=2	6.65	44687.3	1374.12	Q63932	8	30.67	MP2K2_MOUSE	56.0768	61.932	53.4019	54.8706	63.8678	66.2778	57.7771	60.0462	67.9774	68.3869	64.9308	67.2801	65.4462	62.4886	62.3773	65.3408	60.4704	66.0628	57.3063	58.3279	61.0614	63.0031	0.0484969	0.428963	0.372423	0.431696
Mapre3	Microtubule-associated protein RP/EB family member 3 OS=Mus musculus OX=10090 GN=Mapre3 PE=1 SV=1	5.2	32251.4	4242.86	Q6PER3	12	60.14	MARE3_MOUSE	332.637	324.085	319.402	347.961	324.041	313.411	346.536	354.301	347.465	333.273	366.153	367.072	294.025	323.586	295.503	315.671	330.233	336.313	301.82	318.193	334.311	324.857	-0.044333	0.428963	0.372423	0.431248
Dbn1	Drebrin OS=Mus musculus OX=10090 GN=Dbn1 PE=1 SV=4	4.25	78028.3	2959.23	Q9QXS6	20	36.54	DREB_MOUSE	1344	1450.6	1389.6	1337.04	1197.55	1417.73	1140.63	1245.74	1250.79	1452.25	1434.03	1377.82	1388.14	1256.48	1330.51	1286.07	1385.65	1315.38	1422.05	1528.51	1322.59	1372.47	0.055759	0.427362	0.373799	0.430984
Eif3h	Eukaryotic translation initiation factor 3 subunit H OS=Mus musculus OX=10090 GN=Eif3h PE=1 SV=1	6.34	40003.4	265.773	Q91WK2	3	12.5	EIF3H_MOUSE	49.3362	44.4067	44.5902	49.3743	45.9058	43.7828	45.6879	42.9507	49.6274	51.4625	62.6793	44.7978	58.3511	42.1828	48.2917	41.8928	46.728	44.6065	53.9848	55.9781	46.7125	49.9493	0.0858158	0.420246	0.379975	0.428918
Psmd5	26S proteasome non-ATPase regulatory subunit 5 OS=Mus musculus OX=10090 GN=Psmd5 PE=1 SV=4	4.94	56371.4	573.177	Q8BJY1	9	25.6	PSMD5_MOUSE	195.335	202.03	184.773	219.22	210.214	191.587	202.876	222.783	223.662	258.187	221.483	239.824	155.327	214.244	219.274	257.219	233.178	227.407	227.626	248.61	211.067	224.419	0.0832235	0.418727	0.381305	0.426918
Gnai2	Guanine nucleotide-binding protein G(i) subunit alpha-2 OS=Mus musculus OX=10090 GN=Gnai2 PE=1 SV=5	5.12	41059.3	817.17	P08752	3	14.08	GNAI2_MOUSE	691.863	1354.5	933.35	NA	1027	90.6933	997.637	948.335	665.709	42.8164	1567.26	1410.88	416.777	636.449	586.948	427.878	648.326	616.994	521.726	387.831	750.211	722.107	0.294852	0.308101	0.491925	0.426455
Pmm2	Phosphomannomutase 2 OS=Mus musculus OX=10090 GN=Pmm2 PE=1 SV=1	6.01	27998.8	704.698	Q9Z2M7	4	23.97	PMM2_MOUSE	21.2189	17.5346	14.1284	15.7444	17.532	19.9604	16.0978	18.6078	17.203	24.2134	16.6819	19.5692	16.1335	21.29	21.7736	25.2179	18.1346	18.2828	18.6697	18.8645	18.2241	19.4617	0.099236	0.414625	0.384924	0.426335
Hagh	Hydroxyacylglutathione hydrolase_ mitochondrial OS=Mus musculus OX=10090 GN=Hagh PE=1 SV=2	7.62	34540.4	1741.57	Q99KB8	9	39.16	GLO2_MOUSE	243.907	259.216	256.407	245.979	272.957	252.542	294.524	275.807	471.19	455.747	286.87	286.417	334.979	355.937	241.595	273.027	420.054	435.938	295.139	292.156	302.828	322.211	0.108944	0.411235	0.38794	0.425421
Msn	Moesin OS=Mus musculus OX=10090 GN=Msn PE=1 SV=3	6.21	67881.2	629.418	P26041	15	26	MOES_MOUSE	150.129	142.862	127.511	104.781	125.374	126.659	87.4307	91.0468	129.081	126.045	102.614	120.582	121.78	127.143	148.409	128.661	95.5739	105.438	87.9237	94.6475	121.092	113.277	-0.0941949	0.413531	0.385895	0.424123
Golga4	Golgin subfamily A member 4 OS=Mus musculus OX=10090 GN=Golga4 PE=1 SV=2	5.13	258990	473.225	Q91VW5	4	3.08	GOGA4_MOUSE	444.882	324.433	448.315	203.153	496.639	460.897	532.749	448.991	894.055	672.849	362.929	569.826	415.835	356.106	454.814	446.222	427.878	584.907	1387.47	787.227	492.696	579.321	0.197228	0.375194	0.421508	0.423875
Cnrip1	CB1 cannabinoid receptor-interacting protein 1 OS=Mus musculus OX=10090 GN=Cnrip1 PE=1 SV=1	8.18	18726.4	14096.9	Q5M8N0	8	70.12	CNRP1_MOUSE	500.029	470.251	442.351	456.777	533.423	516.705	477.445	488.992	638.173	605.276	567.774	539.574	631.078	554.617	439.867	436.452	562.11	566.188	549.873	516.091	512.942	536.362	0.0654767	0.418727	0.381305	0.423816
Lancl2	LanC-like protein 2 OS=Mus musculus OX=10090 GN=Lancl2 PE=1 SV=1	6.97	51518.7	834.787	Q9JJK2	15	44.44	LANC2_MOUSE	159.387	186.47	198.498	215.441	192.397	179.861	188.172	207.736	210.501	209.388	233.424	209.961	234.938	203.279	194.57	207.219	200.008	211.361	165.822	178.997	194.785	203.958	0.0643904	0.418727	0.381305	0.423649
Dpysl4	Dihydropyrimidinase-related protein 4 OS=Mus musculus OX=10090 GN=Dpysl4 PE=1 SV=1	6.56	62531.9	4204.35	O35098	25	73.43	DPYL4_MOUSE	848.985	922.6	906.368	902.467	884.958	885.828	909.728	918.46	978.778	931.526	926.604	967.217	888.836	890.127	888.702	852.777	942.79	899.297	809.965	806.015	908.97	887.233	-0.036329	0.421748	0.378662	0.42331
Arpc5	Actin-related protein 2/3 complex subunit 5 OS=Mus musculus OX=10090 GN=Arpc5 PE=1 SV=3	5.31	16345.4	3784.24	Q9CPW4	4	44.37	ARPC5_MOUSE	181.777	133.448	172.181	137.243	158.532	136.157	167.518	137.105	175.032	168.993	152.168	141.016	200.512	148.342	173.108	168.417	162.312	146.24	187.433	189.62	156.799	166.917	0.0901112	0.413531	0.385895	0.423235
Eif3d	Eukaryotic translation initiation factor 3 subunit D OS=Mus musculus OX=10090 GN=Eif3d PE=1 SV=2	5.7	64616.1	459.295	O70194	7	19.34	EIF3D_MOUSE	138.107	133.69	121.896	135.785	116.708	101.019	113.061	128.613	144.831	159.755	165.275	144.166	126.381	142.837	113.955	147.546	142.452	117.21	123.784	145.999	129.347	136.96	0.084817	0.414584	0.38496	0.423171
Ipo5	Importin-5 OS=Mus musculus OX=10090 GN=Ipo5 PE=1 SV=3	4.63	125074	343.986	Q8BKC5	15	19.69	IPO5_MOUSE	297.577	337.938	333.662	365.777	361.917	360.407	369.231	404.867	341.515	324.361	329.499	372.338	300.491	326.628	323.138	310.576	349.494	368.402	354.143	331.833	349.725	336.654	-0.0535886	0.418727	0.381305	0.422142
Wdr13	WD repeat-containing protein 13 OS=Mus musculus OX=10090 GN=Wdr13 PE=1 SV=1	9.36	54291.4	282.872	Q91V09	4	11.75	WDR13_MOUSE	74.2009	104.306	76.2413	77.2958	71.4085	78.8013	66.14	71.6524	74.6955	86.7854	118.739	75.1217	77.5183	85.3556	108.399	78.3158	72.7493	89.825	66.1358	79.5969	78.1527	85.1756	0.112827	0.406356	0.392323	0.421729
Psmd4	26S proteasome non-ATPase regulatory subunit 4 OS=Mus musculus OX=10090 GN=Psmd4 PE=1 SV=1	4.48	40931.9	965.767	O35226	9	32.71	PSMD4_MOUSE	200.953	201.33	198.937	188.805	190.486	200.162	215.905	207.193	243.388	238.316	224.294	229.64	211.636	214.427	224.15	201.478	203.26	203.105	219.784	212.762	208.548	214.454	0.0438808	0.418727	0.381305	0.42102
Fsd1	Fibronectin type III and SPRY domain-containing protein 1 OS=Mus musculus OX=10090 GN=Fsd1 PE=1 SV=1	6.25	55981.4	264.631	Q7TPM6	3	8.47	FSD1_MOUSE	61.6279	65.149	69.1873	56.8797	69.0397	74.7143	79.8059	85.8007	78.769	73.2983	60.6146	80.1255	69.8708	72.5148	62.9733	64.3525	71.2141	66.0263	67.5696	61.5191	71.4272	67.6781	-0.0725211	0.414625	0.384924	0.420919
Ermn	Ermin OS=Mus musculus OX=10090 GN=Ermn PE=1 SV=1	4.34	32319	295.939	Q5EBJ4	2	8.54	ERMIN_MOUSE	32.4221	33.0861	34.4888	27.4909	40.0131	41.0478	30.0703	32.7565	37.1935	42.5288	NA	NA	24.6417	NA	47.0136	41.8802	26.3709	NA	NA	NA	35.1098	34.9766	-0.130356	0.398708	0.399294	0.419476
Mdh1	Malate dehydrogenase_ cytoplasmic OS=Mus musculus OX=10090 GN=Mdh1 PE=1 SV=3	6.18	36682.3	17262.7	P14152	20	57.78	MDHC_MOUSE	5939.29	5984.49	6055.57	5982.79	6030.53	6597.72	6190.03	5905.31	6303.44	6105.07	6495.83	5886.96	6110.28	5796.46	5908.76	5956.47	5913.51	5862.16	6008.4	5768.51	6109.42	5970.73	-0.033157	0.417942	0.381995	0.419256
Lypla2	Acyl-protein thioesterase 2 OS=Mus musculus OX=10090 GN=Lypla2 PE=1 SV=1	6.87	25136.2	1526.52	Q9WTL7	7	44.59	LYPA2_MOUSE	149.292	122.099	138.855	142.517	163.009	140.476	149.114	153.706	156.635	161.352	174.071	171.866	136.948	141.887	136.65	174.623	140.813	138.994	165.29	168.526	147.705	154.967	0.0660435	0.413295	0.386105	0.418538
Snx12	Sorting nexin-12 OS=Mus musculus OX=10090 GN=Snx12 PE=1 SV=1	7.22	19286.9	2404.3	O70493	7	43.03	SNX12_MOUSE	95.3253	101.354	95.6972	85.8242	95.3663	105.103	98.5427	90.6591	100.322	89.4157	97.1192	89.2051	101.831	107.825	106.391	101.776	90.1348	110.557	93.2749	96.7873	95.7609	99.4901	0.0539795	0.414503	0.385032	0.418003
Gars1	Glycine--tRNA ligase OS=Mus musculus OX=10090 GN=Gars1 PE=1 SV=1	6.25	82676.3	1139.21	Q9CZD3	19	29.77	GARS_MOUSE	440.383	474.579	421.488	438.804	444.399	483.776	474.994	494.028	471.095	556.267	424.172	475.667	431.935	450.858	473.281	496.366	445.471	443.905	427.319	465.729	469.981	453.47	-0.0492394	0.414625	0.384924	0.417538
Ube2v1	Ubiquitin-conjugating enzyme E2 variant 1 OS=Mus musculus OX=10090 GN=Ube2v1 PE=1 SV=1	8.2	16468.8	6641.84	Q9CZY3	4	38.78	UB2V1_MOUSE	285.412	275.423	275.43	267.084	288.676	281.705	275.213	310.583	294.65	332.755	290.577	304.713	308.809	285.521	310.707	273.238	289.958	302.454	304.054	303.144	288.693	297.318	0.0442987	0.414625	0.384924	0.416985
Ube2z	Ubiquitin-conjugating enzyme E2 Z OS=Mus musculus OX=10090 GN=Ube2z PE=1 SV=2	5.27	38824.7	219.865	Q3UE37	3	9.83	UBE2Z_MOUSE	48.5145	44.9151	47.6162	48.8337	54.1351	46.5662	59.3196	57.5427	64.4715	65.6481	53.6597	49.2043	50.0005	54.4249	46.9253	67.7639	54.9427	56.6153	69.4543	66.7994	53.7563	56.979	0.0837388	0.406682	0.392029	0.415213
Pfn1	Profilin-1 OS=Mus musculus OX=10090 GN=Pfn1 PE=1 SV=2	8.46	15128.3	21567	P62962	9	61.43	PROF1_MOUSE	1028.29	1030.2	934.004	894.179	982.784	1015.32	955.232	953.221	1012.27	1000.28	893.555	938.638	979.772	1048.31	1023.49	1056.31	1006.26	971.109	1092.86	1051.7	980.578	1006.2	0.0361913	0.413531	0.385895	0.415111
Gnao1	Guanine nucleotide-binding protein G(o) subunit alpha OS=Mus musculus OX=10090 GN=Gnao1 PE=1 SV=3	5.2	40654.9	1631.07	P18872	9	38.14	GNAO_MOUSE	199.832	223.339	215.62	216.375	190.629	204.963	226.029	198.681	187.207	196.882	229.724	204.559	192.654	182.615	172.469	193.307	219.38	210.672	196.938	187.446	205.956	198.976	-0.0518001	0.411235	0.38794	0.414485
Abracl	Costars family protein ABRACL OS=Mus musculus OX=10090 GN=Abracl PE=1 SV=1	5.47	9087.46	2070.02	Q4KML4	2	27.16	ABRAL_MOUSE	21.8801	24.1084	19.0514	20.1741	21.0681	23.0736	18.293	18.9742	17.9597	19.1252	8.391	9.07931	22.369	22.4683	14.48	14.5949	20.6067	33.54	20.4021	33.8117	20.3708	19.9743	-0.160671	0.381482	0.41545	0.413936
Prep	Prolyl endopeptidase OS=Mus musculus OX=10090 GN=Prep PE=1 SV=1	5.35	81721.2	697.146	Q9QUR6	18	33.8	PPCE_MOUSE	294.418	314.464	282.409	312.117	289.328	310.274	301.262	312.615	360.915	345.448	310.677	338.405	309.239	297.566	260.072	291.283	287.559	311.758	312.758	300.558	312.325	301.988	-0.0478014	0.410227	0.388842	0.413003
Cuta	Protein CutA OS=Mus musculus OX=10090 GN=Cuta PE=1 SV=3	6.38	18979.1	316.111	Q9CQ89	2	18.08	CUTA_MOUSE	38.9713	48.4017	42.1495	46.0937	45.971	57.8799	55.0303	36.4483	44.4113	41.4813	35.1885	33.1592	34.3043	50.2836	46.993	34.977	45.5164	53.2094	45.1236	46.3637	45.6838	42.5119	-0.110402	0.397185	0.400696	0.412243
Pnp	Purine nucleoside phosphorylase OS=Mus musculus OX=10090 GN=Pnp PE=1 SV=2	5.76	32562.3	1492.2	P23492	7	40.83	PNPH_MOUSE	127.189	153.855	116.807	124.286	134.678	127.946	118.465	109.177	156.14	139.469	121.854	116.267	116.072	121.102	152.382	140.468	117.313	105.367	136.76	120.379	130.801	124.796	-0.0668518	0.406682	0.392029	0.41214
Echs1	Enoyl-CoA hydratase_ mitochondrial OS=Mus musculus OX=10090 GN=Echs1 PE=1 SV=1	8.59	31873.6	3058.7	Q8BH95	12	53.1	ECHM_MOUSE	400.533	528.619	420.636	368.93	358.982	405.916	455.68	453.008	367.774	377.74	369.021	392.13	369.338	436.55	386.075	378.864	411.56	416.952	374.872	398.094	413.782	393.346	-0.0651755	0.406682	0.392029	0.411871
Smap2	Stromal membrane-associated protein 2 OS=Mus musculus OX=10090 GN=Smap2 PE=1 SV=1	9.19	46920.1	401.283	Q7TN29	4	11.21	SMAP2_MOUSE	154.613	11.5684	58.3525	56.4324	88.1065	85.7879	71.8389	58.2176	56.592	80.9184	72.4565	68.8028	64.9136	70.2421	59.9921	83.6312	63.3019	63.1806	124.229	79.5724	72.2428	75.0322	0.240276	0.333801	0.46366	0.411285
Dnajc5	DnaJ homolog subfamily C member 5 OS=Mus musculus OX=10090 GN=Dnajc5 PE=1 SV=1	4.75	22899.1	1087.66	P60904	3	24.75	DNJC5_MOUSE	87.2078	61.9377	96.2023	99.9406	98.3148	76.1404	106.39	107.639	93.2769	87.891	115.157	64.8845	95.3899	97.478	85.9825	60.2371	104.236	130.627	32.8195	72.7562	91.494	85.9568	-0.164133	0.375453	0.421256	0.409762
Add2	Beta-adducin OS=Mus musculus OX=10090 GN=Add2 PE=1 SV=4	5.83	81098.2	2705.95	Q9QYB8	23	43.17	ADDB_MOUSE	908.286	946.909	953.426	1095.25	1022.51	881.452	981.435	926.408	718.68	687.986	1052.63	1033.77	774.041	850.561	695.762	829.778	770.6	836.44	882.601	919.083	912.233	864.526	-0.0750754	0.402801	0.395548	0.409738
Mapk10	Mitogen-activated protein kinase 10 OS=Mus musculus OX=10090 GN=Mapk10 PE=1 SV=2	6.56	53159.8	1202.92	Q61831	9	31.9	MK10_MOUSE	143.588	165.836	130.746	130.528	144.535	116.068	155.668	145.052	139.593	137.271	147.818	148.565	113.004	132	136.756	130.565	114.629	100.597	162.605	160.395	140.888	134.693	-0.0745712	0.402801	0.395548	0.409646
Septin2	Septin-2 OS=Mus musculus OX=10090 GN=Septin2 PE=1 SV=2	6.12	41753.7	1007.09	P42208	11	49.58	SEPT2_MOUSE	170	153.529	150.558	156.061	163.695	168.683	148.114	143.569	93.8129	166.621	167.639	156.679	159.397	114.609	150.454	109.804	114.59	126.598	144.966	155.562	151.464	140.03	-0.111797	0.392993	0.404582	0.408586
Rab39b	Ras-related protein Rab-39B OS=Mus musculus OX=10090 GN=Rab39b PE=1 SV=1	7.85	24864.3	1143.46	Q8BHC1	3	19.72	RB39B_MOUSE	85.2482	278.195	62.0684	312.725	64.9846	64.3859	106.764	76.3916	82.4408	95.9239	109.095	76.5763	111.258	66.2351	69.0523	99.1827	82.7859	94.6972	91.1624	91.307	122.913	89.1352	-0.217473	0.345509	0.451327	0.408254
Gdi1	Rab GDP dissociation inhibitor alpha OS=Mus musculus OX=10090 GN=Gdi1 PE=1 SV=3	4.77	51092	27015	P50396	26	83.22	GDIA_MOUSE	5229.67	5259.63	5288.33	5428.44	5314.47	4708.6	5381.51	5322.72	5453.49	5401.71	5702.14	5499.63	5092.89	5211.27	4924.76	4917.88	5395.13	5248.7	4827.94	4736.07	5278.86	5155.64	-0.0353259	0.406682	0.392029	0.408213
Lgals1	Galectin-1 OS=Mus musculus OX=10090 GN=Lgals1 PE=1 SV=3	5.15	15208	1350.41	P16045	3	39.26	LEG1_MOUSE	53.5356	64.88	41.7434	59.5898	40.8635	71.9094	47.3209	48.2954	61.4919	43.1343	29.7663	30.4952	57.3724	60.4387	51.8024	72.5551	41.9501	54.2778	43.4742	50.0459	53.2764	49.2178	-0.139284	0.383501	0.413522	0.408011
Synm	Synemin OS=Mus musculus OX=10090 GN=Synm PE=1 SV=2	4.87	173381	516.314	Q70IV5	2	3.59	SYNEM_MOUSE	229.195	527.204	276.207	NA	382.679	570.497	377.976	526.223	546.024	571.141	372.786	574.311	348.717	668.922	420.459	672.112	376.075	377.405	440.217	581.891	445.239	483.289	0.175102	0.368507	0.428048	0.407993
Eno2	Gamma-enolase OS=Mus musculus OX=10090 GN=Eno2 PE=1 SV=2	4.8	47638.9	54679.2	P17183	23	80.18	ENOG_MOUSE	7971.46	8259.58	7263.95	7605.5	7651.85	7731.29	8332.55	7666.8	8436.11	7965.12	8264.29	8421.68	8157.74	8106.39	7499.84	7850.83	8406.51	8121.23	8427.27	7553.33	7888.42	8080.91	0.0350428	0.406287	0.392385	0.407796
Atp6v1c2	V-type proton ATPase subunit C 2 OS=Mus musculus OX=10090 GN=Atp6v1c2 PE=1 SV=1	6.34	48407.5	327.607	Q99L60	3	10.07	VATC2_MOUSE	83.4229	130.125	119.842	85.7297	85.0596	67.4797	110.656	83.239	114.062	85.8538	124.371	89.027	75.6041	68.0695	107.748	78.694	83.0435	87.8853	82.1896	84.0753	96.5468	88.0708	-0.124466	0.38778	0.409468	0.407266
Rab5c	Ras-related protein Rab-5C OS=Mus musculus OX=10090 GN=Rab5c PE=1 SV=2	8.58	23640.7	485.291	P35278	4	21.3	RAB5C_MOUSE	26.6047	31.7447	38.6722	39.0692	18.8277	38.8699	39.7776	42.1355	30.8695	48.9857	31.13	11.2445	32.3971	27.5071	44.0033	39.5219	38.9856	36.238	29.2842	31.6009	35.5557	32.1913	-0.173858	0.366863	0.429672	0.405974
Uba1	Ubiquitin-like modifier-activating enzyme 1 OS=Mus musculus OX=10090 GN=Uba1 PE=1 SV=1	5.31	119007	10286.2	Q02053	44	63.14	UBA1_MOUSE	6010.01	5454.11	5983.08	5273.93	5714.37	5369.51	5716.54	5420.49	6332.78	6081.04	5838.71	5361.39	6025.04	5171.32	5493.63	5489.02	5676.37	5346.26	5718.73	5484.7	5735.59	5560.52	-0.0435912	0.40342	0.394985	0.405768
Clta	Clathrin light chain A OS=Mus musculus OX=10090 GN=Clta PE=1 SV=2	4.3	25661.1	2509.67	O08585	6	17.45	CLCA_MOUSE	336.405	335.766	401.482	360.459	357.028	346.637	380.509	374.692	310.649	298.381	263.938	260.746	374.814	396.548	307.972	329.691	386.673	382.507	333.753	338.247	350.201	337.489	-0.0624472	0.398708	0.399294	0.403568
Cops6	COP9 signalosome complex subunit 6 OS=Mus musculus OX=10090 GN=Cops6 PE=1 SV=1	5.39	36165.3	1227.69	O88545	10	46.3	CSN6_MOUSE	172.231	165.072	179.874	205.128	213.253	207.954	193.427	203.775	208.233	219.904	205.826	225.886	204.642	190.705	178.584	195.777	206.134	215.288	206.336	203.245	196.885	203.242	0.0491728	0.400032	0.398078	0.403043
Rdx	Radixin OS=Mus musculus OX=10090 GN=Rdx PE=1 SV=3	5.85	68657	577.269	P26043	14	25.04	RADI_MOUSE	828.001	779.823	714.777	590.842	707.952	685.868	434.335	425.708	495.891	498.886	600.331	600.835	1118.56	1068.41	550.72	525.093	816.284	756.013	454.996	415.917	616.208	690.716	0.126518	0.382262	0.414703	0.402655
Comt	Catechol O-methyltransferase OS=Mus musculus OX=10090 GN=Comt PE=1 SV=2	5.44	29714.5	695.541	O88587	2	9.06	COMT_MOUSE	39.9021	38.4828	40.1609	37.5902	29.2464	25.7725	32.6436	37.835	39.9833	42.02	36.2883	NA	39.0196	40.956	41.894	44.999	23.5734	38.1543	48.6903	41.4539	36.3637	39.4477	0.103463	0.388845	0.408465	0.402374
Cfap418	Cilia- and flagella-associated protein 418 OS=Mus musculus OX=10090 GN=Cfap418 PE=1 SV=1	6.5	24475.2	269.252	Q3UJP5	2	12.92	CF418_MOUSE	37.1804	39.7506	40.0589	45.938	40.0318	44.7271	42.995	42.8763	40.2097	49.8745	39.4097	48.8164	41.9743	44.4822	43.3212	43.9212	37.8157	47.3059	42.7825	58.723	42.3642	44.8552	0.0770774	0.394348	0.403322	0.40181
Aspa	Aspartoacylase OS=Mus musculus OX=10090 GN=Aspa PE=1 SV=2	6.15	35800.9	360.619	Q8R3P0	4	17.95	ACY2_MOUSE	57.571	56.8504	64.273	53.1234	50.9506	65.0638	59.9205	82.5659	62.8837	59.9558	49.2131	55.9508	47.9175	56.1012	70.6808	72.6206	64.2593	37.9041	54.6007	65.4046	61.3158	57.4653	-0.106415	0.386184	0.410975	0.400578
Tubal3	Tubulin alpha chain-like 3 OS=Mus musculus OX=10090 GN=Tubal3 PE=2 SV=2	5.26	50729.6	4580.95	Q3UX10	4	17.49	TBAL3_MOUSE	1787.4	2013.57	2266.44	1872.64	1834.23	1823.31	1836.9	1859.77	1753.77	1742.51	2041.96	1897.98	1950.69	2685.7	1548.91	1359.41	2184.94	2187.87	1785.4	2954.08	1879.05	2059.69	0.101513	0.386184	0.410975	0.399303
Arrb1	Beta-arrestin-1 OS=Mus musculus OX=10090 GN=Arrb1 PE=1 SV=1	5.87	47428.8	617.348	Q8BWG8	9	36.36	ARRB1_MOUSE	203.788	193.736	197.725	173.79	191.142	172.241	223.308	126.789	219.157	210.129	186.406	194.655	200.623	173.28	196.221	123.43	173.284	122.262	202.528	201.352	191.181	177.404	-0.11417	0.382262	0.414703	0.398948
H1-4	Histone H1.4 OS=Mus musculus OX=10090 GN=H1-4 PE=1 SV=2	11.85	21977.3	2752.91	P43274	3	14.61	H14_MOUSE	333.874	328.441	287.921	292.972	216.016	152.767	228.682	227.515	202.181	203.887	272.805	287.467	154.996	231.102	263.756	283.922	169.28	173.403	221.284	217.726	247.425	227.574	-0.113789	0.382262	0.414703	0.398839
Dhx15	ATP-dependent RNA helicase DHX15 OS=Mus musculus OX=10090 GN=Dhx15 PE=1 SV=2	7.15	91805.5	169.993	O35286	3	5.79	DHX15_MOUSE	83.603	NA	NA	81.4164	65.395	NA	NA	NA	81.8804	NA	93.84	80.8407	76.4108	80.4254	NA	NA	NA	NA	NA	NA	78.0737	82.8792	0.0887852	0.38778	0.409468	0.397814
Gnpda1	Glucosamine-6-phosphate isomerase 1 OS=Mus musculus OX=10090 GN=Gnpda1 PE=1 SV=3	6.16	32720.5	736.214	O88958	5	22.49	GNPI1_MOUSE	47.1396	56.2088	60.9801	61.5927	49.7351	53.5777	52.456	59.5661	57.5738	69.9219	54.1996	70.8348	48.7536	62.0703	57.1773	71.5632	56.5029	53.3222	61.3669	65.8887	56.8752	60.168	0.0795876	0.389732	0.407632	0.397775
Ggct	Gamma-glutamylcyclotransferase OS=Mus musculus OX=10090 GN=Ggct PE=1 SV=1	5.39	21451.2	1242.18	Q9D7X8	7	43.62	GGCT_MOUSE	71.38	62.0625	71.6803	68.1474	75.2805	68.0722	81.6965	78.7296	88.1699	89.5287	81.5187	73.9983	65.1376	63.1444	74.7135	70.9324	74.4956	75.2808	70.0498	74.8417	75.4748	72.4113	-0.0542393	0.393533	0.404079	0.397254
Lzic	Protein LZIC OS=Mus musculus OX=10090 GN=Lzic PE=1 SV=1	4.7	21593.6	420.032	Q8K3C3	2	13.68	LZIC_MOUSE	36.609	40.2329	38.6569	33.7003	30.3484	34.8028	25.2807	52.5199	34.1137	33.9421	28.0205	34.4759	33.9114	53.1672	45.4624	59.305	29.8491	36.5795	44.2534	33.6955	36.0207	39.872	0.129507	0.375194	0.421508	0.396917
Setd7	Histone-lysine N-methyltransferase SETD7 OS=Mus musculus OX=10090 GN=Setd7 PE=1 SV=2	4.33	40848.6	998.283	Q8VHL1	9	48.91	SETD7_MOUSE	220.134	209.1	203.306	206.425	213.753	204.176	225.202	224.194	269.863	195.642	202.483	236.711	223.211	208.611	247.125	235.857	234.428	220.649	209.548	239.676	217.179	225.83	0.0588563	0.39139	0.406078	0.395791
Pacsin2	Protein kinase C and casein kinase substrate in neurons protein 2 OS=Mus musculus OX=10090 GN=Pacsin2 PE=1 SV=1	4.92	56175.1	654.512	Q9WVE8	11	33.95	PACN2_MOUSE	213.824	153.75	198.105	162.574	217.258	194.491	239.09	215.002	214.111	220.437	186.861	151.155	200.256	203.722	159.246	197.385	169.215	165.435	231.209	254.303	202.864	191.879	-0.0864538	0.386184	0.410975	0.395743
Snx2	Sorting nexin-2 OS=Mus musculus OX=10090 GN=Snx2 PE=1 SV=2	4.85	58585.3	420.911	Q9CWK8	10	20.23	SNX2_MOUSE	381.805	425.964	304.628	351.647	308.884	364.326	299.734	433.592	188.262	126.497	265.862	355.081	217.572	283.144	152.048	259.748	297.361	319.043	238.228	404.518	318.534	279.261	-0.153089	0.364656	0.431861	0.395488
Pmm1	Phosphomannomutase 1 OS=Mus musculus OX=10090 GN=Pmm1 PE=1 SV=1	5.17	30060	1268.23	O35621	11	48.09	PMM1_MOUSE	72.3283	70.3724	142.409	147.709	59.654	155.547	153.936	159.429	168.8	161.319	127.107	156.229	66.7446	63.5646	134.331	67.8092	166.764	158.459	139.03	68.4998	129.151	114.854	-0.178148	0.352248	0.444378	0.394734
Mapk8	Mitogen-activated protein kinase 8 OS=Mus musculus OX=10090 GN=Mapk8 PE=1 SV=1	7.58	44685.6	1142.85	Q91Y86	4	23.44	MK08_MOUSE	150.773	178.125	125.761	128.62	138.356	126.592	142.028	144.485	137.177	128.418	127.637	148.508	121.446	130.615	139.545	132.174	107.33	114.402	164.4	157.638	140.034	134.37	-0.0640223	0.388922	0.408393	0.394156
Lypla1	Acyl-protein thioesterase 1 OS=Mus musculus OX=10090 GN=Lypla1 PE=1 SV=1	6.19	25029.9	409.823	P97823	3	28.26	LYPA1_MOUSE	63.6383	37.8095	20.0646	NA	NA	18.9266	23.3908	32.4521	23.2656	NA	18.0554	19.7738	31.1948	NA	64.3082	25.2576	NA	42.5837	NA	NA	31.3639	33.5289	0.19991	0.339575	0.457536	0.39405
Hspa4	Heat shock 70 kDa protein 4 OS=Mus musculus OX=10090 GN=Hspa4 PE=1 SV=1	4.97	94931.2	7034.75	Q61316	43	70.39	HSP74_MOUSE	2725.44	2422.76	2945.36	2524.25	2767.62	2565.04	2811.81	2566.14	2825.33	2921.72	2799.8	2906.84	2466.4	2475.34	2572.75	2684.38	2619.13	2595.3	2506.23	2653.71	2707.55	2627.99	-0.0420171	0.39139	0.406078	0.393639
Nap1l1	Nucleosome assembly protein 1-like 1 OS=Mus musculus OX=10090 GN=Nap1l1 PE=1 SV=2	4.16	45630.3	2090.42	P28656	8	30.95	NP1L1_MOUSE	444.432	445.669	416.447	456.318	548.2	423.933	489.807	551.103	537.105	487.115	490.795	518.863	463.559	489.964	498.662	491.808	489.583	568.926	486.062	474.711	480.013	497.293	0.0561397	0.388922	0.408393	0.392953
Rnpep	Aminopeptidase B OS=Mus musculus OX=10090 GN=Rnpep PE=1 SV=2	5.06	73100.8	523.251	Q8VCT3	12	24.62	AMPB_MOUSE	651.129	489.729	531.844	521.823	552.312	494.665	532.205	599.088	566.45	553.906	488.33	508.591	257.335	573.706	276.505	703.597	561.97	565.141	617.412	631.245	549.315	518.383	-0.145385	0.365007	0.431512	0.392896
Gad2	Glutamate decarboxylase 2 OS=Mus musculus OX=10090 GN=Gad2 PE=1 SV=1	6.49	66079.6	408.854	P48320	3	8.38	DCE2_MOUSE	169.446	199.348	211.404	202.409	220.408	218.42	206.775	230.106	196.672	180.641	168.985	213.824	179.881	258.436	214.697	193.718	245.646	230.015	291.152	189.463	203.563	218.582	0.088848	0.382262	0.414703	0.392452
Arpc1a	Actin-related protein 2/3 complex subunit 1A OS=Mus musculus OX=10090 GN=Arpc1a PE=1 SV=1	8.14	42196.6	5578.89	Q9R0Q6	17	66.76	ARC1A_MOUSE	1106.66	1170.69	1138.29	1236.37	1294.17	1294.98	1229.06	1298.92	1286.68	1368.67	1252.07	1332.86	1238.46	1299.8	1118.96	1209.34	1182.74	1378.18	1355.89	1469.38	1242.45	1283.77	0.0458616	0.389732	0.407632	0.392421
Rps23	40S ribosomal protein S23 OS=Mus musculus OX=10090 GN=Rps23 PE=1 SV=3	11.22	15978.7	2971.98	P62267	3	40.56	RS23_MOUSE	47.8072	51.9642	48.0701	50.0288	41.2576	77.5826	69.5789	55.5356	56.3565	70.1794	84.2813	72.0532	48.878	45.5061	52.2901	51.3601	52.9717	53.5239	77.4007	79.6293	56.8361	61.7894	0.111703	0.375453	0.421256	0.391718
Csrp1	Cysteine and glycine-rich protein 1 OS=Mus musculus OX=10090 GN=Csrp1 PE=1 SV=3	8.56	21438.8	7584.56	P97315	8	63.73	CSRP1_MOUSE	621.483	668.799	586.577	582.348	576.261	554.32	604.035	551.887	559.709	544.503	508.937	517.49	457.881	482.505	685.998	685.585	560.975	544.607	639.047	594.076	584.992	567.71	-0.0537757	0.38778	0.409468	0.391491
Phactr1	Phosphatase and actin regulator 1 OS=Mus musculus OX=10090 GN=Phactr1 PE=1 SV=1	6.55	66742.4	257.751	Q2M3X8	4	7.59	PHAR1_MOUSE	98.129	87.2603	116.472	119.475	118.724	103.196	87.9626	70.1822	105.711	99.3452	126.131	116.33	77.4813	109.913	98.7166	102.476	135.628	126.193	86.1456	93.4282	100.646	107.244	0.0879528	0.381482	0.41545	0.391489
Sart3	Squamous cell carcinoma antigen recognized by T-cells 3 OS=Mus musculus OX=10090 GN=Sart3 PE=1 SV=1	5	110474	425.296	Q9JLI8	2	4.37	SART3_MOUSE	122.753	125.761	105.435	96.0517	106.367	94.3543	111.871	101.983	99.4682	126.577	107.08	109.318	NA	118.44	96.3822	NA	113.928	107.389	134.905	131.367	109.062	114.851	0.0637093	0.386184	0.410975	0.391404
Ppp2cb	Serine/threonine-protein phosphatase 2A catalytic subunit beta isoform OS=Mus musculus OX=10090 GN=Ppp2cb PE=1 SV=1	5.07	36145.4	7232.76	P62715	15	63.43	PP2AB_MOUSE	146.93	136.187	146.281	139.297	150.072	140.916	151.331	134.92	153.173	156.251	141.917	153.911	143.458	136.34	145.702	135.564	141.684	139.984	141.945	139.479	145.536	141.999	-0.0346657	0.389732	0.407632	0.391271
Adh5	Alcohol dehydrogenase class-3 OS=Mus musculus OX=10090 GN=Adh5 PE=1 SV=3	7	40346.2	4204.06	P28474	15	62.03	ADHX_MOUSE	614.342	505.666	579.798	530.032	520.977	523.114	551.752	554.431	622.062	628.97	589.14	551.795	513.458	477.982	617.962	627.366	525.868	533.008	477.852	530.086	563.115	544.452	-0.0503863	0.38778	0.409468	0.39104
Lrrc47	Leucine-rich repeat-containing protein 47 OS=Mus musculus OX=10090 GN=Lrrc47 PE=1 SV=1	8.07	64217.6	394.879	Q505F5	8	16.7	LRC47_MOUSE	174.01	187.379	159.792	179.785	139.667	182.004	169.589	172.712	173.894	172.76	190.452	189.895	136.895	160.677	141.047	152.585	151.853	165.321	188.026	169.925	171.159	164.668	-0.0609499	0.386184	0.410975	0.390964
Aars1	Alanine--tRNA ligase_ cytoplasmic OS=Mus musculus OX=10090 GN=Aars1 PE=1 SV=1	5.32	107764	1261.56	Q8BGQ7	29	51.45	SYAC_MOUSE	1804.49	3085.57	1973.59	3470.21	1927.32	2615.88	1977.58	3053.15	2664.29	2631.7	2451.98	3034.42	2100.44	3837.88	2441.16	3336.17	2407.77	2822.17	2315.17	2681.61	2520.38	2742.88	0.13402	0.367255	0.429284	0.390945
Psmb7	Proteasome subunit beta type-7 OS=Mus musculus OX=10090 GN=Psmb7 PE=1 SV=1	7.99	30233.7	1301.5	P70195	8	50.18	PSB7_MOUSE	206.819	199.476	182.826	213.374	189.022	187.076	197.776	184.14	218.806	232.828	235.71	210.726	199.111	202.585	205.725	205.83	208.174	174.943	213.365	225.405	201.214	208.157	0.049297	0.38778	0.409468	0.390901
Ephx2	Bifunctional epoxide hydrolase 2 OS=Mus musculus OX=10090 GN=Ephx2 PE=1 SV=2	5.81	63085.7	376.446	P34914	8	22.38	HYES_MOUSE	89.3089	104.038	117.556	103.331	104.59	90.2188	95.5663	118.258	107.644	115.539	118.68	112.372	104.133	98.2553	96.5699	94.1476	113.954	106.329	116.627	129.785	104.605	109.085	0.060403	0.386184	0.410975	0.39088
Ugp2	UTP--glucose-1-phosphate uridylyltransferase OS=Mus musculus OX=10090 GN=Ugp2 PE=1 SV=3	7.46	57150.5	1429.51	Q91ZJ5	19	44.69	UGPA_MOUSE	314.029	353.073	317.034	345.037	340.26	350.782	334.707	384.165	371.082	377.568	362.565	388.474	357.489	357.612	330.529	397.378	338.077	342.551	357.931	361.631	348.774	359.424	0.0442951	0.38778	0.409468	0.390302
Coro1c	Coronin-1C OS=Mus musculus OX=10090 GN=Coro1c PE=1 SV=2	6.71	53805.3	1874.4	Q9WUM4	15	45.15	COR1C_MOUSE	408.778	415.193	390.22	408.579	413.682	452.398	401.027	442.344	578.282	554.333	494.248	506.83	449.604	430.595	433.043	450.575	471.058	434.819	440.601	488.606	446.483	459.998	0.053496	0.386184	0.410975	0.389872
Ywhaq	14-3-3 protein theta OS=Mus musculus OX=10090 GN=Ywhaq PE=1 SV=1	4.49	28063.5	26936.9	P68254	16	71.43	1433T_MOUSE	2662.83	2823.91	2575.75	2502.13	2485.92	2677.79	2743.14	2655.89	2656.14	2574.14	2581.43	2594.01	2649.1	2618.88	2979.75	2911.6	2754.63	2620.1	2513.14	2747.12	2635.76	2696.98	0.0321633	0.38778	0.409468	0.389112
Tubb2a	Tubulin beta-2A chain OS=Mus musculus OX=10090 GN=Tubb2a PE=1 SV=1	4.59	50306.3	47156.4	Q7TMM9	23	76.4	TBB2A_MOUSE	9200.29	9507.56	9310.58	8596.12	9594.33	9215.63	9840.21	9388.43	9517.79	9679.81	9625.36	9394.01	9714.15	9569.7	9790.01	9295.52	9246.36	9203.99	10310.9	9584.45	9385.08	9573.45	0.0288174	0.388033	0.409229	0.389102
Ppa2	Inorganic pyrophosphatase 2_ mitochondrial OS=Mus musculus OX=10090 GN=Ppa2 PE=1 SV=1	6.57	38570.8	1137.55	Q91VM9	9	43.33	IPYR2_MOUSE	141.849	134.475	123.079	122.786	126.734	123.109	136.632	138.213	131.486	119.509	138.096	136.273	115.989	126.35	119.247	117.934	137.392	115.5	113.623	137.48	129.787	125.788	-0.0473199	0.386184	0.410975	0.389073
Thop1	Thimet oligopeptidase OS=Mus musculus OX=10090 GN=Thop1 PE=1 SV=1	5.67	78824.5	1501.04	Q8C1A5	25	44.25	THOP1_MOUSE	459.79	1826.18	608.291	1707.73	462.545	552.781	484.183	646.054	532.417	554.796	590.586	628.599	631.779	528.079	538.121	692.962	538.01	548.2	647.747	666.846	783.476	601.093	-0.180823	0.344488	0.452389	0.389062
Snap91	Clathrin coat assembly protein AP180 OS=Mus musculus OX=10090 GN=Snap91 PE=1 SV=1	4.53	92136.7	3501.28	Q61548	23	33.96	AP180_MOUSE	2098.42	2309.09	2544.6	2592.04	2500.43	2608.87	2632.17	2298.31	2464.25	2717.36	2454.09	2458.76	2497.33	2620.4	2157.85	2179.61	2660.61	2595.95	2112.66	2265.02	2476.56	2400.23	-0.0460381	0.386298	0.410868	0.389032
Ahcyl2	Putative adenosylhomocysteinase 3 OS=Mus musculus OX=10090 GN=Ahcyl2 PE=1 SV=1	7.1	67926	3790.37	Q68FL4	20	46.49	SAHH3_MOUSE	460.549	463.1	424.885	406.808	443.408	430.822	427.033	421.516	408.778	398.228	397.036	412.524	423.21	415.055	469.422	445.346	410.258	402.213	410.733	409.508	428.513	419.53	-0.0305861	0.38778	0.409468	0.388984
Dync1li2	Cytoplasmic dynein 1 light intermediate chain 2 OS=Mus musculus OX=10090 GN=Dync1li2 PE=1 SV=2	5.87	54503.7	1072.6	Q6PDL0	15	49.19	DC1L2_MOUSE	193.023	196.062	181.552	193.87	204.78	190.028	204.056	204.945	208.926	181.213	251.406	249.842	200.705	155.276	207.815	204.569	204.776	211.275	182.317	186.992	195.846	205.497	0.0580691	0.384469	0.412602	0.388829
Serpina3g	Serine protease inhibitor A3G OS=Mus musculus OX=10090 GN=Serpina3g PE=1 SV=2	6.06	49420.7	463.095	Q5I2A0	2	5.45	SPA3G_MOUSE	90.3398	105.919	63.0089	73.8833	49.4918	62.6163	73.0878	77.8234	44.9095	44.37	61.7131	55.2503	51.1117	67.1161	85.6497	72.1663	51.2382	67.9941	52.3459	56.2398	68.545	62.0825	-0.107729	0.373532	0.423124	0.388757
Rufy3	Protein RUFY3 OS=Mus musculus OX=10090 GN=Rufy3 PE=1 SV=1	5.2	53292.3	1647.07	Q9D394	18	47.12	RUFY3_MOUSE	350.883	352.669	353.613	397.437	351.614	385.539	333.76	372.19	325.037	376.557	383.081	392.565	356.747	354.589	350.415	393.518	383.514	406.727	328.401	362.854	359.93	371.241	0.0443912	0.386184	0.410975	0.388727
Kiaa0513	Uncharacterized protein KIAA0513 OS=Mus musculus OX=10090 GN=Kiaa0513 PE=1 SV=1	4.75	46774.7	1593.92	Q8R0A7	11	36.61	K0513_MOUSE	505.215	454.55	495.225	505.335	550.184	599.564	524.632	576.499	526.068	560.119	539.937	507.781	538.85	490.162	506.433	492.88	551.155	535.722	481.73	495.102	529.739	513.975	-0.0408456	0.386184	0.410975	0.388338
Prkch	Protein kinase C eta type OS=Mus musculus OX=10090 GN=Prkch PE=1 SV=2	7.48	79287.4	540.213	P23298	3	3.95	KPCL_MOUSE	60.0936	46.3147	58.5411	53.2065	57.1718	58.7173	65.3045	59.0796	60.5317	61.5194	52.2881	61.3868	54.2105	43.4869	61.0888	55.5364	58.3987	54.6212	49.5989	64.0811	58.048	55.4697	-0.0683886	0.382262	0.414703	0.388332
Rps21	40S ribosomal protein S21 OS=Mus musculus OX=10090 GN=Rps21 PE=1 SV=1	8.84	9255.44	6886.79	Q9CQR2	2	24.1	RS21_MOUSE	83.0615	92.9111	67.6127	71.4014	86.6748	86.184	83.1603	85.3417	72.4397	72.4809	69.987	65.2751	92.237	95.7686	72.7878	71.7101	88.6317	89.868	109.186	89.4136	80.1268	84.4865	0.0659388	0.382262	0.414703	0.387908
Cpne4	Copine-4 OS=Mus musculus OX=10090 GN=Cpne4 PE=1 SV=1	5.91	63263.7	653.884	Q8BLR2	12	29.08	CPNE4_MOUSE	203.54	168.548	186.798	160.572	209.674	172.906	186.593	171.507	167.113	161.215	159.265	164.615	192.847	169.802	197.634	189.624	205.079	187.285	200.848	190.931	178.846	185.793	0.0559101	0.382262	0.414703	0.386329
Psmd1	26S proteasome non-ATPase regulatory subunit 1 OS=Mus musculus OX=10090 GN=Psmd1 PE=1 SV=1	5.09	106757	352.309	Q3TXS7	9	15.22	PSMD1_MOUSE	222.557	200.947	238.591	230.579	217.881	194.332	241.577	260.914	295.727	273.324	269.663	220.947	211.632	240.433	244.639	196.457	212.058	210.154	237.109	223.133	237.643	226.622	-0.062751	0.380555	0.416337	0.385694
Ube2o	(E3-independent) E2 ubiquitin-conjugating enzyme UBE2O OS=Mus musculus OX=10090 GN=Ube2o PE=1 SV=3	4.75	142260	422.724	Q6ZPJ3	20	21.12	UBE2O_MOUSE	370.469	356.986	437.77	417.239	386.277	393.484	410.333	422.321	438.535	411.072	405.218	442.911	417.346	390.208	327.929	349.773	406.48	405.738	381.384	408.688	404.449	393.567	-0.0412449	0.382262	0.414703	0.384481
Arhgdib	Rho GDP-dissociation inhibitor 2 OS=Mus musculus OX=10090 GN=Arhgdib PE=1 SV=3	4.76	22908	352.88	Q61599	2	17.5	GDIR2_MOUSE	30.0974	26.7093	30.1449	22.4401	23.5288	NA	17.5558	19.609	30.3344	28.3548	17.2483	19.0082	22.764	21.6664	29.7618	31.6169	19.5613	24.9407	NA	26.1211	25.4194	23.6321	-0.0935171	0.372454	0.424176	0.384015
Ppp2r5e	Serine/threonine-protein phosphatase 2A 56 kDa regulatory subunit epsilon isoform OS=Mus musculus OX=10090 GN=Ppp2r5e PE=1 SV=3	6.56	55112.7	326.312	Q61151	6	14.78	2A5E_MOUSE	127.792	151.668	122.076	132.213	150.082	279.206	153.896	141.812	171.397	161.95	145.96	153.558	141.848	136.965	151.927	146.068	146.037	138.267	151.593	142.988	159.209	145.521	-0.0908837	0.372938	0.423703	0.383852
Prdx5	Peroxiredoxin-5_ mitochondrial OS=Mus musculus OX=10090 GN=Prdx5 PE=1 SV=2	9.14	22239.7	19741.4	P99029	10	56.67	PRDX5_MOUSE	1386.52	1417.26	1299.42	1278.19	1351.57	1343.8	1395.64	1298.23	1280.54	1308.54	1274.13	1248.59	1316.97	1303.46	1418.2	1379.12	1290.84	1360.61	1230.65	1289.06	1335.97	1311.16	-0.0274197	0.382262	0.414703	0.383245
Ptk2b	Protein-tyrosine kinase 2-beta OS=Mus musculus OX=10090 GN=Ptk2b PE=1 SV=2	5.96	117106	1649.06	Q9QVP9	41	57.58	FAK2_MOUSE	1105.16	1339.95	1081.89	1093.66	1101.67	1199.27	1074.94	1131.95	1155.9	910.637	1257.78	1231.2	893.498	1177.08	937.962	1310.99	1160.72	1181.18	1346.17	1321.12	1119.51	1181.77	0.0719742	0.375453	0.421256	0.38229
Rab5b	Ras-related protein Rab-5B OS=Mus musculus OX=10090 GN=Rab5b PE=1 SV=1	8.24	23935	811.123	P61021	5	26.98	RAB5B_MOUSE	21.262	23.2096	29.463	28.3807	11.8113	31.9071	31.0785	36.2022	23.5972	33.6516	26.8217	19.906	32.7527	24.2256	35.5452	32.1855	31.467	27.9829	24.4966	34.0824	27.0563	28.9466	0.135867	0.35657	0.439977	0.381579
Clip1	CAP-Gly domain-containing linker protein 1 OS=Mus musculus OX=10090 GN=Clip1 PE=1 SV=1	4.99	156442	188.299	Q922J3	7	6.18	CLIP1_MOUSE	221.547	225.533	182.019	225.676	231.389	183.489	187.831	263.977	198.625	188.706	223.554	241.497	196.085	185.834	186.386	193.323	192.12	196.165	188.661	203.823	210.879	200.745	-0.0656733	0.375692	0.421025	0.381389
Tppp	Tubulin polymerization-promoting protein OS=Mus musculus OX=10090 GN=Tppp PE=1 SV=1	10.1	23745.7	14705.4	Q7TQD2	7	45.41	TPPP_MOUSE	2171.67	2327	2086.47	2135.65	2243.72	2381.86	2278.41	2471.32	2083.5	2166.8	2158.76	2290.96	2187.02	2157.33	2040.37	2171.79	2184.73	2413.05	2027.43	2178.93	2234.64	2181.04	-0.0345213	0.379459	0.417389	0.381026
Canx	Calnexin OS=Mus musculus OX=10090 GN=Canx PE=1 SV=1	4.3	67677.2	647.033	P35564	9	24.2	CALX_MOUSE	274.885	302.863	285.535	319.985	262.11	248.299	284.688	267.631	269.934	264.354	391.465	372.912	226.146	251.664	237.902	266.405	298.862	283.956	302.992	306.119	278.028	293.842	0.0622848	0.375899	0.420824	0.381025
Coro1a	Coronin-1A OS=Mus musculus OX=10090 GN=Coro1a PE=1 SV=5	6.06	51673.6	4131.27	O89053	18	52.93	COR1A_MOUSE	1346.39	1494.5	1309.44	1386	1490.47	1501.95	1512.32	1371.18	1468.88	1421.41	1614.57	1619.12	1381.58	1379.08	1380.07	1323.32	1503.64	1470.24	1484.14	1507.15	1430.25	1466.29	0.0345799	0.379077	0.417757	0.380651
Prkca	Protein kinase C alpha type OS=Mus musculus OX=10090 GN=Prkca PE=1 SV=3	6.76	77992.6	1709.05	P20444	16	27.98	KPCA_MOUSE	464.035	432.828	481.048	441.256	466.211	479.008	470.522	434.724	377.76	316.881	411.926	367.25	451.369	395.851	395.806	372.653	426.993	461.048	485.545	406.632	436.427	417.507	-0.0589135	0.375692	0.421025	0.380283
Sptbn1	Spectrin beta chain_ non-erythrocytic 1 OS=Mus musculus OX=10090 GN=Sptbn1 PE=1 SV=2	5.27	275079	2705.34	Q62261	112	63.65	SPTB2_MOUSE	4588.36	3925.41	4088.51	4560.38	4168.91	4271.46	3749.48	3921.91	3804.23	3924.51	3877.31	4084.54	4437.55	3492.57	3492.74	4001.59	3842.99	4088.08	4283.72	4050.73	4100.31	3965.18	-0.0489392	0.376558	0.420186	0.379725
Ca2	Carbonic anhydrase 2 OS=Mus musculus OX=10090 GN=Ca2 PE=1 SV=4	6.57	29146.6	15370.2	P00920	12	70	CAH2_MOUSE	2679.59	2277.75	2388.04	2184.52	2538.22	2167.35	2630.77	2280.32	2590	2372.66	2375.27	2128.57	2361.24	2029.45	3062.98	2614.42	2191.1	2003.28	2285.15	2214.99	2410.92	2326.64	-0.0583057	0.375194	0.421508	0.379698
Tubb1	Tubulin beta-1 chain OS=Mus musculus OX=10090 GN=Tubb1 PE=1 SV=1	4.78	51125.4	1855.01	A2AQ07	6	19.51	TBB1_MOUSE	129.974	94.2508	105.386	100.525	98.9749	99.6688	119.104	104.359	109.793	115.556	103.165	108.992	89.1906	112.294	132.278	128.258	97.3453	95.2757	130.441	139.142	107.759	113.638	0.0671821	0.373661	0.422998	0.379653
Camk1	Calcium/calmodulin-dependent protein kinase type 1 OS=Mus musculus OX=10090 GN=Camk1 PE=1 SV=1	5.02	42194.7	1103.83	Q91YS8	7	22.99	KCC1A_MOUSE	46.4874	52.573	56.7471	61.9867	64.2039	53.3824	57.9472	58.0523	66.0373	57.7335	61.1373	65.0954	55.99	60.6123	53.3256	64.1428	67.6479	63.406	50.641	55.3311	57.5151	59.7329	0.0555089	0.375453	0.421256	0.379535
Iars1	Isoleucine--tRNA ligase_ cytoplasmic OS=Mus musculus OX=10090 GN=Iars1 PE=1 SV=2	6.14	145640	257.185	Q8BU30	8	6.18	SYIC_MOUSE	313.35	269.522	310.588	292.577	271.086	253.817	301.679	294.542	354.981	342.35	303.298	297.202	262.258	321.515	279.402	280.863	290.286	245.825	286.26	323.304	300.449	289.021	-0.0533644	0.375692	0.421025	0.379463
Wdr77	Methylosome protein 50 OS=Mus musculus OX=10090 GN=Wdr77 PE=1 SV=1	4.92	37626.9	355.652	Q99J09	4	14.91	MEP50_MOUSE	67.3143	74.0915	57.351	60.2222	65.7272	59.7019	66.0797	64.1018	91.9196	70.1304	56.9564	62.2767	56.4528	55.2695	52.803	68.8191	81.6292	68.0699	63.261	78.5546	67.664	64.4092	-0.0732968	0.37211	0.424512	0.37926
Arhgap1	Rho GTPase-activating protein 1 OS=Mus musculus OX=10090 GN=Arhgap1 PE=1 SV=1	6	50524.8	562.364	Q5FWK3	6	19.13	RHG01_MOUSE	524.41	486.618	602.629	630.157	518.071	487.585	622.669	604.028	566.63	545.243	475.236	550.897	535.727	542.854	455.209	526.974	533.652	642.532	586.85	542.176	558.804	539.211	-0.0513482	0.375453	0.421256	0.378948
Nbea	Neurobeachin OS=Mus musculus OX=10090 GN=Nbea PE=1 SV=1	5.79	329195	217.171	Q9EPN1	23	9.33	NBEA_MOUSE	1959.95	1630.82	1843.97	2192.11	1637.32	1776.88	2005.03	1882.96	1813.52	1898.71	1967.6	1850.03	2068.07	2008.41	1982.61	2236.65	1597.88	1700.09	1918.19	1988.19	1864.13	1931.77	0.050736	0.375453	0.421256	0.378866
Adk	Adenosine kinase OS=Mus musculus OX=10090 GN=Adk PE=1 SV=2	5.81	40491	2781.91	P55264	13	47.37	ADK_MOUSE	376.98	404.776	404.073	351.832	381.167	389.562	392.222	401.258	461.121	460.784	415.549	423.139	377.94	387.989	403.299	374.365	408.435	429.052	469.161	446.262	402.377	413.519	0.0407029	0.376558	0.420186	0.378751
Septin6	Septin-6 OS=Mus musculus OX=10090 GN=Septin6 PE=1 SV=4	6.02	50075.9	1508.49	Q9R1T4	11	40.32	SEPT6_MOUSE	408.184	456.228	445.301	510.88	528.465	491.913	494.99	492.129	304.967	392.957	507.426	518.497	427.053	467.684	418.265	421.072	484.263	486.488	486.678	464.286	452.601	468.171	0.0615733	0.373661	0.422998	0.378701
Ranbp1	Ran-specific GTPase-activating protein OS=Mus musculus OX=10090 GN=Ranbp1 PE=1 SV=2	4.98	23767.5	3371.37	P34022	6	46.8	RANG_MOUSE	291.996	298.711	283.773	265.776	306.955	273.074	301.653	316.718	322.465	319.481	303.543	272.128	260.458	288.404	311.809	291.953	310.894	277.801	296.472	286.519	298.06	289.998	-0.0389195	0.376558	0.420186	0.378564
Tubb4a	Tubulin beta-4A chain OS=Mus musculus OX=10090 GN=Tubb4a PE=1 SV=3	4.59	50042.1	47383.8	Q9D6F9	25	80.86	TBB4A_MOUSE	7395.04	6860.3	7008.02	6717.58	7030.89	6919.83	7132.79	7569.27	6674.28	7287.59	7400.57	7004.58	6778.23	6709.85	6960.91	6496.89	7232.18	7135.03	6639.2	6822.81	7059.56	6918.02	-0.0292025	0.377351	0.41942	0.378479
Tmod2	Tropomodulin-2 OS=Mus musculus OX=10090 GN=Tmod2 PE=1 SV=2	5.09	39510.9	1241.6	Q9JKK7	11	37.61	TMOD2_MOUSE	167.243	157.236	147.443	158.556	152.196	145.213	145.989	153.37	130.639	129.837	147.721	150.038	158.145	144.265	148.443	139.961	140.26	137.533	136.532	145.404	148.772	144.83	-0.0358995	0.376558	0.420186	0.378265
Dctn3	Dynactin subunit 3 OS=Mus musculus OX=10090 GN=Dctn3 PE=1 SV=2	5.74	21092.4	739.67	Q9Z0Y1	8	45.7	DCTN3_MOUSE	59.5496	60.2033	60.5647	68.3576	63.4959	68.4712	68.9105	71.9497	65.5959	64.7579	75.5846	79.4901	69.0887	66.895	66.4596	66.2967	63.2795	57.1903	68.3185	60.4839	65.1856	67.3087	0.0428915	0.375453	0.421256	0.377895
Tardbp	TAR DNA-binding protein 43 OS=Mus musculus OX=10090 GN=Tardbp PE=1 SV=1	6.29	44947	1245.11	Q921F2	9	30.43	TADBP_MOUSE	207.044	200.763	218.527	208.91	211.541	200.426	212.459	212.758	179.505	189.736	241.75	240.418	190.655	204.909	200.738	186.137	214.1	213.012	196.959	210.952	204.167	209.963	0.0376176	0.375453	0.421256	0.377333
Trim2	Tripartite motif-containing protein 2 OS=Mus musculus OX=10090 GN=Trim2 PE=1 SV=1	6.54	82471.7	713.573	Q9ESN6	16	36.96	TRIM2_MOUSE	450.599	470.114	446.462	453.155	488.741	514.62	469.932	483.778	517.344	470.275	499.435	477.85	460.509	483.979	467.265	456.349	430.143	493.035	422.845	463.047	476.502	465.446	-0.0340194	0.375453	0.421256	0.376991
Gspt1	Eukaryotic peptide chain release factor GTP-binding subunit ERF3A OS=Mus musculus OX=10090 GN=Gspt1 PE=1 SV=2	4.94	69424	647.877	Q8R050	10	20.91	ERF3A_MOUSE	5415.87	5408.92	4543.11	5207.9	4504.54	5403.85	5441.54	5691.96	5136.78	5094.83	5312.59	5852.59	4907.59	4142.08	4703.05	4534.76	5167.72	5260.17	5107.77	5250.06	5184.93	5023.84	-0.0476973	0.373661	0.422998	0.376693
Nme1	Nucleoside diphosphate kinase A OS=Mus musculus OX=10090 GN=Nme1 PE=1 SV=1	7.27	17321.9	26194.8	P15532	13	83.55	NDKA_MOUSE	773.89	714.632	690.581	740.28	694.728	745.622	698.504	713.904	741.961	700.372	720.521	686.494	798.408	760.664	781.115	755.071	731.259	742.912	688.064	702.167	721.447	736.667	0.0293182	0.375453	0.421256	0.376596
Camkk1	Calcium/calmodulin-dependent protein kinase kinase 1 OS=Mus musculus OX=10090 GN=Camkk1 PE=1 SV=1	5.62	56465	615.179	Q8VBY2	8	26.34	KKCC1_MOUSE	159.997	133.568	151.728	142.589	168.52	159.298	167.573	140.361	161.87	150.227	154.781	164.31	172.833	132.503	155.559	143.923	171.022	143.229	191.939	172.825	153.573	160.292	0.057775	0.37211	0.424512	0.376569
Ppp3r1	Calcineurin subunit B type 1 OS=Mus musculus OX=10090 GN=Ppp3r1 PE=1 SV=3	4.44	19414	28850.3	Q63810	13	75.29	CANB1_MOUSE	1438.65	1478.51	1407.23	1501.8	1427.99	1467.42	1473.55	1512.85	1343.16	1352.7	1307.48	1316.93	1427.73	1438.33	1376.9	1339.43	1438.28	1400.19	1577.59	1511.88	1440.39	1413.48	-0.028456	0.375453	0.421256	0.37653
Psmd6	26S proteasome non-ATPase regulatory subunit 6 OS=Mus musculus OX=10090 GN=Psmd6 PE=1 SV=1	5.22	45821.6	598.808	Q99JI4	14	43.7	PSMD6_MOUSE	346.452	354.062	355.951	239.236	332.255	268.247	284.382	268.969	229.128	207.615	279.957	267.374	448.603	454.86	275.086	198.473	396.558	376.378	241.72	231.302	288.63	317.031	0.103862	0.361872	0.434638	0.376482
Kif21a	Kinesin-like protein KIF21A OS=Mus musculus OX=10090 GN=Kif21a PE=1 SV=2	5.88	187962	330.705	Q9QXL2	18	17.76	KI21A_MOUSE	646.161	528.266	627.768	593.771	627.781	571.238	570.081	604.785	566.755	578.546	673.701	597.932	580.221	541.607	555.927	547.834	614.573	559.55	518.875	560.046	591.515	575.026	-0.0421046	0.373661	0.422998	0.376026
Mapk9	Mitogen-activated protein kinase 9 OS=Mus musculus OX=10090 GN=Mapk9 PE=1 SV=2	5.58	48645.5	807.768	Q9WTU6	5	13.24	MK09_MOUSE	95.6663	122.827	87.5191	92.1269	89.7189	91.4409	90.1421	92.0933	90.5877	81.4144	79.9129	105.95	73.8053	97.8456	96.0194	91.7624	63.2971	77.4853	100.191	107.385	93.3537	89.3654	-0.074328	0.367255	0.429284	0.374701
Gapdh	Glyceraldehyde-3-phosphate dehydrogenase OS=Mus musculus OX=10090 GN=Gapdh PE=1 SV=2	8.36	36095.2	24412.5	P16858	15	80.48	G3P_MOUSE	10994.7	9800.55	11451.3	10083	10344.6	10100	10386.5	10217.4	10456.2	11619	10892	9696.83	9909.53	10200.3	10512.7	9873.75	11133.4	10156.4	10379.8	10074.2	10545.3	10282.9	-0.035509	0.372938	0.423703	0.374625
Kng1	Kininogen-1 OS=Mus musculus OX=10090 GN=Kng1 PE=1 SV=1	6.09	74185.7	269.878	O08677	4	7.41	KNG1_MOUSE	80.2518	87.9313	62.5631	69.8219	60.4363	76.0329	69.7139	62.599	71.4193	67.0131	55.6939	67.4829	69.5912	64.0092	100.884	89.0056	NA	NA	78.3909	76.3384	70.7783	75.1745	0.0735757	0.366863	0.429672	0.374168
Aldoc	Fructose-bisphosphate aldolase C OS=Mus musculus OX=10090 GN=Aldoc PE=1 SV=4	6.77	39794.1	35792.9	P05063	25	88.98	ALDOC_MOUSE	4442.39	4128.8	4728.17	4590.04	4323.46	4544.75	4612.04	4348.93	5003.88	5185.78	4505.74	5076.49	4579.19	4471.19	4373.82	4484.73	4938.53	4966.32	4526	5097.97	4590.83	4702	0.0352765	0.37211	0.424512	0.373779
Dnm3	Dynamin-3 OS=Mus musculus OX=10090 GN=Dnm3 PE=1 SV=1	8.5	97589.8	3477.4	Q8BZ98	30	43.34	DYN3_MOUSE	413.286	451.424	419.658	421.828	470.126	457.1	456.61	431.78	430.616	439.233	486.881	440.717	441.537	419.744	409.692	399.972	459.325	442.703	384.905	414.76	439.166	430.024	-0.032316	0.37211	0.424512	0.373511
Psmd7	26S proteasome non-ATPase regulatory subunit 7 OS=Mus musculus OX=10090 GN=Psmd7 PE=1 SV=2	6.33	36596.9	709.705	P26516	6	30.84	PSMD7_MOUSE	86.8028	83.3127	77.7439	95.2186	70.0125	84.5191	77.9672	94.3308	108.261	104.619	99.1451	99.7676	80.8712	100.535	91.7791	86.3126	94.3654	97.1504	84.4053	80.9385	88.2788	91.527	0.0596485	0.368507	0.428048	0.373303
Dcun1d1	DCN1-like protein 1 OS=Mus musculus OX=10090 GN=Dcun1d1 PE=2 SV=1	4.99	30325.5	466.14	Q9QZ73	4	17.37	DCNL1_MOUSE	44.0891	40.2862	51.6268	41.8677	44.4504	37.4813	41.3812	47.7842	40.3356	49.9151	47.9981	45.347	40.9543	48.835	38.3827	51.2283	48.227	40.1402	48.4955	49.4751	43.9218	45.9083	0.0642683	0.367255	0.429284	0.372836
Crkl	Crk-like protein OS=Mus musculus OX=10090 GN=Crkl PE=1 SV=2	6.31	33944.1	1128.31	P47941	9	51.82	CRKL_MOUSE	108.456	128.335	122.587	101.097	107.761	130.635	134.63	115.388	100.097	107.322	89.7476	83.9554	145.93	139.078	145.953	134.398	127.749	113.778	121.699	123.047	115.631	122.533	0.0688094	0.365214	0.431307	0.37164
Dnajb6	DnaJ homolog subfamily B member 6 OS=Mus musculus OX=10090 GN=Dnajb6 PE=1 SV=4	9.99	39864.3	387.412	O54946	2	6.3	DNJB6_MOUSE	156.555	130.429	136.481	138.351	155.016	143.953	175.131	155.879	145.674	132.745	165.905	169.646	138.202	129.651	113.889	128.706	166.667	160.69	190.226	181.059	147.021	154.464	0.0586161	0.366796	0.429738	0.37145
Relch	RAB11-binding protein RELCH OS=Mus musculus OX=10090 GN=Relch PE=1 SV=1	5.04	135442	225.59	Q148V7	2	2.8	RELCH_MOUSE	161.736	181.6	150.496	175.266	136.311	130.787	135.34	175.805	NA	144.799	NA	170.522	155.343	152.17	NA	147.799	164.092	164.253	NA	160.65	154.682	159.261	0.055748	0.366796	0.429738	0.371009
Hpx	Hemopexin OS=Mus musculus OX=10090 GN=Hpx PE=1 SV=2	7.65	52059.1	228.184	Q91X72	3	6.3	HEMO_MOUSE	161.059	159.015	59.5683	92.2793	93.6304	52.1289	121.547	113.979	90.0585	79.9668	42.6009	89.6516	38.2252	78.4311	161.315	156.128	76.1792	70.8245	180.913	75.9133	102.323	97.0182	-0.168178	0.330581	0.467109	0.370901
Nmral1	NmrA-like family domain-containing protein 1 OS=Mus musculus OX=10090 GN=Nmral1 PE=1 SV=1	6.44	34547.3	232.386	Q8K2T1	2	9.06	NMRL1_MOUSE	45.2627	66.7867	70.6171	64.9301	66.9849	58.7454	79.2471	91.151	66.3524	64.6469	72.2754	63.246	70.7576	98.4052	94.6228	84.2402	62.0387	72.3956	47.0588	59.5439	67.4724	72.4584	0.0917834	0.35924	0.43728	0.37078
Gsk3b	Glycogen synthase kinase-3 beta OS=Mus musculus OX=10090 GN=Gsk3b PE=1 SV=2	8.92	47223.6	879.494	Q9WV60	11	37.86	GSK3B_MOUSE	253.391	273.301	226.573	192.074	216.23	225.551	207.491	217.715	242.676	234.452	235.656	235.292	278.512	224.038	254.524	223.455	208.78	216.064	240.553	246.744	228.945	236.362	0.0479894	0.366863	0.429672	0.369988
Snx6	Sorting nexin-6 OS=Mus musculus OX=10090 GN=Snx6 PE=1 SV=2	5.77	46934	325.664	Q6P8X1	5	13.55	SNX6_MOUSE	60.6871	69.1945	64.8794	67.331	57.6142	51.8585	59.6796	61.2669	60.0604	52.1299	60.0811	62.1655	55.2206	64.3337	55.405	58.7651	61.9086	60.0529	55.6016	51.906	60.4701	58.544	-0.0436767	0.367255	0.429284	0.369843
Pgk1	Phosphoglycerate kinase 1 OS=Mus musculus OX=10090 GN=Pgk1 PE=1 SV=4	7.92	44949.8	22593.9	P09411	25	80.1	PGK1_MOUSE	4381.31	4662.62	4313.54	4404.77	4439.05	4759.05	4810.57	4744.85	4888.64	4413	4580.82	4596.24	4585.69	4195.85	4905.49	4324.16	4487.44	4291.2	4667.91	4152.12	4581.74	4478.69	-0.0332259	0.368335	0.428218	0.369831
Appl1	DCC-interacting protein 13-alpha OS=Mus musculus OX=10090 GN=Appl1 PE=1 SV=1	5.12	80012.6	667.79	Q8K3H0	15	33.1	DP13A_MOUSE	261.174	284.339	301.571	296.799	276.558	282.874	255.91	294.546	310.968	338.206	322.167	316.837	298.282	260.851	269.066	296.38	291.824	321.978	297.387	308.889	290.295	298.366	0.0407207	0.366863	0.429672	0.369116
Uchl3	Ubiquitin carboxyl-terminal hydrolase isozyme L3 OS=Mus musculus OX=10090 GN=Uchl3 PE=1 SV=2	4.78	26322.8	4151.62	Q9JKB1	11	62.17	UCHL3_MOUSE	212.858	187.016	195.622	188.055	184.021	177.439	215.463	195.841	215.41	213.949	165.33	173.274	204.693	197.307	218.775	221.307	224.183	217.524	209.271	215.73	198.567	204.739	0.0407307	0.366796	0.429738	0.369051
Lap3	Cytosol aminopeptidase OS=Mus musculus OX=10090 GN=Lap3 PE=1 SV=3	7.64	56540.6	1002.89	Q9CPY7	19	51.83	AMPL_MOUSE	279.937	255.597	259.347	254.972	239.395	254.593	252.537	285.243	273.774	300.224	257.964	248.633	244.804	259.437	288.695	290.361	268.816	231.867	239.964	255.873	265.562	258.641	-0.0385724	0.366863	0.429672	0.368885
Elmo2	Engulfment and cell motility protein 2 OS=Mus musculus OX=10090 GN=Elmo2 PE=1 SV=1	5.58	84343	227.603	Q8BHL5	3	4.92	ELMO2_MOUSE	210.972	220.441	219.747	202.742	225.007	314.443	242.818	209.931	183.696	194.69	191.094	189.296	181.727	197.303	187.768	391.655	200.715	177.197	189.106	212.411	222.449	211.827	-0.097178	0.355575	0.440986	0.368615
Timm13	Mitochondrial import inner membrane translocase subunit Tim13 OS=Mus musculus OX=10090 GN=Timm13 PE=1 SV=1	8.27	10686.1	1591.02	P62075	3	41.05	TIM13_MOUSE	15.3779	15.9366	13.0942	13.0964	13.2761	18.2536	13.482	12.5301	14.5656	14.1503	12.0258	13.3988	13.5408	17.797	16.2335	21.7155	11.1813	15.9918	18.1465	14.1368	14.3763	15.4168	0.0824276	0.357808	0.438724	0.36718
Fabp7	Fatty acid-binding protein_ brain OS=Mus musculus OX=10090 GN=Fabp7 PE=1 SV=2	5.3	15178.1	1198.72	P51880	3	29.55	FABP7_MOUSE	92.4293	64.411	61.7339	65.1655	67.6742	62.9358	71.1355	67.3249	78.6107	75.8132	67.0939	66.5213	77.2639	49.8282	86.9684	85.0516	76.9705	77.9196	73.0543	87.2616	70.7234	74.7933	0.0738993	0.357808	0.438724	0.36536
G6pd2	Glucose-6-phosphate 1-dehydrogenase 2 OS=Mus musculus OX=10090 GN=G6pd2 PE=1 SV=3	6.43	59638.9	358.605	P97324	6	12.09	G6PD2_MOUSE	48.6592	51.0988	62.1113	52.0297	60.4272	56.6751	55.6027	47.974	62.9097	58.1419	46.4829	47.6493	53.0073	50.2948	56.6149	55.4309	55.412	53.1229	65.378	54.0362	55.563	53.7429	-0.0478478	0.361872	0.434638	0.365022
Glrx3	Glutaredoxin-3 OS=Mus musculus OX=10090 GN=Glrx3 PE=1 SV=1	5.3	38063.6	1287.44	Q9CQM9	9	34.72	GLRX3_MOUSE	162.235	166.887	198.333	207.768	158.903	207.276	161.551	210.107	185.374	166.432	181.921	153.977	134.426	161.993	206.271	219.395	158.958	152.726	163.037	217.165	182.487	174.987	-0.0697608	0.357808	0.438724	0.364545
Rab11b	Ras-related protein Rab-11B OS=Mus musculus OX=10090 GN=Rab11b PE=1 SV=3	5.56	24603.6	1760.53	P46638	7	47.71	RB11B_MOUSE	76.2625	119.19	75.4193	84.0211	82.0348	146.376	94.4957	81.8148	115.127	172.187	91.6731	85.1446	72.5882	129.907	82.5218	88.7782	131.849	78.6237	91.5796	90.6794	104.693	94.3344	-0.119124	0.344488	0.452389	0.364503
Sh3bgrl3	SH3 domain-binding glutamic acid-rich-like protein 3 OS=Mus musculus OX=10090 GN=Sh3bgrl3 PE=1 SV=1	4.83	10533.8	6679.43	Q91VW3	3	31.18	SH3L3_MOUSE	184.705	190.758	152.411	154.963	161.545	159.871	173.552	198.798	181.903	185.689	125.64	132.81	213.438	199.838	164.529	178.764	219.35	205.609	191.242	210.84	174.42	184.206	0.0603957	0.359302	0.437218	0.364343
Anxa6	Annexin A6 OS=Mus musculus OX=10090 GN=Anxa6 PE=1 SV=3	5.18	76341.7	1867.75	P14824	36	63.3	ANXA6_MOUSE	785.978	945.505	801.341	846.005	878.275	1039.11	764.393	818.949	741.707	870.138	583.368	571.028	768.513	858.096	1028.91	1070.78	788.171	849.716	808.092	895.323	849.14	822.199	-0.0663571	0.35816	0.438369	0.364255
Aimp2	Aminoacyl tRNA synthase complex-interacting multifunctional protein 2 OS=Mus musculus OX=10090 GN=Aimp2 PE=1 SV=2	7.78	35662.8	301.582	Q8R010	2	10.63	AIMP2_MOUSE	26.4788	34.6204	37.3177	36.136	35.0746	34.634	30.4218	46.1063	35.622	44.8064	36.4793	38.4272	32.4361	38.2081	50.3064	NA	32.4439	30.5063	42.992	35.7594	36.1218	37.5065	0.0788864	0.355575	0.440986	0.364221
Septin8	Septin-8 OS=Mus musculus OX=10090 GN=Septin8 PE=1 SV=4	5.63	50154.6	1914.1	Q8CHH9	13	49.65	SEPT8_MOUSE	312.655	303.339	272.133	286.654	307.428	319.068	269.018	289.827	226.721	218.812	273.014	277.333	356.512	358.363	230.071	251.166	363.216	341.999	247.011	247.23	280.566	294.591	0.0595185	0.359302	0.437218	0.364198
Pacs1	Phosphofurin acidic cluster sorting protein 1 OS=Mus musculus OX=10090 GN=Pacs1 PE=1 SV=2	7.66	105229	235.631	Q8K212	5	5.83	PACS1_MOUSE	150.67	186.848	207.747	214.546	244.776	227.862	220.581	255.134	194.562	210.089	205.923	229.767	178.31	208.942	169.945	173.864	213.759	264.717	181.877	193.864	211.281	202.097	-0.0631544	0.35816	0.438369	0.363685
Rps28	40S ribosomal protein S28 OS=Mus musculus OX=10090 GN=Rps28 PE=1 SV=1	11.31	7898.07	5339.07	P62858	2	30.43	RS28_MOUSE	127.219	177.669	152.198	156.361	159.838	178.352	149.262	146.567	157.018	150.85	150.526	160.256	133.415	210.546	162.596	166.354	151.659	167.917	166.051	159.108	155.533	162.843	0.063409	0.357808	0.438724	0.363383
Hpcal4	Hippocalcin-like protein 4 OS=Mus musculus OX=10090 GN=Hpcal4 PE=1 SV=3	4.56	22386.5	12266	Q8BGZ1	14	86.91	HPCL4_MOUSE	656.502	628.96	617.462	662.649	615.034	650.2	556.365	574.428	416.964	460.499	596.867	550.783	656.557	647.301	527.638	562.494	619.61	610.583	588.239	629.99	583.906	599.006	0.048773	0.359302	0.437218	0.362597
Prps1	Ribose-phosphate pyrophosphokinase 1 OS=Mus musculus OX=10090 GN=Prps1 PE=1 SV=4	6.57	35347.5	2436.38	Q9D7G0	11	44.97	PRPS1_MOUSE	317.961	278.823	262.063	318.41	301.905	329.621	300.702	314.935	338.186	346.827	341.457	362.53	288.742	317.843	254.985	305.766	321.754	345.386	322.971	360.652	310.944	322.208	0.0487579	0.359302	0.437218	0.362595
Ubxn6	UBX domain-containing protein 6 OS=Mus musculus OX=10090 GN=Ubxn6 PE=1 SV=1	8.84	50023.8	422.394	Q99PL6	5	14.48	UBXN6_MOUSE	82.1939	79.5568	78.0538	88.3031	90.8939	89.2427	84.923	71.5018	82.5397	86.0763	86.9539	92.8006	90.646	84.9154	97.8015	89.7564	89.131	76.349	77.0804	73.7726	83.3285	85.9207	0.0419809	0.359302	0.437218	0.361746
Hpcal1	Hippocalcin-like protein 1 OS=Mus musculus OX=10090 GN=Hpcal1 PE=1 SV=2	5.2	22452.3	10925.3	P62748	13	84.46	HPCL1_MOUSE	96.1612	105.993	90.9588	98.8202	96.6671	103.284	96.9092	95.2359	73.8348	79.1709	86.9187	86.9953	101.555	113.659	88.9419	85.3269	106.745	101.5	90.0509	105.534	93.7036	96.7226	0.0466817	0.358015	0.438516	0.361045
Gart	Trifunctional purine biosynthetic protein adenosine-3 OS=Mus musculus OX=10090 GN=Gart PE=1 SV=3	6.27	108701	236.431	Q64737	8	10.99	PUR2_MOUSE	189.516	185.022	169.452	164.605	173.629	166.151	189.551	202.057	207.023	221.52	185.49	193.998	144.05	181.088	186.821	190.204	180.326	155.543	182.81	208.023	186.853	180.835	-0.0478124	0.357808	0.438724	0.360989
Abr	Active breakpoint cluster region-related protein OS=Mus musculus OX=10090 GN=Abr PE=1 SV=1	6.16	98237.3	636.707	Q5SSL4	16	22	ABR_MOUSE	351.252	345.802	349.037	378.922	391.404	396.128	376.913	401.096	414.531	394.054	366.178	381.748	396.633	379.275	349.812	372.797	405.997	428.058	381.791	420.498	379.914	388.279	0.0314925	0.359302	0.437218	0.360679
Hsp90ab1	Heat shock protein HSP 90-beta OS=Mus musculus OX=10090 GN=Hsp90ab1 PE=1 SV=3	4.78	83623.5	17756.9	P11499	40	63.26	HS90B_MOUSE	7328.75	7712.49	7331.04	7498.78	7438.37	7199.65	7345.58	7166.17	7099.84	7842.22	7860.77	7682.97	7166.71	7081.49	7534.72	7819.36	7618.05	7524.97	7297.28	7559.05	7396.29	7514.54	0.0227491	0.359302	0.437218	0.360021
Serpinb6	Serpin B6 OS=Mus musculus OX=10090 GN=Serpinb6 PE=1 SV=1	5.43	42941.2	1720.51	Q60854	13	47.35	SPB6_MOUSE	251.678	245.619	216.907	212.157	237.977	240.15	206.354	230.176	247.638	253.067	213.56	203.237	214.381	235.989	264.841	251.016	206.928	217.221	248.989	230.533	234.172	228.669	-0.0361624	0.357808	0.438724	0.359631
Vcp	Transitional endoplasmic reticulum ATPase OS=Mus musculus OX=10090 GN=Vcp PE=1 SV=4	4.96	90006.3	11339.9	Q01853	46	79.03	TERA_MOUSE	3644.14	3411.38	3272.15	3559.7	3046.87	3279.56	3164.83	3446.43	3353.25	3611.47	3542.69	3548.65	3232.4	3308.58	3058.26	3262.42	3328.09	3448.77	3261.48	3112.03	3378.98	3310.34	-0.0290399	0.357808	0.438724	0.358985
Dynlrb1	Dynein light chain roadblock-type 1 OS=Mus musculus OX=10090 GN=Dynlrb1 PE=1 SV=3	7.57	10989.7	3488.39	P62627	3	51.04	DLRB1_MOUSE	108.528	115.774	106.504	111.034	108.62	101.57	108.187	108.717	101.308	101.543	96.9566	99.3581	110.263	114.547	114.435	113.062	117.26	116.112	110.549	101.403	107.179	109.395	0.0276669	0.357523	0.439012	0.358592
Isyna1	Inositol-3-phosphate synthase 1 OS=Mus musculus OX=10090 GN=Isyna1 PE=1 SV=1	6	61559	495.701	Q9JHU9	7	16.16	INO1_MOUSE	199.748	168.083	176.76	134.519	174.596	160.343	149.239	152.222	198.922	171.871	142.909	141.862	163.318	142.633	184.042	233.548	197.907	166.552	190.717	216.549	168.63	178.004	0.0670794	0.352248	0.444378	0.358578
Psmb3	Proteasome subunit beta type-3 OS=Mus musculus OX=10090 GN=Psmb3 PE=1 SV=1	6.17	23250.1	4560.37	Q9R1P1	8	47.8	PSB3_MOUSE	187.562	183.527	182.517	189.957	182.486	164.601	194.193	194.792	236.684	240.47	220.643	241.4	201.03	216.633	183.044	179.514	178.104	189.819	202.046	198.639	195.679	201.087	0.0422212	0.355438	0.441126	0.357937
Dnaja1	DnaJ homolog subfamily A member 1 OS=Mus musculus OX=10090 GN=Dnaja1 PE=1 SV=1	6.7	45609.6	939.193	P63037	11	44.58	DNJA1_MOUSE	148.665	117.144	147.42	122.546	155.456	129.467	153.422	114.14	106.895	101.651	138.94	135.285	149.198	115.246	156.432	136.602	154.976	144.05	98.7884	129.349	129.681	135.886	0.0709384	0.350774	0.445888	0.357875
Mapk3	Mitogen-activated protein kinase 3 OS=Mus musculus OX=10090 GN=Mapk3 PE=1 SV=5	6.18	43408.7	5788.06	Q63844	16	55.53	MK03_MOUSE	324.181	288.14	297.083	279.608	276.494	261.399	299.95	283.079	331.497	295.206	301.267	286.595	316.546	307.653	251.623	338.945	304.798	307.651	298.801	309.31	293.664	302.319	0.0415496	0.355438	0.441126	0.357858
Wipf3	WAS/WASL-interacting protein family member 3 OS=Mus musculus OX=10090 GN=Wipf3 PE=1 SV=1	10.87	49680.8	388.733	P0C7L0	6	15.26	WIPF3_MOUSE	252.65	243.39	233.194	223.941	280.846	280.609	262.633	238.208	282.51	295.737	241.434	235.355	263.275	237.726	255.213	246.692	239.586	229.499	285.887	291.611	259.372	252.628	-0.0366018	0.355575	0.440986	0.357454
Ptges3	Prostaglandin E synthase 3 OS=Mus musculus OX=10090 GN=Ptges3 PE=1 SV=1	4.14	19006.6	7140.79	Q9R0Q7	7	51.25	TEBP_MOUSE	482.319	463.348	541.353	514.091	507.93	531.162	534.762	533.914	536.287	534.264	483.133	514.425	542.462	481.419	496.18	545.792	520.054	523.133	468.395	504.367	517.943	507.936	-0.028107	0.355438	0.441126	0.356547
Gatd1	Glutamine amidotransferase-like class 1 domain-containing protein 1 OS=Mus musculus OX=10090 GN=Gatd1 PE=1 SV=1	6.68	23676.7	969.22	Q8BFQ8	6	44.09	GALD1_MOUSE	47.9855	44.7668	50.2225	46.6894	35.3521	53.1289	52.8844	53.2184	48.4288	48.7804	40.2806	53.8945	54.3794	47.4239	52.3654	47.0086	54.127	55.5615	42.4086	55.597	48.1457	50.3047	0.0635552	0.350759	0.445904	0.35647
Ube2k	Ubiquitin-conjugating enzyme E2 K OS=Mus musculus OX=10090 GN=Ube2k PE=1 SV=3	5.16	22520.7	1021.81	P61087	6	42.5	UBE2K_MOUSE	121.282	58.8772	55.3992	124.141	55.8919	75.6284	123.963	130.688	135.579	58.0698	131.937	138.933	65.879	132.839	132.851	124.666	58.448	132.421	62.1356	59.7384	93.952	103.985	0.152746	0.322054	0.476372	0.356441
Lars1	Leucine--tRNA ligase_ cytoplasmic OS=Mus musculus OX=10090 GN=Lars1 PE=1 SV=2	6.66	135447	254.032	Q8BMJ2	10	12.31	SYLC_MOUSE	224.774	257.637	217.813	240.861	225.325	199.321	196.82	230.417	272.483	237.417	279.253	283.283	258.326	227.899	238.18	234.653	178.662	212.803	276.339	216.142	230.287	240.554	0.0562249	0.350774	0.445888	0.355251
Dazap1	DAZ-associated protein 1 OS=Mus musculus OX=10090 GN=Dazap1 PE=1 SV=2	8.76	43442.4	506.091	Q9JII5	5	18.47	DAZP1_MOUSE	50.1212	43.738	56.524	53.0891	56.6361	44.3109	48.4304	58.0234	59.7799	55.4001	55.638	61.8587	47.6904	49.4299	47.0966	53.1084	52.378	64.2281	54.0406	60.0937	52.6053	54.5562	0.0529052	0.350774	0.445888	0.354741
Myh9	Myosin-9 OS=Mus musculus OX=10090 GN=Myh9 PE=1 SV=4	5.39	227570	545.412	Q8VDD5	43	27.76	MYH9_MOUSE	2238.25	2232.32	2058.01	2265.36	2464.22	2316.23	2224.79	1993.8	2286.2	2479.98	2190.4	2190.83	2475.86	1905.55	2182.74	2246.28	2075.37	1853.07	2165.71	2643.52	2255.92	2192.93	-0.0452222	0.350774	0.445888	0.353677
Cltc	Clathrin heavy chain 1 OS=Mus musculus OX=10090 GN=Cltc PE=1 SV=3	5.36	193325	12442.4	Q68FD5	86	67.7	CLH1_MOUSE	10349.1	11371	12221.1	12786.6	11898.6	11293.7	12107.7	12023.4	11419.2	10481.9	12922.8	13751.1	11023	11995	11323.5	11085.8	11761.7	11688.1	11609.9	11300.1	11595.2	11846.1	0.0304966	0.350759	0.445904	0.352082
Pea15	Astrocytic phosphoprotein PEA-15 OS=Mus musculus OX=10090 GN=Pea15 PE=1 SV=1	4.75	15111.2	16063.9	Q62048	8	64.62	PEA15_MOUSE	733.427	746.571	668.441	679.965	665.91	683.65	705.521	706.857	670.393	690.582	568.205	592.642	766.839	772.31	715.09	721.45	778.528	796.077	708.004	723.258	695.132	714.24	0.0319918	0.350114	0.446567	0.351572
Pcmt1	Protein-L-isoaspartate(D-aspartate) O-methyltransferase OS=Mus musculus OX=10090 GN=Pcmt1 PE=1 SV=3	7.61	24691.5	8294.03	P23506	10	70.48	PIMT_MOUSE	420.054	446.695	410.732	445.794	393.024	414.039	423.468	438.887	411.826	431.065	450.082	447.345	430.923	404.893	423.17	438.071	435.657	434.388	424.275	411.637	423.558	430.044	0.0222637	0.350109	0.446571	0.350816
Mif	Macrophage migration inhibitory factor OS=Mus musculus OX=10090 GN=Mif PE=1 SV=2	7.17	12675.4	4338.24	P34884	5	46.09	MIF_MOUSE	438.878	397.974	443.822	476.423	488.593	429.126	487.686	470.475	489.676	444.533	455.926	483.36	431.155	484.218	407.626	477.478	477.82	514.003	501.44	451.122	456.719	468.415	0.0363344	0.348371	0.448362	0.350261
Fth1	Ferritin heavy chain OS=Mus musculus OX=10090 GN=Fth1 PE=1 SV=2	5.49	21237.7	1621.99	P09528	6	53.85	FRIH_MOUSE	140.053	106.223	90.2113	82.7851	100.911	102.25	99.3717	95.9114	98.4112	89.3669	79.2932	77.8071	91.7844	109.957	101.449	120.673	116.447	125.934	112.024	116.384	100.549	105.175	0.0600925	0.344269	0.452617	0.349475
Actr3	Actin-related protein 3 OS=Mus musculus OX=10090 GN=Actr3 PE=1 SV=3	5.53	47813.4	7152.61	Q99JY9	18	63.88	ARP3_MOUSE	1518.25	1393.61	1462.76	1509.59	1687.18	1591.22	1548.52	1455.91	1611.45	1694.48	1623.51	1545.97	1652.48	1537.92	1520.36	1526.46	1514.33	1497.94	1754.89	1587.33	1547.3	1576.12	0.0276624	0.348371	0.448362	0.349468
Mpst	3-mercaptopyruvate sulfurtransferase OS=Mus musculus OX=10090 GN=Mpst PE=1 SV=4	6.03	33325.4	335.999	Q99J99	2	6.4	THTM_MOUSE	17.0709	9.25305	18.9125	15.7259	8.86824	NA	18.3933	17.8621	NA	NA	18.4538	17.9958	7.77148	NA	NA	NA	NA	NA	NA	NA	15.1551	14.7404	-0.154022	0.31306	0.48634	0.348898
Sf1	Splicing factor 1 OS=Mus musculus OX=10090 GN=Sf1 PE=1 SV=6	9.33	70859.4	218.168	Q64213	2	3.68	SF01_MOUSE	178.338	79.5331	125.048	68.1801	116.971	108.336	127.588	79.9495	127.156	109.233	153.214	141.487	124.134	140.386	99.078	125.21	119.127	92.2034	112.05	81.0646	112.033	118.795	0.110671	0.330581	0.467109	0.348615
Ppp6c	Serine/threonine-protein phosphatase 6 catalytic subunit OS=Mus musculus OX=10090 GN=Ppp6c PE=1 SV=1	5.32	35843.6	713.202	Q9CQR6	4	21.31	PPP6_MOUSE	57.0518	55.6006	57.2316	52.4337	56.6175	51.7613	66.9482	60.138	59.5036	59.434	53.0195	54.5749	61.065	47.5087	46.0631	61.0625	61.5369	56.7514	62.3166	55.9407	57.672	55.9839	-0.0466575	0.345143	0.451707	0.348282
Usp14	Ubiquitin carboxyl-terminal hydrolase 14 OS=Mus musculus OX=10090 GN=Usp14 PE=1 SV=3	4.96	56458.3	589.514	Q9JMA1	12	35.5	UBP14_MOUSE	175.775	184.878	154.571	169.475	198.83	165.999	217.331	226.682	227.324	226.674	248.657	194.566	172.894	206.007	172.384	186.442	218.8	204.908	216.073	191.887	194.754	201.262	0.0529417	0.344021	0.452875	0.348071
Ina	Alpha-internexin OS=Mus musculus OX=10090 GN=Ina PE=1 SV=3	5.2	55553.7	4595.59	P46660	24	51.7	AINX_MOUSE	688.898	682.816	1050.36	870.573	1207.5	1204.05	789.731	791.942	477.282	524.584	472.412	475.553	1222.3	1333.03	1583.82	1440.22	668.021	640.726	844.41	707.703	828.773	938.819	0.112496	0.328673	0.469166	0.347392
Atp1a3	Sodium/potassium-transporting ATPase subunit alpha-3 OS=Mus musculus OX=10090 GN=Atp1a3 PE=1 SV=1	5.1	113117	1004.11	Q6PIC6	30	38.1	AT1A3_MOUSE	237.34	231.714	289.752	329.444	243.093	243.806	294.321	305.145	296.99	288.645	315.283	327.805	244.924	237.148	299.963	309.395	252.515	280.839	319.222	261.368	276.025	284.846	0.0460607	0.344269	0.452617	0.347337
Dpysl2	Dihydropyrimidinase-related protein 2 OS=Mus musculus OX=10090 GN=Dpysl2 PE=1 SV=2	5.95	62676.9	39357.5	O08553	29	79.37	DPYL2_MOUSE	13310.1	12609.5	13356.3	12431.7	12842.1	12878.3	13046.5	12859.1	13156.3	12982.6	13299.3	12687.7	13474.6	11699.9	12895.7	12983.9	13195	12491.2	12457.9	12358.9	12947.2	12754.4	-0.0224522	0.344488	0.452389	0.345219
Atic	Bifunctional purine biosynthesis protein ATIC OS=Mus musculus OX=10090 GN=Atic PE=1 SV=2	6.34	64730.7	1448.22	Q9CWJ9	24	66.55	PUR9_MOUSE	340.817	257.648	260.014	264.156	250.316	253.757	258.454	260.23	272.682	278.07	263.33	274.069	267.291	247.868	268.587	260.075	260.371	264.617	251.073	267.393	269.614	262.467	-0.0338685	0.343476	0.453444	0.345142
Pcyt2	Ethanolamine-phosphate cytidylyltransferase OS=Mus musculus OX=10090 GN=Pcyt2 PE=1 SV=1	6.14	45691.3	524.149	Q922E4	10	33.17	PCY2_MOUSE	72.1669	97.0322	88.61	99.1388	97.6181	113.562	110.215	111.782	113.536	119.85	95.7348	113.941	69.7077	81.3858	116.594	101.183	82.7119	107.39	119.898	92.42	102.351	98.0965	-0.0669906	0.338503	0.458666	0.345068
Capns1	Calpain small subunit 1 OS=Mus musculus OX=10090 GN=Capns1 PE=1 SV=2	5.29	28520.1	643.634	O88456	4	21.27	CPNS1_MOUSE	70.5991	53.3313	51.4924	66.6964	72.3336	67.4691	44.8523	65.9501	51.7783	55.3367	66.2934	46.637	72.8688	80.8185	74.7294	88.7439	32.3569	66.0583	68.5577	59.2635	59.9839	65.6327	0.0971294	0.330581	0.467109	0.344555
Crym	Ketimine reductase mu-crystallin OS=Mus musculus OX=10090 GN=Crym PE=1 SV=1	5.33	33694.4	11473	O54983	13	64.86	CRYM_MOUSE	2865.09	2933.64	2715.51	2618.74	2548.68	2553.07	2699	2878.45	2605.8	2640.24	2548.23	2692.31	2814.77	2823.5	2905.23	2789.42	2733.77	2713.12	2640.14	2791.2	2705.82	2745.17	0.0216343	0.343497	0.453423	0.344177
Pgrmc1	Membrane-associated progesterone receptor component 1 OS=Mus musculus OX=10090 GN=Pgrmc1 PE=1 SV=4	4.34	21808.3	1326.49	O55022	6	41.54	PGRC1_MOUSE	77.8322	79.2402	80.2927	79.6631	81.4111	79.0805	87.7514	81.9714	79.2234	78.0824	92.1086	92.6944	73.9921	61.0782	70.7375	76.7833	82.044	75.9439	84.3557	79.836	80.4548	78.9574	-0.0361823	0.341282	0.455741	0.343194
Btbd17	BTB/POZ domain-containing protein 17 OS=Mus musculus OX=10090 GN=Btbd17 PE=1 SV=1	9.66	52830.3	333.898	Q9DB72	5	15.48	BTBDH_MOUSE	93.4527	102.572	93.9235	89.0339	79.3764	67.786	92.95	88.8851	99.4471	107.135	122.426	118.506	88.1209	83.2396	91.49	103.044	91.2013	76.7039	83.0168	92.8161	91.4561	95.0564	0.0510395	0.338503	0.458666	0.342329
Prkce	Protein kinase C epsilon type OS=Mus musculus OX=10090 GN=Prkce PE=1 SV=1	6.64	84929.4	1767.97	P16054	26	44.91	KPCE_MOUSE	670.354	620.508	671.549	664.842	675.132	656.375	661.377	670.145	710.299	705.389	641.152	649.479	680.424	692.628	673.335	659.664	665.652	715.996	675.352	765.372	670.597	681.905	0.0232683	0.341293	0.45573	0.342085
Pdcd6ip	Programmed cell death 6-interacting protein OS=Mus musculus OX=10090 GN=Pdcd6ip PE=1 SV=3	6.12	96594.6	365.337	Q9WU78	13	17.95	PDC6I_MOUSE	263.349	364.502	240.168	409.002	297.638	357.855	316.301	311.966	315.937	311.19	288.129	338.311	233.419	345.813	281.519	373.27	279.713	329.004	248.442	303.202	318.791	302.082	-0.0765427	0.332816	0.464713	0.341504
Wbp2	WW domain-binding protein 2 OS=Mus musculus OX=10090 GN=Wbp2 PE=1 SV=1	5.94	28146.2	1549.95	P97765	5	35.63	WBP2_MOUSE	194.854	195.968	210.209	191.178	215.764	206.281	216.748	209.919	236.18	222.432	210.828	203.119	223.029	214.991	228.73	201.726	233.673	201.999	213.043	208.798	209.953	213.994	0.0285114	0.339673	0.457432	0.340868
Pld3	5'-3' exonuclease PLD3 OS=Mus musculus OX=10090 GN=Pld3 PE=1 SV=1	6.09	54845.3	471.041	O35405	3	6.15	PLD3_MOUSE	112.9	144.367	112.174	151.957	160.85	61.7836	155.516	71.0681	139.951	135.932	139.316	144.4	112.688	105.88	61.1895	90.417	161.173	158.818	166.088	238.362	124.65	137.833	0.121296	0.317614	0.481267	0.339988
Cand1	Cullin-associated NEDD8-dissociated protein 1 OS=Mus musculus OX=10090 GN=Cand1 PE=1 SV=2	5.42	138043	1078.6	Q6ZQ38	35	34.72	CAND1_MOUSE	1022.1	1072.66	1147.96	1221.05	1318.76	1215.01	1178.21	1170.15	1117.47	1213.02	1174.28	1207.39	1272.22	1178.53	1105.42	1172.6	1249.31	1221.22	1113.46	1180.35	1167.64	1187.48	0.02638	0.338901	0.458246	0.339926
Asrgl1	Isoaspartyl peptidase/L-asparaginase OS=Mus musculus OX=10090 GN=Asrgl1 PE=1 SV=1	7.55	34406.2	5402.85	Q8C0M9	14	60.74	ASGL1_MOUSE	493.532	523.699	478.244	515.45	491.861	521.471	515.61	589.544	554.71	605.84	516.381	521.558	555.751	552.557	515.982	573.581	528.048	553.362	520.547	546.043	528.996	538.381	0.0284231	0.338503	0.458666	0.339694
Gnat2	Guanine nucleotide-binding protein G(t) subunit alpha-2 OS=Mus musculus OX=10090 GN=Gnat2 PE=2 SV=2	5.04	40688.1	757.636	P50149	2	11.02	GNAT2_MOUSE	161.419	152.135	145.754	148.27	129.101	122.647	169.078	170.57	122.21	98.348	178.27	183.097	139.514	128.64	130.673	135.185	120.638	123.343	177.61	155.104	141.953	147.207	0.0542295	0.332507	0.465043	0.3369
Ppp3ca	Protein phosphatase 3 catalytic subunit alpha OS=Mus musculus OX=10090 GN=Ppp3ca PE=1 SV=1	5.5	59328.2	15046	P63328	24	62.57	PP2BA_MOUSE	5682.14	5388.14	5719.39	5059.24	5726.1	5746.09	5250.29	5332.49	4803.88	5172.96	5278.81	5081.29	5456.12	5375.73	5064.46	4976.92	5328.85	5326.72	5223.11	5807.41	5388.07	5291.94	-0.0248251	0.335717	0.461618	0.336633
Vcl	Vinculin OS=Mus musculus OX=10090 GN=Vcl PE=1 SV=4	5.67	117288	470.464	Q64727	23	30.3	VINC_MOUSE	452.186	416.18	308.853	316.833	297.96	316.036	294.38	292.162	295.192	273.421	293.68	254.831	341.713	320.965	414.032	388.609	295.78	311.439	371.693	376.032	326.32	336.877	0.0498297	0.332507	0.465043	0.33622
Pgls	6-phosphogluconolactonase OS=Mus musculus OX=10090 GN=Pgls PE=1 SV=1	5.47	27482.6	1800.11	Q9CQ60	11	71.6	6PGL_MOUSE	131.251	147.241	110.78	123.25	121.229	134.022	116.513	125.533	142.304	141.066	133.692	125.776	121.646	139.208	141.673	168.726	113.701	126.285	127.226	133.172	129.319	133.11	0.0395656	0.333801	0.46366	0.336137
Psmb6	Proteasome subunit beta type-6 OS=Mus musculus OX=10090 GN=Psmb6 PE=1 SV=3	4.79	25606.9	1845.08	Q60692	8	55.46	PSB6_MOUSE	267.354	247.036	243.302	245.632	271.373	263.218	271.467	289.265	302.914	292.857	301.133	283.856	255.157	256.97	242.849	277.547	262.653	282.388	287.429	299.011	269.442	274.899	0.0294038	0.334531	0.46288	0.335821
Tkt	Transketolase OS=Mus musculus OX=10090 GN=Tkt PE=1 SV=1	7.25	68314.9	8009.87	P40142	29	72.23	TKT_MOUSE	3585.63	3327.62	3384.01	3230.63	3365.58	3143.98	3131.63	3224.78	3879.74	3664.63	3237.92	3332.36	3333.42	3244.77	3631.96	3654.58	3274.45	3196.55	3170.06	3256.52	3393.82	3333.26	-0.0243661	0.334272	0.463156	0.335159
Psmd8	26S proteasome non-ATPase regulatory subunit 8 OS=Mus musculus OX=10090 GN=Psmd8 PE=1 SV=2	10.04	40215.4	616.125	Q9CX56	5	20.96	PSMD8_MOUSE	73.6385	65.9807	67.469	81.3912	87.3356	80.2918	86.5939	86.5843	95.934	98.7423	94.7388	92.8044	84.9244	79.1724	63.7963	96.631	80.9588	78.3905	89.1996	91.8936	82.3961	85.251	0.0512646	0.330581	0.467109	0.334533
Eprs1	Bifunctional glutamate/proline--tRNA ligase OS=Mus musculus OX=10090 GN=Eprs1 PE=1 SV=4	7.55	171847	536.989	Q8CGC7	28	27.65	SYEP_MOUSE	930.336	877.551	869.503	849.366	876.725	787.422	827.304	415.345	909.344	932.984	507.674	1024.93	455.255	831.554	762.647	762.325	799.93	802.936	935.649	907.204	827.588	779.01	-0.0958668	0.320086	0.478535	0.334134
Rps10	40S ribosomal protein S10 OS=Mus musculus OX=10090 GN=Rps10 PE=1 SV=1	10.72	18915.8	2919.52	P63325	5	36.36	RS10_MOUSE	272.343	301.487	270.386	235.511	253.483	255.863	271.813	254.973	291.157	273.861	322.565	301.346	297.784	282.374	272.219	248.526	249.846	232.701	269.219	271.733	268.088	274.831	0.0327741	0.332507	0.465043	0.334119
Serpinb1a	Leukocyte elastase inhibitor A OS=Mus musculus OX=10090 GN=Serpinb1a PE=1 SV=1	5.82	42746.1	788.064	Q9D154	11	34.56	ILEUA_MOUSE	112.857	195.408	222.824	103.65	216.47	100.011	216.389	96.4383	94.4237	97.3394	294.816	95.9482	69.8484	236.633	347.085	152.728	278.709	98.727	100.517	86.3235	145.581	176.134	0.148433	0.299213	0.502096	0.334007
Aldh7a1	Alpha-aminoadipic semialdehyde dehydrogenase OS=Mus musculus OX=10090 GN=Aldh7a1 PE=1 SV=4	7.23	59374.8	1754.85	Q9DBF1	16	45.64	AL7A1_MOUSE	432.705	415.135	420.218	411.538	436.058	438.753	422.776	410.596	451.825	441.677	453.395	402.603	416.774	362.592	479.468	414.121	427.864	396.923	416.664	437.473	428.128	420.788	-0.0280105	0.332507	0.465043	0.333685
Hspa2	Heat shock-related 70 kDa protein 2 OS=Mus musculus OX=10090 GN=Hspa2 PE=1 SV=2	5.35	69926.9	7578.83	P17156	26	58.29	HSP72_MOUSE	463.705	402.697	413.54	412.837	399.997	409.987	400.418	431.148	395.654	391.372	407.645	391.726	458.991	406.642	441.424	426.413	383.726	420.986	408.623	455.314	412.135	420.149	0.0270739	0.332507	0.465043	0.333608
Atp6v1f	V-type proton ATPase subunit F OS=Mus musculus OX=10090 GN=Atp6v1f PE=1 SV=2	5.44	13370.3	6537.2	Q9D1K2	7	77.31	VATF_MOUSE	116.56	131.124	131.105	139.097	138.269	146.105	143.006	142.373	123.213	111.4	104.101	114.21	135.791	144.626	125.979	128.471	150.913	146.943	125.956	115.473	132.225	129.246	-0.0368496	0.33104	0.466617	0.333084
Thy1	Thy-1 membrane glycoprotein OS=Mus musculus OX=10090 GN=Thy1 PE=1 SV=1	9.29	18308.1	713.69	P01831	3	24.07	THY1_MOUSE	54.0058	57.6491	60.698	63.0482	58.5593	61.6748	67.0426	68.4458	67.0259	66.3435	71.2241	73.9259	53.4279	56.0613	57.8243	52.0359	62.1951	62.7775	66.0711	56.2427	62.4493	61.1786	-0.0350848	0.33104	0.466617	0.332894
Gabarapl2	Gamma-aminobutyric acid receptor-associated protein-like 2 OS=Mus musculus OX=10090 GN=Gabarapl2 PE=1 SV=1	8.54	13723.9	1948.59	P60521	5	35.9	GBRL2_MOUSE	62.455	69.727	54.7841	66.9794	63.0392	74.7607	58.5165	67.2545	62.5846	61.8214	69.3522	71.852	64.4887	41.154	67.0589	75.3762	70.781	74.5462	65.9799	72.7253	64.1923	67.3314	0.056164	0.328104	0.469781	0.332876
Aldh1a7	Aldehyde dehydrogenase_ cytosolic 1 OS=Mus musculus OX=10090 GN=Aldh1a7 PE=1 SV=1	7.59	55044.1	378.3	O35945	3	9.58	AL1A7_MOUSE	150.88	162.298	151.439	119.283	180.759	138.392	154.432	137.153	168.174	180.702	131.098	177.124	120.738	127.507	165.79	164.021	128.403	133.142	164.225	180.044	154.351	149.209	-0.0535539	0.327875	0.470029	0.33222
Eri3	ERI1 exoribonuclease 3 OS=Mus musculus OX=10090 GN=Eri3 PE=1 SV=1	8.02	37702.6	296.32	Q8C460	2	4.75	ERI3_MOUSE	52.2486	67.7574	42.8392	59.155	37.1643	66.4148	46.0337	86.1912	NA	71.2121	75.4007	79.085	48.2012	46.0413	NA	NA	43.0361	64.8056	39.8117	NA	58.7796	56.6259	-0.10495	0.315186	0.483965	0.3322
Rogdi	Protein rogdi homolog OS=Mus musculus OX=10090 GN=Rogdi PE=1 SV=2	8.25	32328.2	575.625	Q3TDK6	5	17.77	ROGDI_MOUSE	124.185	105.932	119.361	90.5691	108.714	105.001	123.378	100.321	121.215	109.303	110.909	112.258	95.0901	101.081	108.258	91.5683	106.756	100.668	138.892	108.417	110.798	107.39	-0.0471678	0.328673	0.469166	0.332041
Kif2a	Kinesin-like protein KIF2A OS=Mus musculus OX=10090 GN=Kif2a PE=1 SV=2	6.32	80440.8	335.983	P28740	9	12.2	KIF2A_MOUSE	178.271	283.585	168.757	192.468	198.667	311.889	191.783	193.827	173.793	164.712	185.384	197.812	274.493	189.435	273.709	197.937	293.073	194.26	189.555	169.238	205.775	216.49	0.0801372	0.322054	0.476372	0.331874
Abhd14b	Putative protein-lysine deacylase ABHD14B OS=Mus musculus OX=10090 GN=Abhd14b PE=1 SV=1	5.84	22564.8	564.812	Q8VCR7	4	26.67	ABHEB_MOUSE	52.8412	48.7765	35.5971	40.0062	34.7312	31.9487	32.8563	29.1394	36.7716	31.3794	NA	32.629	40.0788	28.4337	56.2	55.7613	42.8678	37.5645	27.0343	42.2328	37.4048	40.3113	0.0756891	0.323086	0.475241	0.331834
Blmh	Bleomycin hydrolase OS=Mus musculus OX=10090 GN=Blmh PE=1 SV=1	6.06	53138.5	602.69	Q8R016	12	38.24	BLMH_MOUSE	201.85	209.053	235.792	213.616	182.793	183.234	198.529	140.118	220.53	261.114	247.451	246.258	240.559	185.153	225.17	235.024	182.226	179.89	208.179	171.95	204.663	212.186	0.0563666	0.326798	0.471196	0.331624
Sri	Sorcin OS=Mus musculus OX=10090 GN=Sri PE=1 SV=1	5.17	21912.4	2119.91	Q6P069	11	69.19	SORCN_MOUSE	124.765	124.998	129.765	126.493	134.574	128.155	144.56	132.193	129.056	122.721	139.92	126.382	117.151	126.017	130.465	134.465	137.519	135.234	146.754	127.472	129.728	132.138	0.0253898	0.330581	0.467109	0.331555
Calu	Calumenin OS=Mus musculus OX=10090 GN=Calu PE=1 SV=1	4.3	37177.8	308.596	O35887	3	16.83	CALU_MOUSE	45.7786	42.6728	48.8553	42.8924	40.5205	41.3884	41.548	38.3395	39.3569	39.7733	32.3076	40.0186	43.1777	37.8383	49.4924	47.3131	36.0064	45.0861	40.2535	39.9613	42.1126	41.1455	-0.0406353	0.328104	0.469781	0.330611
Kctd12	BTB/POZ domain-containing protein KCTD12 OS=Mus musculus OX=10090 GN=Kctd12 PE=1 SV=1	5.48	36177.2	525.114	Q6WVG3	8	31.19	KCD12_MOUSE	49.6388	62.3825	47.0272	52.3799	68.5234	57.9077	64.9872	66.5619	61.721	63.0164	55.2137	66.6782	53.0837	59.2147	51.032	48.0294	62.6641	55.9476	60.5544	62.6522	59.4146	57.507	-0.0432713	0.326798	0.471196	0.329651
Ppp2r2d	Serine/threonine-protein phosphatase 2A 55 kDa regulatory subunit B delta isoform OS=Mus musculus OX=10090 GN=Ppp2r2d PE=1 SV=1	6.06	52527.8	782.665	Q925E7	8	27.37	2ABD_MOUSE	62.4971	50.1155	58.413	58.6595	67.6007	34.6983	65.0908	67.1886	64.7582	68.8375	59.4906	51.1218	54.9982	68.003	49.2065	57.3495	62.7812	59.976	45.8452	55.2274	59.7859	56.4	-0.0681442	0.322054	0.476372	0.329184
Tigar	Fructose-2_6-bisphosphatase TIGAR OS=Mus musculus OX=10090 GN=Tigar PE=1 SV=1	8.18	29589.8	336.02	Q8BZA9	2	8.92	TIGAR_MOUSE	32.1288	41.7455	38.9377	32.6194	39.6842	42.3091	38.7591	42.3817	35.3624	41.2926	45.2868	36.9704	30.9008	46.0532	39.1216	38.3218	41.9172	39.4117	35.825	47.0293	38.522	40.0838	0.0535237	0.324123	0.474107	0.328513
Camk2d	Calcium/calmodulin-dependent protein kinase type II subunit delta OS=Mus musculus OX=10090 GN=Camk2d PE=1 SV=1	6.88	56996.8	4114.66	Q6PHZ2	13	36.07	KCC2D_MOUSE	81.2775	76.8154	107.65	101.586	102.834	97.1142	117.9	118.245	75.1587	65.4409	90.4205	82.5674	83.9077	83.9827	120.659	108.365	148.808	131.809	73.7665	72.7102	94.4023	99.6996	0.0630264	0.322054	0.476372	0.328163
Tpm3	Tropomyosin alpha-3 chain OS=Mus musculus OX=10090 GN=Tpm3 PE=1 SV=3	4.48	33051.1	3345.38	P21107	10	52.63	TPM3_MOUSE	805.334	778.25	751.881	784.502	717.28	763.698	730.124	758.545	565.327	625.341	680.476	659.911	730.373	757.099	801.534	817.469	712.267	741.021	744.341	762.051	728.028	740.654	0.0296894	0.326798	0.471196	0.328144
Ube2d3	Ubiquitin-conjugating enzyme E2 D3 OS=Mus musculus OX=10090 GN=Ube2d3 PE=1 SV=1	7.83	16915.3	3106.28	P61079	5	44.9	UB2D3_MOUSE	197.465	171.376	192.58	183.514	195.157	176.985	200.439	176.565	213.288	222.643	205.651	185.553	196.211	189.523	191.04	186.748	189.884	169.77	191.148	181.923	193.001	188.745	-0.0290776	0.326798	0.471196	0.328089
Kifbp	KIF-binding protein OS=Mus musculus OX=10090 GN=Kifbp PE=1 SV=2	5.2	71679.5	249.165	Q6ZPU9	3	6.65	KBP_MOUSE	93.8595	74.2301	86.0598	84.4111	74.4343	86.3944	78.1675	67.9951	82.9312	90.0836	61.6315	77.9658	75.5805	77.4269	78.1961	80.1639	80.3372	93.69	72.3822	96.954	81.8567	79.4328	-0.047306	0.324575	0.473615	0.328004
C1qb	Complement C1q subcomponent subunit B OS=Mus musculus OX=10090 GN=C1qb PE=1 SV=2	8.24	26945.5	1163.87	P14106	3	17	C1QB_MOUSE	83.5744	109.235	80.5989	135.51	134.835	70.906	92.7444	80.3997	100.94	78.0975	93.3461	97.6865	128.418	101.644	91.4135	101.51	95.8379	96.6716	96.487	94.0178	96.6841	99.7033	0.0728198	0.31893	0.479811	0.327137
Myg1	MYG1 exonuclease OS=Mus musculus OX=10090 GN=Myg1 PE=1 SV=1	6.61	43121.8	296.922	Q9JK81	2	5.79	MYG1_MOUSE	79.0448	90.6996	77.4632	84.8728	72.6651	69.0714	81.9434	83.3221	90.0738	104.498	91.8927	102.358	81.214	77.1679	71.3483	78.1893	77.877	NA	72.0234	79.2654	83.3654	81.2596	-0.0392782	0.324123	0.474107	0.326495
Eif3f	Eukaryotic translation initiation factor 3 subunit F OS=Mus musculus OX=10090 GN=Eif3f PE=1 SV=2	5.23	38098.4	591.255	Q9DCH4	6	18.01	EIF3F_MOUSE	112.654	111.664	120.878	132.526	118.097	113.008	106.603	127.739	127.73	127.894	130.397	140.438	113.384	120.811	104.09	109.756	116.505	130.201	122.617	141.018	119.879	122.922	0.0329334	0.324532	0.473661	0.326199
Bax	Apoptosis regulator BAX OS=Mus musculus OX=10090 GN=Bax PE=1 SV=1	4.66	21508.7	888.136	Q07813	2	12.5	BAX_MOUSE	20.8665	22.6824	28.6322	23.672	31.6276	26.7952	34.0711	36.4733	34.1937	27.7616	22.8307	24.6091	23.0057	29.6142	33.6298	NA	24.5514	19.3112	29.5143	37.9281	28.6776	27.2216	-0.0636167	0.31983	0.478817	0.326096
Snrpf	Small nuclear ribonucleoprotein F OS=Mus musculus OX=10090 GN=Snrpf PE=1 SV=1	4.43	9782.26	991.157	P62307	2	24.42	RUXF_MOUSE	21.3978	18.7016	19.4762	17.4923	21.3597	16.7061	18.7673	17.0538	18.6906	19.0731	18.9741	16.3996	23.0259	17.7032	21.2684	16.7797	24.4776	18.8965	19.3596	18.9263	18.8719	19.5811	0.0466915	0.322054	0.476372	0.325421
Scrn1	Secernin-1 OS=Mus musculus OX=10090 GN=Scrn1 PE=1 SV=1	4.48	46953.2	4889.13	Q9CZC8	19	66.43	SCRN1_MOUSE	730.222	685.472	701.67	705.462	772.341	703.72	795.541	737.595	819.057	804.761	764.382	746.557	713.163	676.252	758.07	702.246	759.622	742.875	713.323	757.404	745.584	733.389	-0.0221659	0.324532	0.473661	0.325288
Camk1d	Calcium/calmodulin-dependent protein kinase type 1D OS=Mus musculus OX=10090 GN=Camk1d PE=1 SV=2	6.83	43318	1626.8	Q8BW96	14	54.81	KCC1D_MOUSE	303.379	268.959	241.105	281.971	302.486	296.906	293.647	297.061	335.789	262.889	244.938	255.411	347.15	316.448	308.363	276.73	291.9	314.43	306.361	299.991	288.419	296.172	0.03668	0.323086	0.475241	0.325162
Rab7a	Ras-related protein Rab-7a OS=Mus musculus OX=10090 GN=Rab7a PE=1 SV=2	6.57	23774.9	2368.93	P51150	12	67.15	RAB7A_MOUSE	299.315	409.724	342.581	421.787	352.258	371.339	375.807	443.139	375.305	379.292	356.619	359.805	380.591	417.709	311.9	380.29	465.837	425.034	373.984	415.901	377.055	388.767	0.043937	0.322054	0.476372	0.325037
Ppm1b	Protein phosphatase 1B OS=Mus musculus OX=10090 GN=Ppm1b PE=1 SV=1	4.87	43422.4	771.851	P36993	5	14.87	PPM1B_MOUSE	34.0022	46.3566	38.2305	35.2751	40.4363	35.0858	37.219	30.2145	34.3928	46.9206	38.4915	41.3943	34.9597	36.9978	31.4955	44.9676	38.651	37.8159	27.3358	32.0748	37.8134	36.4184	-0.0549066	0.320086	0.478535	0.324761
Ppp2r2a	Serine/threonine-protein phosphatase 2A 55 kDa regulatory subunit B alpha isoform OS=Mus musculus OX=10090 GN=Ppp2r2a PE=1 SV=1	5.79	52205.4	1930.99	Q6P1F6	15	53.69	2ABA_MOUSE	750.433	743.589	772.475	655.102	904.28	816.879	724.718	712.236	822.265	783.501	626.811	625.186	736.407	608.753	829.207	731.883	923.354	894.247	776.125	776.543	768.548	752.852	-0.0386708	0.322054	0.476372	0.324367
Prkar1a	cAMP-dependent protein kinase type I-alpha regulatory subunit OS=Mus musculus OX=10090 GN=Prkar1a PE=1 SV=3	5.09	43470.3	385.687	Q9DBC7	4	18.37	KAP0_MOUSE	63.7373	59.3676	49.6668	67.0969	59.9061	72.2808	86.7456	57.1518	73.2924	71.0115	71.9965	84.3983	33.3639	60.6181	59.1988	87.2532	69.8293	85.069	41.4704	NA	66.0257	65.9108	-0.0839607	0.31306	0.48634	0.324124
Prdx2	Peroxiredoxin-2 OS=Mus musculus OX=10090 GN=Prdx2 PE=1 SV=3	5.04	21949.8	12038.3	Q61171	11	73.23	PRDX2_MOUSE	1751.04	1535.93	1630.26	1504.38	1648.67	1592.41	1654.62	1619.19	1352.91	1627.04	1502.56	1583.75	1650.91	1540.4	1695.99	1700.21	1545.69	1612.33	1676.13	1673.08	1591.65	1618.11	0.0256026	0.322608	0.475764	0.323623
Ube3a	Ubiquitin-protein ligase E3A OS=Mus musculus OX=10090 GN=Ube3a PE=1 SV=2	4.81	100789	310.963	O08759	9	12.99	UBE3A_MOUSE	185.616	231.177	167.993	183.1	178.716	214.39	183.503	213.604	226.876	234.027	252.862	230.388	195.917	173.902	185.774	186.904	233.748	217.794	191.554	207.756	201.9	207.66	0.040776	0.320817	0.477731	0.323397
Idh1	Isocitrate dehydrogenase [NADP] cytoplasmic OS=Mus musculus OX=10090 GN=Idh1 PE=1 SV=2	6.83	47073.7	3003.37	O88844	21	65.94	IDHC_MOUSE	455.408	489.827	421.627	431.258	477.2	435.9	463.393	408.377	536.273	540.073	482.092	480.17	489.119	494.179	482.506	469.507	479.421	470.927	437.946	439.256	465.934	472.512	0.0251579	0.322054	0.476372	0.323035
Gda	Guanine deaminase OS=Mus musculus OX=10090 GN=Gda PE=1 SV=1	5.23	51526.4	7873.02	Q9R111	28	76.21	GUAD_MOUSE	1515.4	1486.8	1539.77	1586.08	1510.94	1533.56	1582.72	1657.72	1589.2	1647.64	1614.88	1637.68	1505.11	1443.59	1316.6	1402.81	1612.24	1562.47	1711.58	1649.8	1564.98	1545.68	-0.0214466	0.322054	0.476372	0.322767
Ampd2	AMP deaminase 2 OS=Mus musculus OX=10090 GN=Ampd2 PE=1 SV=1	5.82	92708.4	195.4	Q9DBT5	3	4.76	AMPD2_MOUSE	133.81	90.0657	158.773	85.7436	161.647	169.51	108.641	92.8687	162.271	119.558	95.2396	105.56	142.845	133.886	136.897	163.137	144.616	97.2054	148.67	167.662	128.289	133.572	0.0773852	0.31306	0.48634	0.322483
Gripap1	GRIP1-associated protein 1 OS=Mus musculus OX=10090 GN=Gripap1 PE=1 SV=1	5.02	93000.4	210.407	Q8VD04	3	4.59	GRAP1_MOUSE	387.189	253.662	233.373	216.657	397.202	387.187	270.625	323.645	427.251	310.545	249.762	267.111	452.502	472.204	390.041	385.615	356.955	342.736	252.22	218.964	320.734	338.811	0.0706828	0.314115	0.48516	0.321969
Chordc1	Cysteine and histidine-rich domain-containing protein 1 OS=Mus musculus OX=10090 GN=Chordc1 PE=1 SV=1	7.82	38092	1509.6	Q9D1P4	10	50.76	CHRD1_MOUSE	211.218	192.825	206.507	232.578	245.733	242.002	223.618	240.284	243.868	243.293	249.473	236.966	220.463	204.827	251.725	245.567	230.933	240.353	231.463	210.407	228.193	232.218	0.0266453	0.320817	0.477731	0.321921
Cct4	T-complex protein 1 subunit delta OS=Mus musculus OX=10090 GN=Cct4 PE=1 SV=3	8.01	58579.7	3422.61	P80315	27	68.46	TCPD_MOUSE	629.309	660.421	692.268	694.203	685.418	694.682	721.662	767.947	777.189	771.31	747.495	736.054	602.931	700.246	700.03	719.36	708.384	708.405	648.805	704.538	709.441	697.625	-0.023566	0.320487	0.478093	0.321353
	UPF0687 protein C20orf27 homolog OS=Mus musculus OX=10090 PE=1 SV=3	6.24	19704.3	502.966	Q9D1K7	2	18.97	CT027_MOUSE	48.9838	52.796	61.8633	63.1025	51.6152	53.8098	65.0427	68.8555	59.765	62.6715	68.7675	68.5697	39.4886	57.7613	54.916	64.2314	70.0639	71.1107	56.2834	60.969	58.8505	61.2161	0.0463619	0.317975	0.480867	0.321337
Arhgdia	Rho GDP-dissociation inhibitor 1 OS=Mus musculus OX=10090 GN=Arhgdia PE=1 SV=3	4.92	23464.5	11751.7	Q99PT1	11	66.67	GDIR1_MOUSE	1675.03	1520.48	1501.32	1566.25	1568.97	1378.03	1586	1553.14	1477.96	1583.83	1485.35	1562.51	1567.27	1493.93	1511.87	1585.11	1449.45	1419.29	1555.4	1556.51	1541.1	1518.67	-0.0203082	0.320487	0.478093	0.32113
Acot7	Cytosolic acyl coenzyme A thioester hydrolase OS=Mus musculus OX=10090 GN=Acot7 PE=1 SV=2	8.82	42993.2	6639	Q91V12	16	59.84	BACH_MOUSE	2089.55	2242.72	2059.76	2287.08	2020.93	2419.5	2059.49	2440.02	2232.1	2374.25	2210.26	2323.35	2165.77	2121.69	2093.59	2152.88	2295.5	2230.1	1992.15	2205.41	2222.54	2179.07	-0.026514	0.31983	0.478817	0.320928
Dpysl3	Dihydropyrimidinase-related protein 3 OS=Mus musculus OX=10090 GN=Dpysl3 PE=1 SV=1	6.06	62335.6	9706.56	Q62188	25	69.12	DPYL3_MOUSE	1091.38	982.402	1017.35	1032.3	1017.15	992.983	1044.82	1150.14	1169.55	1190.13	1058.27	1057.23	1070.77	1052.74	1090.28	1105.73	1063.94	1153.82	912.256	950.78	1068.82	1051.58	-0.02327	0.31983	0.478817	0.320676
Fscn1	Fascin OS=Mus musculus OX=10090 GN=Fscn1 PE=1 SV=4	6.48	55249.4	5819.27	Q61553	26	70.18	FSCN1_MOUSE	1324.38	1430.41	1433.04	1416.78	1549.66	1679.73	1580.07	1527.41	1585.81	1660.78	1549.56	1571.47	1351.76	1360.77	1402.99	1437.08	1646.59	1528.93	1549.87	1538.38	1518.81	1493.74	-0.023135	0.31983	0.478817	0.320666
Cltb	Clathrin light chain B OS=Mus musculus OX=10090 GN=Cltb PE=1 SV=1	4.36	25285.6	2968.67	Q6IRU5	10	37.55	CLCB_MOUSE	253.532	273.039	295.104	286.763	251.214	275.126	272.137	301.116	202.396	216.512	183.519	179.987	319.1	297.801	243.865	250.737	272.571	262.6	273.298	286.846	262.694	257.032	-0.0432966	0.317614	0.481267	0.320552
Ldhb	L-lactate dehydrogenase B chain OS=Mus musculus OX=10090 GN=Ldhb PE=1 SV=2	5.65	36857.5	18825.1	P16125	18	73.35	LDHB_MOUSE	4115.37	4177.22	4162.93	3993.96	4004.19	3894.75	4013.09	4113.99	3950.01	4031.29	3992.16	4000.16	3967.09	3962.16	4027.59	4121.58	4180.96	3961.8	3776.41	4068.26	4045.68	4005.82	-0.0144242	0.31983	0.478817	0.320155
C3	Complement C3 OS=Mus musculus OX=10090 GN=C3 PE=1 SV=3	6.31	188024	143.218	P01027	2	1.08	CO3_MOUSE	233.984	230.138	NA	NA	NA	NA	151.789	168.716	NA	NA	151.791	201.837	272.722	200.615	210.321	477.92	137.913	150.179	NA	208.461	196.157	223.529	0.110095	0.300559	0.500543	0.320088
Elob	Elongin-B OS=Mus musculus OX=10090 GN=Elob PE=1 SV=1	4.68	13226.9	1945.43	P62869	5	69.49	ELOB_MOUSE	86.0969	64.7836	59.7246	64.1866	64.6854	67.6125	64.8282	73.0797	68.879	62.4288	55.4307	49.9614	67.6117	72.4961	73.5181	70.8522	81.2887	67.348	82.3115	80.236	67.6305	70.1054	0.0424333	0.317051	0.481891	0.319878
Rps26	40S ribosomal protein S26 OS=Mus musculus OX=10090 GN=Rps26 PE=1 SV=3	11.6	13300.6	1265.1	P62855	2	20.87	RS26_MOUSE	164.453	85.9483	116.702	71.9049	115.225	56.9165	112.222	60.5278	128.458	143.67	106.877	108.885	139.831	101.006	129.891	77.6714	141.298	105.855	85.9948	87.8227	105.603	108.513	0.094178	0.304549	0.495965	0.318779
Ube2n	Ubiquitin-conjugating enzyme E2 N OS=Mus musculus OX=10090 GN=Ube2n PE=1 SV=1	6.18	17194.9	9574.17	P61089	7	60.53	UBE2N_MOUSE	507.342	523.216	441.996	493.401	487.428	535.295	495.836	500.472	494.915	501.256	459.795	485.625	511.416	490.397	492.933	530.395	488.186	508.735	457.075	487.913	498.116	491.247	-0.0197426	0.317614	0.481267	0.318227
Pspc1	Paraspeckle component 1 OS=Mus musculus OX=10090 GN=Pspc1 PE=1 SV=1	6.27	58872.7	700.213	Q8R326	11	27.53	PSPC1_MOUSE	425.097	736.781	365.146	604.316	381.69	474.647	418.485	516.862	484.023	473.754	505.364	574.286	330.906	608.51	433.969	608.589	393.467	483.651	573.134	622.066	488.08	513.394	0.0753771	0.307964	0.49208	0.317055
Mat2a	S-adenosylmethionine synthase isoform type-2 OS=Mus musculus OX=10090 GN=Mat2a PE=1 SV=2	6.05	44031	972.87	Q3THS6	6	19.75	METK2_MOUSE	219.693	336.669	313.204	324.955	196.558	333.765	313.062	312.394	213.017	343.174	328.152	320.637	328.523	219.722	311.269	224.116	202.303	312.191	201.147	307.882	290.649	275.594	-0.0768713	0.30663	0.493594	0.316119
Cct8	T-complex protein 1 subunit theta OS=Mus musculus OX=10090 GN=Cct8 PE=1 SV=3	5.3	60125.9	6243.05	P42932	31	67.34	TCPQ_MOUSE	829.948	811.559	820.539	816.236	765.294	853.809	830.182	853.334	854.092	941.405	794.77	841.008	834.227	821.174	864.213	874.082	796.385	841.342	771.82	824.278	837.64	826.33	-0.0187453	0.315405	0.483721	0.315961
Gas7	Growth arrest-specific protein 7 OS=Mus musculus OX=10090 GN=Gas7 PE=1 SV=1	7.79	48458.7	403.856	Q60780	6	21.62	GAS7_MOUSE	125.614	109.929	123.787	123.588	142.071	107.834	130.664	117.694	118.959	107.151	141.734	146.352	141.964	130.867	94.5181	114.111	108.859	119.719	127.461	119.265	120.729	124.485	0.0376272	0.313368	0.485996	0.315619
Ncs1	Neuronal calcium sensor 1 OS=Mus musculus OX=10090 GN=Ncs1 PE=1 SV=3	4.51	21935.8	688.876	Q8BNY6	5	34.74	NCS1_MOUSE	35.2424	50.9447	52.0029	54.2652	58.7031	58.9883	50.084	54.2963	25.3198	27.4344	49.4684	54.4807	51.5488	60.238	28.9061	35.3184	49.0958	39.999	58.1602	54.4384	46.7281	48.1654	0.06807	0.307964	0.49208	0.315397
Rabggta	Geranylgeranyl transferase type-2 subunit alpha OS=Mus musculus OX=10090 GN=Rabggta PE=1 SV=1	5.46	66244.1	621.584	Q9JHK4	17	39.33	PGTA_MOUSE	246.199	266.796	213.809	236.463	303.013	299.555	299.574	281.354	306.734	302.599	303.144	306.456	244.114	292.028	221.672	247.793	295.193	326.929	302.294	283.454	275.61	282.308	0.0351211	0.31306	0.48634	0.315024
Myl6	Myosin light polypeptide 6 OS=Mus musculus OX=10090 GN=Myl6 PE=1 SV=3	4.36	17101.2	3946.76	Q60605	7	64.24	MYL6_MOUSE	200.045	208.819	176.028	164.302	154.582	153.773	154.486	175.379	137.423	138.955	108.557	114.313	151.003	155.757	198.98	187.767	141.943	161.695	205.852	208.255	166.379	163.412	-0.046966	0.311337	0.488274	0.314859
Rgs14	Regulator of G-protein signaling 14 OS=Mus musculus OX=10090 GN=Rgs14 PE=1 SV=2	7.2	60417.3	205.879	P97492	2	6.58	RGS14_MOUSE	62.4291	NA	81.8773	90.3072	92.0553	108.763	71.3626	97.459	83.1237	84.2684	84.9897	96.7945	68.1154	NA	64.678	78.9999	69.4271	110.655	91.9415	72.0931	85.7384	81.966	-0.0591839	0.309061	0.490839	0.314676
Tom1l2	TOM1-like protein 2 OS=Mus musculus OX=10090 GN=Tom1l2 PE=1 SV=1	4.51	56004.8	1030.56	Q5SRX1	14	41.62	TM1L2_MOUSE	347.684	361.883	355.098	368.31	395.017	391.899	356.957	374.121	350.243	371.348	390.622	379.271	360.091	378.778	346.92	335.923	407.966	413.911	353.118	358.478	367.256	372.508	0.0186029	0.314115	0.48516	0.314665
Ufm1	Ubiquitin-fold modifier 1 OS=Mus musculus OX=10090 GN=Ufm1 PE=1 SV=1	9.94	9174.62	1173.02	P61961	3	68.24	UFM1_MOUSE	23.6857	28.7496	32.6886	30.9967	24.8361	22.4066	19.4105	19.1911	26.8697	29.1104	NA	20.2174	16.9763	25.9311	30.7611	26.8995	24.0887	20.6396	37.8912	23.4745	25.7945	25.2088	-0.0634495	0.308101	0.491925	0.314567
Acyp2	Acylphosphatase-2 OS=Mus musculus OX=10090 GN=Acyp2 PE=1 SV=2	9.78	11934.7	959.056	P56375	3	35.85	ACYP2_MOUSE	26.4843	24.5542	9.3414	NA	23.411	18.8398	19.5949	21.7148	14.7956	20.7162	NA	9.11212	20.9075	21.3779	NA	19.7978	16.2709	19.4884	20.1779	21.7631	19.9391	18.6119	-0.079932	0.303994	0.4966	0.314327
Pithd1	PITH domain-containing protein 1 OS=Mus musculus OX=10090 GN=Pithd1 PE=1 SV=1	5.4	24420	869.957	Q8BWR2	8	61.61	PITH1_MOUSE	56.5878	54.405	52.9124	54.7489	59.7454	55.57	60.1954	56.9915	65.8623	64.8811	55.3218	55.7663	58.2338	48.1177	64.1698	62.2262	64.8208	59.1575	62.6147	62.6716	58.19	59.31	0.0258965	0.31306	0.48634	0.31413
Rufy1	RUN and FYVE domain-containing protein 1 OS=Mus musculus OX=10090 GN=Rufy1 PE=1 SV=1	5.39	81517.2	351.662	Q8BIJ7	2	2.11	RUFY1_MOUSE	957.241	856.335	808.283	893.958	762.552	849.319	829.915	836.606	908.885	835.318	880.629	852.624	837.122	810.798	1004.12	846.84	762.962	727.898	837.839	840.223	853.841	840.106	-0.0255232	0.31306	0.48634	0.314099
Grcc10	Protein C10 OS=Mus musculus OX=10090 GN=Grcc10 PE=1 SV=1	4.85	13308.2	649.128	O35127	2	27.78	C10_MOUSE	34.0559	18.8285	28.1759	25.0653	31.2763	23.9036	49.9252	49.6424	19.5174	18.6494	27.3774	36.822	29.5943	29.2588	24.0741	23.6867	43.3678	24.233	29.2245	34.121	29.904	30.176	0.0772231	0.304354	0.496188	0.313998
Rpl38	60S ribosomal protein L38 OS=Mus musculus OX=10090 GN=Rpl38 PE=1 SV=3	10.81	8260.9	1296.1	Q9JJI8	3	34.29	RL38_MOUSE	25.0437	24.6437	17.3576	20.6894	16.2188	19.727	24.639	22.0062	25.441	17.1293	22.5759	22.0397	26.5523	20.8523	24.495	20.9532	19.2087	20.6978	11.0221	17.7381	21.2896	20.6135	-0.0608348	0.306742	0.493467	0.312716
Wdr7	WD repeat-containing protein 7 OS=Mus musculus OX=10090 GN=Wdr7 PE=1 SV=3	6.47	165902	239.634	Q920I9	8	7.25	WDR7_MOUSE	614.431	532.109	566.119	491.389	541.966	521.745	608.426	572.94	585.054	552.928	532.684	489.729	627.027	540.457	685.802	580.222	565.37	266.962	559.746	640.883	558.711	548.888	-0.0606591	0.30663	0.493594	0.312573
[truncated: 247 more rows]

## Sheet: 2 up in STAT1 with q<0.05
gene name	description	IEP	mw	max.score	accession	reported.peptides	sequence.coverage	entry	WT.1.B1T1	WT.2.B1T2	WT.3.B2T1	WT.4.B2T2	WT.5.B3T1	WT.6.B3T2	WT.7.B4T1	WT.8.B4T2	WT.9.B5T1	WT.10.B5T2	STAT1.1.B1T1	STAT1.2.B1T2	STAT1.3.B2T1	STAT1.4.B2T2	STAT1.5.B3T1	STAT1.6.B3T2	STAT1.7.B4T1	STAT1.8.B4T2	STAT1.9.B5T1	STAT1.10.B5T2	AVERAGE.WT	AVERAGE.STAT1	logFC	minuslog10q.mod	q.mod	zdist
[truncated: 274 more rows]

[truncated: 1 more sheets: 3 down in STAT1 with q<0.05]
